# Supplementary material for: Crystal structure of hexa­aqua­dichlorido­ytterbium(III) chloride
Source: Acta Crystallogr E Crystallogr Commun. 2015 May 7;71(Pt 6):i5. doi: 10.1107/S2056989015008488 (PMC4459311; doi:10.1107/S2056989015008488)
Supplement: Supplementary file 1 [file e-71-000i5-sup1.cif]

##############################################################################
#                                                                            #
# This CIF contains the data in a paper accepted for publication in          #
# Acta Crystallographica Section E. It conforms to the requirements of       #
# Notes for Authors for Acta Crystallographica Section E, and has been       #
# peer reviewed under the auspices of the IUCr Commission on Journals.       #
#                                                                            #
# Full details of the Crystallographic Information File format               #
# are given in the paper "The Crystallographic Information File (CIF):       #
# a New Standard Archive File for Crystallography" by S. R. Hall, F. H.      #
# Allen and I. D. Brown [Acta Cryst. (1991), A47, 655-685].                  #
#                                                                            #
# The current version of the core CIF dictionary is obtainable from          #
# ftp://ftp.iucr.org/pub/cif_core.dic.                                       #
#                                                                            #
# Software is freely available for graphical display of the structure(s)     #
# in this CIF. For information consult the CIF software page                 #
# http://www.iucr.org/resources/cif/software.                                #
#                                                                            #
# This file may be used for bona fide research purposes within the           #
# scientific community so long as proper attribution is given to the journal # 
# article from which it was obtained.                                        #
#                                                                            #
##############################################################################
data_I
_journal_data_validation_number     ?
_journal_date_recd_electronic     2015-04-08
_journal_date_accepted     2015-04-29
_journal_name_full     'Acta Crystallographica, Section E'
_journal_year     2015
_journal_volume     71
_journal_issue      6
_journal_page_first     i5
_journal_page_last     i5
_journal_paper_category     HI
_journal_paper_doi     10.1107/S2056989015008488
_journal_coeditor_code     BR2249
_publ_contact_author_name     'Dr Guy Crundwell'
_publ_contact_author_address
;
Department of Chemistry & Biochemistry
Central Connecticut State University
New Britain, CT 06053
USA
;
_publ_contact_author_email     'crundwellg@mail.ccsu.edu'
_publ_contact_author_fax     '1(860)8322704'
_publ_contact_author_phone     '1(860)8322682'
_publ_section_title
;
Crystal structure of hexaaquadichloridoytterbium(III) chloride
;
loop_
    _publ_author_name
    _publ_author_address
    'Knopf, Kevin M.'
;
Department of Chemistry & Biochemistry
Central Connecticut State University
New Britain, CT 06053
USA
;
    'Crundwell, Guy'
;
Department of Chemistry & Biochemistry
Central Connecticut State University
New Britain, CT 06053
USA
;
    'Westcott, Barry L.'
;
Department of Chemistry & Biochemistry
Central Connecticut State University
New Britain, CT 06053
USA
;
_database_code_depnum_ccdc_archive     'CCDC 1062504'
_chemical_name_systematic
;
Hexaaquadichloridoytterbium(III) chloride
;
_chemical_name_common
;
Ytterbium (III) Chloride Hexahydrate
;
_chemical_formula_sum     'Cl3 H12 O6 Yb'
_chemical_formula_structural     '[Yb Cl2 H12 O6] Cl'
_chemical_formula_iupac     '[Yb Cl2 (H2 O1)6] Cl'
_chemical_formula_weight     387.49
_chemical_melting_point     350
_shelx_space_group_comment
;
The symmetry employed for this shelxl refinement is uniquely defined
by the following loop, which should always be used as a source of
symmetry information in preference to the above space-group names.
They are only intended as comments.
;
_space_group_crystal_system     monoclinic
_space_group_name_H-M_alt     'P 2/c'
_space_group_name_Hall     '-P 2yc'
loop_
    _space_group_symop_operation_xyz
    'x, y, z'
    '-x, y, -z+1/2'
    '-x, -y, -z'
    'x, -y, z-1/2'
_cell_length_a     7.8158(11)
_cell_length_b     6.4651(3)
_cell_length_c     12.7250(18)
_cell_angle_alpha     90
_cell_angle_beta     131.45(2)
_cell_angle_gamma     90
_cell_volume     481.92(16)
_cell_formula_units_Z     2
_cell_measurement_reflns_used     7486
_cell_measurement_theta_min     4.9020
_cell_measurement_theta_max     33.7730
_cell_measurement_temperature     110(2)
_exptl_crystal_description     block
_exptl_crystal_colour     'light pink'
_exptl_crystal_size_max     0.24
_exptl_crystal_size_mid     0.18
_exptl_crystal_size_min     0.17
_exptl_crystal_density_diffrn     2.671
_exptl_crystal_density_meas     ?
_exptl_crystal_density_method     ?
_exptl_crystal_F_000     362
_exptl_absorpt_coefficient_mu     10.515
_exptl_absorpt_correction_type     multi-scan
_exptl_absorpt_process_details
;
(CrysAlis PRO; Oxford Diffraction, 2009)
;
_exptl_absorpt_correction_T_min     0.187
_exptl_absorpt_correction_T_max     0.268
_exptl_special_details
;
Sample was covered in mineral oil prior to mounting in cryo stream.
Hydrogen atoms were included and were allowed to refine to ideal O---H
distances based upon geometric considerations. Thermal parameters for all H
atoms were included in the refinement in riding motion approximation with
<i>U</i>~iso~ = 1.5<i>U</i>~eq~ of the carrier atom.
CrysAlisPro, Oxford Diffraction Ltd.,
Version 1.171.33.52 (release 06-11-2009 CrysAlis171 .NET)
Empirical absorption correction using spherical harmonics,
 implemented in SCALE3 ABSPACK scaling algorithm
(Oxford Diffraction (2009).
;
_diffrn_ambient_temperature     110(2)
_diffrn_radiation_type     MoK\a
_diffrn_radiation_wavelength     0.71073
_diffrn_radiation_source     'fine-focus sealed tube'
_diffrn_radiation_monochromator     graphite
_diffrn_measurement_device_type     'Oxford Diffraction Xcalibur Sapphire3'
_diffrn_measurement_method     '\w scans'
_diffrn_detector_area_resol_mean     16.1790
_diffrn_reflns_number     12358
_diffrn_reflns_av_R_equivalents     0.0424
_diffrn_reflns_theta_min     4.274
_diffrn_reflns_theta_max     33.659
_diffrn_reflns_theta_full     29.000
_diffrn_measured_fraction_theta_max     0.943
_diffrn_measured_fraction_theta_full     0.994
_diffrn_reflns_limit_h_min     -11
_diffrn_reflns_limit_h_max     12
_diffrn_reflns_limit_k_min     -9
_diffrn_reflns_limit_k_max     9
_diffrn_reflns_limit_l_min     -19
_diffrn_reflns_limit_l_max     19
_refine_special_details     ?
_reflns_number_total     1806
_reflns_number_gt     1762
_reflns_threshold_expression     I>2\s(I)
_refine_ls_structure_factor_coef     Fsqd
_refine_ls_matrix_type     full
_refine_ls_R_factor_all     0.0186
_refine_ls_R_factor_gt     0.0178
_refine_ls_wR_factor_gt     0.0406
_refine_ls_wR_factor_ref     0.0410
_refine_ls_goodness_of_fit_ref     1.117
_refine_ls_restrained_S_all     1.117
_refine_ls_number_reflns     1806
_refine_ls_number_parameters     51
_refine_ls_number_restraints     0
_refine_ls_hydrogen_treatment     constr
_refine_ls_weighting_scheme     calc
_refine_ls_weighting_details
                      'w=1/[\s^2^(Fo^2^)+(0.0207P)^2^] where P=(Fo^2^+2Fc^2^)/3'
_atom_sites_solution_hydrogens     difmap
_atom_sites_solution_primary     ?
_atom_sites_solution_secondary     ?
_refine_ls_shift/su_max     0.001
_refine_ls_shift/su_mean     0.000
_refine_diff_density_max     0.910
_refine_diff_density_min     -0.961
_refine_ls_extinction_method
;
SHELXL2014 (Sheldrick, 2015)
;
_refine_ls_extinction_coef     0.0602(13)
_refine_ls_extinction_expression
                                  'Fc^*^=kFc[1+0.001xFc^2^\l^3^/sin(2\q)]^-1/4^'
loop_
    _atom_type_symbol
    _atom_type_description
    _atom_type_scat_dispersion_real
    _atom_type_scat_dispersion_imag
    _atom_type_scat_source
    'H' 'H' 0.0000 0.0000
                         'International Tables Vol C Tables 4.2.6.8 and 6.1.1.4'
    'O' 'O' 0.0106 0.0060
                         'International Tables Vol C Tables 4.2.6.8 and 6.1.1.4'
    'Cl' 'Cl' 0.1484 0.1585
                         'International Tables Vol C Tables 4.2.6.8 and 6.1.1.4'
    'Yb' 'Yb' -0.3850 5.5486
                         'International Tables Vol C Tables 4.2.6.8 and 6.1.1.4'
_computing_data_collection
;
CrysAlis CCD (Oxford Diffraction, 2009)
;
_computing_cell_refinement
;
CrysAlis RED (Oxford Diffraction, 2009)
;
_computing_data_reduction
;
CrysAlis RED (Oxford Diffraction, 2009)
;
_computing_structure_solution
;
SHELXS2014 (Sheldrick, 2008)
;
_computing_structure_refinement
;
SHELXL2014 (Sheldrick, 2015)
;
_computing_molecular_graphics
;
PLATON (Spek, 2009) and ORTEP-3 for Windows (Farrugia, 2012)
(Farrugia, 2012)
;
_computing_publication_material
;
SHELXL2014 (Sheldrick, 2015)
;
loop_
    _atom_site_type_symbol
    _atom_site_label
    _atom_site_fract_x
    _atom_site_fract_y
    _atom_site_fract_z
    _atom_site_U_iso_or_equiv
    _atom_site_adp_type
    _atom_site_calc_flag
    _atom_site_occupancy
    _atom_site_disorder_assembly
    _atom_site_disorder_group
    Yb Yb1 0.5000 0.65776(2) 0.7500 0.01599(6) Uani d 1 . .
    Cl Cl1 0.32165(12) 0.34336(8) 0.56141(7) 0.02594(12) Uani d 1 . .
    Cl Cl2 0.0000 -0.12652(14) 0.2500 0.02883(16) Uani d 1 . .
    O O1 0.1817(3) 0.5542(3) 0.71889(19) 0.0266(3) Uani d 1 . .
    H H1A 0.1626 0.4279 0.7416 0.040 Uiso d 1 . .
    H H1B 0.0569 0.6336 0.6823 0.040 Uiso d 1 . .
    O O2 0.7626(3) 0.9242(3) 0.85341(19) 0.0276(3) Uani d 1 . .
    H H2A 0.7791 1.0181 0.9087 0.041 Uiso d 1 . .
    H H2B 0.8611 0.9467 0.8434 0.041 Uiso d 1 . .
    O O3 0.5420(3) 0.8002(3) 0.93497(19) 0.0273(3) Uani d 1 . .
    H H3A 0.6709 0.8455 1.0145 0.041 Uiso d 1 . .
    H H3B 0.4315 0.8170 0.9361 0.041 Uiso d 1 . .
loop_
    _atom_site_aniso_label
    _atom_site_aniso_U_11
    _atom_site_aniso_U_22
    _atom_site_aniso_U_33
    _atom_site_aniso_U_12
    _atom_site_aniso_U_13
    _atom_site_aniso_U_23
    Yb1 0.01594(8) 0.01718(8) 0.01703(8) 0.000 0.01184(6) 0.000
    Cl1 0.0283(3) 0.0258(3) 0.0251(3) -0.00427(18) 0.0183(2) -0.00488(18)
    Cl2 0.0271(4) 0.0336(4) 0.0299(4) 0.000 0.0206(4) 0.000
    O1 0.0229(8) 0.0278(8) 0.0343(9) -0.0001(6) 0.0212(8) 0.0043(7)
    O2 0.0293(9) 0.0262(8) 0.0359(9) -0.0096(7) 0.0253(8) -0.0098(7)
    O3 0.0310(9) 0.0331(8) 0.0246(8) -0.0050(7) 0.0213(8) -0.0061(7)
_geom_special_details
;
 All esds (except the esd in the dihedral angle between two l.s. planes)
 are estimated using the full covariance matrix.  The cell esds are taken
 into account individually in the estimation of esds in distances, angles
 and torsion angles; correlations between esds in cell parameters are only
 used when they are defined by crystal symmetry.  An approximate (isotropic)
 treatment of cell esds is used for estimating esds involving l.s. planes.
;
loop_
    _geom_bond_atom_site_label_1
    _geom_bond_atom_site_label_2
    _geom_bond_site_symmetry_2
    _geom_bond_distance
    _geom_bond_publ_flag
    Yb1 O2 2_656 2.3101(17) ?
    Yb1 O2 . 2.3101(17) ?
    Yb1 O3 2_656 2.3392(17) ?
    Yb1 O3 . 2.3392(17) ?
    Yb1 O1 2_656 2.3433(16) ?
    Yb1 O1 . 2.3434(17) ?
    Yb1 Cl1 2_656 2.7211(7) ?
    Yb1 Cl1 . 2.7212(7) ?
loop_
    _geom_angle_atom_site_label_1
    _geom_angle_atom_site_label_2
    _geom_angle_atom_site_label_3
    _geom_angle_site_symmetry_1
    _geom_angle_site_symmetry_3
    _geom_angle
    _geom_angle_publ_flag
    O2 Yb1 O2 2_656 . 83.56(10) ?
    O2 Yb1 O3 2_656 2_656 69.72(6) ?
    O2 Yb1 O3 . 2_656 76.09(7) ?
    O2 Yb1 O3 2_656 . 76.09(7) ?
    O2 Yb1 O3 . . 69.72(6) ?
    O3 Yb1 O3 2_656 . 133.64(9) ?
    O2 Yb1 O1 2_656 2_656 138.85(6) ?
    O2 Yb1 O1 . 2_656 70.92(6) ?
    O3 Yb1 O1 2_656 2_656 73.06(7) ?
    O3 Yb1 O1 . 2_656 121.09(7) ?
    O2 Yb1 O1 2_656 . 70.92(6) ?
    O2 Yb1 O1 . . 138.85(6) ?
    O3 Yb1 O1 2_656 . 121.09(7) ?
    O3 Yb1 O1 . . 73.06(7) ?
    O1 Yb1 O1 2_656 . 146.79(9) ?
    O2 Yb1 Cl1 2_656 2_656 143.38(5) ?
    O2 Yb1 Cl1 . 2_656 108.15(6) ?
    O3 Yb1 Cl1 2_656 2_656 146.11(5) ?
    O3 Yb1 Cl1 . 2_656 75.99(5) ?
    O1 Yb1 Cl1 2_656 2_656 76.75(5) ?
    O1 Yb1 Cl1 . 2_656 78.60(5) ?
    O2 Yb1 Cl1 2_656 . 108.14(6) ?
    O2 Yb1 Cl1 . . 143.38(5) ?
    O3 Yb1 Cl1 2_656 . 75.99(5) ?
    O3 Yb1 Cl1 . . 146.11(5) ?
    O1 Yb1 Cl1 2_656 . 78.60(5) ?
    O1 Yb1 Cl1 . . 76.75(5) ?
    Cl1 Yb1 Cl1 2_656 . 83.34(3) ?
    Yb1 O1 H1A . . 125.5 ?
    Yb1 O1 H1B . . 125.7 ?
    H1A O1 H1B . . 108.8 ?
    Yb1 O2 H2A . . 125.4 ?
    Yb1 O2 H2B . . 125.4 ?
    H2A O2 H2B . . 109.2 ?
    Yb1 O3 H3A . . 125.4 ?
    Yb1 O3 H3B . . 125.4 ?
    H3A O3 H3B . . 109.2 ?
loop_
    _geom_hbond_atom_site_label_D
    _geom_hbond_atom_site_label_H
    _geom_hbond_atom_site_label_A
    _geom_hbond_site_symmetry_A
    _geom_hbond_distance_DH
    _geom_hbond_distance_HA
    _geom_hbond_distance_DA
    _geom_hbond_angle_DHA
    O1 H1A Cl2 3_556 0.91 2.37 3.2499(19) 163.3
    O1 H1B Cl1 3_566 0.91 2.50 3.171(2) 130.9
    O2 H2A Cl1 2_666 0.87 2.36 3.1460(18) 149.6
    O2 H2B Cl2 3_666 0.87 2.38 3.1806(18) 153.5
    O3 H3A Cl2 1_666 0.88 2.33 3.179(2) 162.5
    O3 H3B Cl1 4_566 0.88 2.48 3.1758(19) 136.0
_shelx_hkl_file
;
   0   0   2 479276. 5253.94  15
   0   0  -2 469375. 6196.39   8
   0   0   3 2640.60 431.918   7
   0   0  -3 3926.76 509.398   8
   0   0   3 3955.40 335.841  15
   0   0  -3 3063.44 457.387  13
   0   0  -3 3713.73 617.701   2
   0   0  -4 536999. 9682.92   2
   0   0  -4 574642. 8466.16  13
   0   0   4 532948. 9446.83   1
   0   0   4 572725. 6805.32  15
   0   0  -4 550867. 8432.18   8
   0   0   5 700.367 414.435   1
   0   0  -5 1419.73 525.616   2
   0   0   5 690.681 211.926  15
   0   0  -5 1974.53 453.780  13
   0   0  -5 1001.37 345.906   8
   0   0  -6 610268. 9079.18  10
   0   0   6 613307. 11975.0   1
   0   0  -6 609732. 12152.1   2
   0   0  -6 608629. 10292.0   8
   0   0  -6 649850. 10188.5  13
   0   0   7 412.432 509.581   1
   0   0  -7 445.775 255.591  13
   0   0  -7 50.1865 341.106   2
   0   0  -7 392.151 290.814   8
   0   0  -7 243.180 228.932  10
   0   0   8 145881. 6137.77   1
   0   0  -8 143693. 5005.75   8
   0   0  -8 148527. 4724.38  13
   0   0  -8 145368. 3972.05  10
   0   0  -8 133454. 6001.12   2
   0   0  -9 519.726 650.300   2
   0   0   9 686.436 615.115   1
   0   0 -10 291778. 8220.06   8
   0   0  10 289270. 9246.78   6
   0   0  10 302006. 10128.2   1
   0   0 -11 346.303 406.398   8
   0   0  11-1.97115 537.438   1
   0   0  11 93.6567 446.312   6
   0   0  12 99274.0 6263.95   1
   0   0  12 96173.0 5657.46   6
   0   0 -12 93167.2 4989.07   8
   0   0  13 580.394 687.224   1
   0   0  13-400.840 548.159   6
   0   0 -13 1035.93 611.981   8
   0   0  14 29223.2 3335.11   6
   0   0 -14 29669.4 3096.46   8
   0   0  14 32499.3 3869.74   1
   0  -1  -2 118093. 2928.86   5
   0   1   2 119678. 2886.66   7
   0   1  -2 114184. 2785.69  14
   0  -1  -2 126995. 2994.95  14
   0   1   2 123747. 3424.74   6
   0  -1  -2 114381. 3206.34  11
   0  -1   2 118355. 3215.13   1
   0   1  -3 377488. 5006.81  15
   0  -1  -3 362475. 7074.28  11
   0   1  -3 385453. 6508.51   8
   0   1   3 375588. 7057.91   6
   0   1  -3 379147. 5425.76   7
   0   1   3 368559. 6390.25   7
   0  -1  -4 233456. 4634.50   8
   0   1  -4 230490. 3350.10  15
   0  -1  -4 234170. 5996.50  11
   0  -1  -4 238090. 6060.37   2
   0  -1   4 228561. 5845.74   1
   0   1   4 245598. 5389.35   7
   0   1   4 241393. 5866.31   6
   0   1  -4 245794. 5355.78   8
   0  -1   5 124050. 4523.71   1
   0  -1  -5 124705. 4652.90  11
   0  -1  -5 118787. 4562.77   2
   0  -1  -5 127658. 3616.93   8
   0   1  -5 126164. 4008.24   8
   0   1   5 128795. 4553.51   6
   0   1   5 133154. 4185.15   7
   0   1  -5 136158. 2211.30  15
   0  -1   6 150597. 5422.43   1
   0  -1  -6 163185. 5799.30  11
   0  -1  -6 157508. 5701.16   2
   0   1  -6 152901. 4763.04   8
   0   1   6 159122. 5495.49   6
   0   1   6 163630. 5032.43   7
   0  -1  -6 158973. 4432.41   8
   0  -1  -7 186832. 6731.85   2
   0  -1   7 178853. 6381.89   1
   0   1  -7 184528. 5609.71   8
   0  -1  -7 191503. 5299.76   8
   0   1   7 193450. 6524.14   6
   0  -1  -7 189383. 5438.26  13
   0   1   8 17074.1 2026.21   6
   0   1   8 18230.4 2200.90   1
   0  -1  -8 17264.6 2189.25   2
   0   1  -8 15281.3 1666.22   8
   0  -1  -8 16856.1 1637.15   8
   0  -1  -8 18355.5 1731.69  13
   0  -1   8 20737.9 2267.10   1
   0  -1  -9 114163. 5911.79   2
   0   1   9 125656. 5830.62   6
   0  -1  -9 123994. 4754.71   8
   0   1  -9 111207. 4816.24   8
   0   1  -9 121550. 4671.02  10
   0   1   9 127603. 6255.30   1
   0  -1   9 112052. 5649.54   1
   0  -1  -9 123021. 4607.53  13
   0   1  10 37418.9 3555.53   1
   0  -1 -10 38429.4 3583.16   2
   0  -1 -10 39386.4 2795.49   8
   0  -1  10 30535.3 3089.57   1
   0   1  10 34932.4 3197.36   6
   0   1 -10 31173.9 2680.31   8
   0  -1  11 41916.1 3790.80   1
   0   1 -11 38104.2 3093.84   8
   0  -1 -11 38611.6 2926.69   8
   0   1  11 39676.9 3575.82   6
   0   1  11 46156.8 4175.86   1
   0  -1 -11 39751.2 3820.43   2
   0  -1 -12 14307.4 2393.48   2
   0   1 -12 10398.9 1713.01   8
   0   1  12 10867.5 2020.87   6
   0  -1 -12 10808.5 1657.20   8
   0  -1  12 9702.02 1752.05   6
   0   1  12 11387.8 2199.77   1
   0  -1  12 13327.2 2266.88   1
   0  -1 -13 42789.6 3443.98   8
   0   1  13 49360.2 4739.94   1
   0   1 -13 44142.2 3699.92   8
   0  -1  13 46863.5 4374.72   1
   0  -1  13 44258.5 3875.50   6
   0   1  13 47736.4 4262.36   6
   0  -1  14 9133.10 2027.11   1
   0   1 -14 8410.16 1712.25   8
   0   1  14 6809.91 1723.74   6
   0  -1  14 7924.57 1715.28   6
   0  -2   0 124231. 3824.77  12
   0  -2   0 135021. 3607.63   5
   0   2   0 130352. 3339.72   3
   0  -2   0 125992. 3709.54  11
   0   2   0 127808. 3181.76   8
   0   2   0 130503. 4042.27   6
   0  -2   0 140851. 3001.14   8
   0  -2   0 134111. 2610.41  16
   0   2   0 125528. 3400.36  14
   0  -2  -1 429302. 7958.41  11
   0   2  -1 458817. 6995.52   8
   0  -2  -1 432899. 6444.55   8
   0   2  -1 445568. 7235.74  14
   0  -2  -1 432552. 7276.79   5
   0   2   1 447642. 8473.50   6
   0   2   1 440740. 7377.14  14
   0  -2   1 422243. 7815.24  12
   0  -2   1 445386. 7592.43   5
   0  -2   1 440390. 7507.61   1
   0  -2  -1 448843. 6461.22  16
   0  -2  -1 400514. 7539.85  12
   0  -2   1 441479. 6753.39   3
   0   2  -1 463602. 6611.64   3
   0  -2   1 422857. 5314.07  16
   0  -2   2 3101.57 595.954   5
   0   2  -2 3302.75 561.316  14
   0  -2  -2 1785.71 460.835   5
   0   2   2 3744.58 647.727  14
   0  -2  -2 2711.95 613.357  11
   0   2   2 3247.11 744.471   6
   0  -2   2 3913.14 654.840   1
   0  -2  -2 3524.10 616.812   9
   0   2   3 904150. 12663.2   7
   0   2  -3 999999. 13212.8   8
   0  -2  -3 890471. 13082.7   9
   0  -2  -3 848232. 12622.8   5
   0   2   3 975441. 14831.4   6
   0   2  -3 942036. 12704.3  14
   0   2   3 937871. 13611.2  14
   0  -2   3 894902. 13386.2   1
   0  -2  -3 906840. 13868.4  11
   0   2  -4 79745.8 3193.11   8
   0  -2  -4 76373.4 3519.33  11
   0  -2  -4 77303.0 3070.72   5
   0   2   4 82497.0 3772.96   6
   0   2   4 79620.1 3154.07   7
   0  -2   4 76196.4 3387.98   1
   0   2  -4 78322.2 2992.33  14
   0   2   5 286290. 7647.94   6
   0   2  -5 275456. 6684.66   8
   0   2  -5 282256. 4948.80  15
   0   2  -5 287529. 6364.52  14
   0  -2  -5 277828. 5513.70   8
   0  -2   5 281158. 7381.78   1
   0  -2  -5 276875. 6474.21   5
   0  -2  -5 274731. 7541.53  11
   0   2   5 282629. 6745.65   7
   0   2  -6 123747. 4138.44  14
   0  -2  -6 122915. 3729.99   8
   0  -2  -6 117243. 4187.00   5
   0  -2  -6 119670. 5230.44   2
   0  -2  -6 114685. 5010.00  11
   0   2  -6 110319. 2423.52  15
   0   2   6 120800. 4510.30   7
   0   2  -6 120073. 4446.63   8
   0  -2   6 122075. 4958.94   1
   0   2   6 122113. 5089.68   6
   0  -2   6 108326. 2007.58   4
   0   2  -7 388316. 8123.93  14
   0  -2  -7 365160. 8211.05   5
   0  -2  -7 351304. 9771.50  11
   0  -2  -7 375269. 7566.65   8
   0   2   7 386914. 9975.55   6
   0   2  -7 358716. 8595.82   8
   0  -2  -7 383083. 10268.0   2
   0   2   7 373554. 8892.71   7
   0  -2   7 365574. 9538.48   1
   0   2   8 7302.71 1397.49   6
   0  -2  -8 7315.46 1037.15   8
   0   2  -8 6528.96 1005.48  14
   0   2  -8 7250.80 1222.51   8
   0  -2  -8 8179.42 1622.21   2
   0  -2   8 5268.59 1203.46   1
   0  -2  -8 6637.72 1076.34   5
   0  -2  -8 6216.08 1342.96  11
   0   2  -9 196556. 5807.54  14
   0   2  -9 190371. 6648.73   8
   0  -2  -9 203065. 8092.52   2
   0   2   9 214422. 7999.45   6
   0  -2   9 194669. 7447.26   1
   0  -2  -9 203592. 6017.39   8
   0  -2  -9 208528. 6307.89   5
   0  -2 -10 35831.5 2569.73   8
   0   2 -10 33538.8 2853.76   8
   0   2 -10 31269.1 2764.42  10
   0  -2 -10 33331.7 3421.17   2
   0  -2 -10 33842.5 2517.42   5
   0  -2  10 35437.0 3259.01   1
   0   2  10 36387.9 3597.98   1
   0  -2 -10 33271.8 2571.33  13
   0   2  10 33388.1 3255.64   6
   0  -2  11 47606.1 3977.99   1
   0   2 -11 46245.2 3519.68   8
   0   2  11 49700.5 4148.15   6
   0  -2 -11 51616.4 4440.94   2
   0   2  11 59064.0 4828.23   1
   0  -2 -11 46486.2 3105.81   8
   0   2 -12 13021.3 1967.49   8
   0  -2  12 13876.2 2240.36   1
   0   2  12 14290.4 2352.13   6
   0   2  12 15999.6 2629.78   1
   0  -2 -12 17638.8 2708.20   2
   0   2  13 103485. 6481.01   6
   0   2  13 107538. 7128.97   1
   0  -2 -13 113919. 7182.59   2
   0  -2  13 106090. 6397.23   1
   0   2 -13 87992.3 5419.38   8
   0   2  14 4159.74 1328.61   6
   0  -2  14 3736.97 1162.89   6
   0  -3   0 467018. 8924.69   5
   0   3   0 498054. 10192.4   6
   0  -3   0 441454. 9085.63  11
   0  -3   0 445070. 9458.60  12
   0  -3   0 469222. 6759.02  16
   0   3   0 511742. 8719.54   3
   0   3   0 475112. 8724.79  14
   0   3   0 470437. 8217.70   8
   0   3  -1 36251.7 1876.19   3
   0  -3  -1 37892.6 2249.75   5
   0   3  -1 38846.4 2077.92   8
   0  -3   1 36706.8 2379.40   1
   0   3   1 34389.0 2513.25   6
   0  -3   1 38487.9 2317.25  11
   0  -3   1 40433.1 2509.04  12
   0  -3   1 38790.1 2352.52   5
   0  -3  -1 35913.4 2395.34  11
   0  -3  -1 37491.2 2437.81  12
   0   3   1 40214.1 2292.69  14
   0   3  -1 37883.4 2167.91  14
   0   3  -1 42295.4 2710.42   6
   0  -3   1 38400.9 1323.93  16
   0  -3   2 201328. 6009.82  12
   0   3  -2 201143. 5144.42   8
   0   3  -2 191846. 5142.44  14
   0  -3   2 186985. 3015.02  16
   0   3   2 198292. 6460.98   6
   0  -3  -2 192208. 5301.41   5
   0   3   2 204210. 5650.96  14
   0  -3  -2 188654. 5900.62  11
   0  -3   2 192241. 5424.34   1
   0  -3   2 205728. 5777.10   5
   0  -3  -3 30734.3 2133.75   9
   0   3   3 26695.6 1826.42   7
   0  -3   3 28748.9 1102.82  16
   0  -3  -3 28692.3 2004.21   5
   0   3   3 29195.5 2495.03   6
   0  -3  -3 30075.5 2300.86  11
   0   3   3 28556.9 2157.26  14
   0   3  -3 27873.9 1895.35  14
   0  -3   3 28973.0 2106.09   1
   0   3  -3 27830.0 1933.26   8
   0   3   4 254687. 7807.78   6
   0  -3   4 240335. 4075.07  17
   0  -3  -4 247759. 7088.20  11
   0   3  -4 249298. 6140.12  14
   0  -3   4 244869. 6744.81   1
   0  -3  -4 249306. 6648.25   9
   0   3  -4 251689. 6483.59   8
   0  -3  -4 233298. 6202.62   5
   0   3   4 250438. 6327.93   7
   0  -3   5 7729.80 1251.24   1
   0   3   5 8376.60 1186.32   7
   0  -3  -5 9492.32 1436.11  11
   0   3  -5 10468.1 1223.21  14
   0   3  -5 8167.33 1190.36   8
   0   3   5 9519.07 1539.54   6
   0  -3  -5 7276.33 1083.67   5
   0   3   6 259816. 8267.94   6
   0  -3  -6 262146. 5605.34   8
   0  -3  -6 266557. 8188.04  11
   0  -3  -6 247542. 6773.42   5
   0   3  -6 267752. 6674.01  14
   0   3  -6 257920. 7226.21   8
   0  -3   6 242657. 7507.83   1
   0   3  -6 267249. 5717.25  15
   0   3   6 259405. 7200.81   7
   0  -3  -7 4651.44 1208.57   2
   0   3   7 3931.32 913.551   7
   0  -3   7 5402.26 1159.15   1
   0   3  -7 4815.87 879.901  14
   0  -3  -7 4692.65 1160.98  11
   0  -3  -7 4890.57 951.871   5
   0  -3  -7 3974.94 682.275   8
   0   3   7 4292.35 1080.99   6
   0   3  -7 2978.83 815.539   8
   0   3  -7 4168.51 557.104  15
   0  -3   8 76062.0 4427.39   1
   0  -3  -8 76165.0 4867.79   2
   0  -3  -8 81275.6 3334.29   8
   0   3   8 75834.1 4170.01   7
   0   3   8 82822.4 4878.70   6
   0   3  -8 73890.2 4065.14   8
   0  -3  -8 77816.0 3839.16   5
   0  -3  -8 80789.4 4854.26  11
   0   3  -8 78873.8 3586.11  14
   0   3  -9 4553.99 865.482  14
   0  -3  -9 5584.63 916.963   8
   0  -3   9 5151.15 1470.30   1
   0   3  -9 4883.72 1108.29   8
   0  -3  -9 3529.07 904.430   5
   0   3   9 2157.72 910.418   6
   0  -3  -9 2611.32 1020.45  11
   0  -3  -9 5338.16 1404.88   2
   0   3 -10 124081. 5781.88   8
   0  -3 -10 149078. 7446.22   2
   0  -3 -10 130301. 5214.16   5
   0  -3  10 133760. 6350.97   1
   0   3  10 142610. 6997.74   6
   0   3 -11 146.943 366.227   8
   0  -3 -11 469.889 704.428   2
   0   3  11-91.6951 402.615   6
   0   3  11 334.615 555.418   1
   0  -3  11 1082.02 948.299   1
   0  -3  12 53682.9 4314.81   1
   0   3  12 51912.7 4562.51   6
   0   3  12 62146.8 5313.90   1
   0  -3 -12 59659.7 5116.81   2
   0   3 -12 45917.7 3834.74   8
   0   3  13 1677.36 922.002   6
   0   3  13 401.162 578.459   1
   0  -3  13 1123.58 845.326   1
   0   3 -13 20.1183 518.017   8
   0  -3 -13-328.313 659.678   2
   0   4   0 399546. 10178.9   6
   0   4   0 391794. 8752.17  14
   0  -4   0 394064. 9667.46  12
   0   4   0 414952. 8614.36   3
   0  -4   0 393161. 9386.70  11
   0  -4   0 386648. 9075.22   5
   0   4   0 391263. 8237.26   8
   0  -4   1 128920. 4991.48  11
   0  -4   1 134603. 5141.21   5
   0   4   1 124473. 4734.37  14
   0   4  -1 130446. 5525.45   6
   0  -4  -1 122722. 5117.88  11
   0   4  -1 122145. 4376.13   8
   0   4   1 126638. 4695.87   3
   0  -4   1 129138. 2966.47  16
   0   4  -1 124013. 4588.88  14
   0  -4  -1 132351. 5238.83  12
   0   4   1 121649. 5449.36   6
   0  -4  -1 125954. 4843.47   5
   0  -4   1 137328. 5436.01  12
   0   4  -1 129883. 4192.52   3
   0  -4   2 164725. 2982.85  16
   0  -4   2 181006. 6264.24  12
   0   4   2 167689. 6589.31   6
   0  -4  -2 161619. 6064.24  11
   0  -4  -2 163222. 5556.04   5
   0  -4   2 170928. 5774.10   1
   0   4  -2 165396. 5344.78  14
   0   4   2 168063. 4879.37   7
   0   4  -2 157747. 5104.96   8
   0   4   2 165674. 5685.99  14
   0  -4   2 171939. 5942.23   5
   0   4   3 286283. 7914.68  14
   0  -4  -3 286386. 7750.59   9
   0   4   3 284068. 6870.96   7
   0  -4  -3 264407. 7258.99   5
   0  -4   3 289139. 8304.65  12
   0   4  -3 280342. 7134.84  14
   0   4  -3 283260. 7186.95   8
   0   4  -3 275248. 4503.94   4
   0   4   3 287397. 8975.34   6
   0  -4   3 255287. 3541.59  16
   0  -4  -3 276554. 8069.87  11
   0  -4   3 267402. 7383.44   1
   0  -4   4 200897. 7053.11  12
   0   4  -4 186253. 5971.26   8
   0  -4   4 183965. 6202.54   1
   0   4   4 203688. 7692.81   6
   0   4  -4 186759. 5769.31  14
   0  -4  -4 187931. 6636.62  11
   0  -4  -4 178891. 5947.98   5
   0   4   4 188319. 5800.56   7
   0  -4  -4 194560. 6363.21   9
   0   4   4 193026. 6669.90  14
   0   4   5 26186.0 2765.33   6
   0  -4   5 23825.0 2277.16   1
   0  -4  -5 23009.1 2110.39   5
   0   4  -5 21819.1 1925.29  14
   0  -4  -5 23292.0 2349.56  11
   0   4   5 24067.8 2115.47   7
   0   4  -5 21374.2 2054.12   8
   0   4  -6 186104. 6458.73   8
   0  -4  -6 180063. 6169.90   5
   0  -4   6 184746. 6778.78   1
   0  -4  -6 188566. 7080.06  11
   0   4   6 176589. 6194.65   7
   0   4  -6 183692. 5810.56  14
   0   4   6 194828. 7723.42   6
   0  -4  -7 117108. 5803.68  11
   0   4   7 118155. 6076.66   6
   0  -4  -7 110786. 4865.47   5
   0   4  -7 116886. 5236.66   8
   0  -4  -7 121746. 3735.93   8
   0   4  -7 112473. 4519.06  14
   0   4   7 111162. 5092.12   7
   0  -4   7 114403. 5453.03   1
   0   4  -8 64906.1 4008.19   8
   0  -4   8 63645.1 4212.39   1
   0   4  -8 60700.5 3303.15  14
   0   4   8 63800.3 3995.95   7
   0   4   8 66492.7 4647.94   6
   0  -4  -8 62374.8 3682.39   5
   0  -4  -8 68376.8 4579.22  11
   0   4  -9 103759. 4363.08  14
   0  -4  -9 115993. 6583.32   2
   0  -4  -9 107560. 4949.87   5
   0   4   9 108289. 6123.92   6
   0  -4   9 103173. 5530.07   1
   0  -4  -9 109769. 6068.50  11
   0   4  -9 105673. 5321.87   8
   0   4  10 89692.0 5757.54   6
   0  -4 -10 93999.1 5859.47  11
   0  -4 -10 93822.3 6128.56   2
   0  -4  10 87355.8 5232.11   1
   0   4 -10 87380.7 5007.04   8
   0  -4 -10 92666.6 4635.99   5
   0   4  11 22147.6 3001.98   6
   0   4 -11 18741.1 2405.38   8
   0  -4 -11 24246.0 3236.99   2
   0  -4  11 21774.0 2707.79   1
   0   4  12 33786.0 3999.45   1
   0  -4  12 32850.9 3428.19   1
   0   4 -12 30369.3 3212.16   8
   0  -4 -12 32388.0 3885.49   2
   0   4  12 33267.1 3766.47   6
   0  -4  13 42127.0 3994.73   1
   0   4  13 45341.7 4533.67   6
   0   5   0 37598.1 2815.18  14
   0   5   0 39475.0 2646.25   3
   0  -5   0 38787.3 3104.88  12
   0   5   0 31630.4 3037.76   6
   0  -5   0 37065.5 2942.84   5
   0  -5   0 35678.9 2953.04  11
   0   5  -1 89880.1 4336.08  14
   0   5   1 93574.9 4379.51   3
   0   5   1 90605.4 3589.77   7
   0  -5   1 94205.0 4797.59   5
   0  -5   1 96960.5 5089.87  12
   0   5  -1 86645.5 4058.82   8
   0  -5  -1 91225.8 4864.89  11
   0   5   1 84114.8 4995.64   6
   0  -5  -1 105905. 5051.47  12
   0  -5   1 91614.0 4681.96  11
   0  -5  -1 91560.3 4618.08   5
   0   5  -1 96364.0 3906.54   3
   0   5   1 93319.5 4542.83  14
   0   5  -2 35783.9 2614.16   8
   0   5   2 39069.0 2958.05   3
   0  -5   2 41641.8 3217.53   5
   0  -5  -2 36518.3 2891.11   5
   0   5   2 37494.5 3389.75   6
   0  -5   2 43496.4 3371.02  12
   0   5   2 37947.6 2969.13  14
   0   5  -2 36457.0 2708.24  14
   0  -5  -2 35285.2 3053.75  11
   0  -5   2 39853.4 2990.01  11
   0   5   2 36916.0 2395.58   7
   0  -5  -3 285554. 8500.53   9
   0  -5   3 271502. 8172.68   1
   0  -5  -3 259792. 8525.52  11
   0  -5  -3 262089. 8034.23   5
   0  -5   3 301928. 9108.02  12
   0   5   3 285673. 7385.61   7
   0   5  -3 266455. 7640.88  14
   0   5   3 276253. 9570.44   6
   0   5  -3 274089. 7718.92   8
   0   5   3 281887. 8594.32  14
   0  -5  -4 13353.1 1774.10   5
   0  -5   4 13811.7 1965.43  12
   0  -5  -4 14792.1 1861.25   9
   0   5   4 14375.4 1933.87  14
   0   5  -4 13611.6 1670.60  14
   0   5   4 14386.5 2192.99   6
   0  -5   4 15985.0 1940.97   1
   0   5   4 12690.5 1558.69   7
   0   5  -4 12388.0 1637.01   8
   0  -5  -4 12583.7 1826.29  11
   0   5  -5 66556.8 3902.70   8
   0  -5   5 72181.9 4594.59  12
   0   5   5 69438.3 4855.17   6
   0  -5  -5 72768.4 4166.64   9
   0  -5   5 68742.4 4105.13   1
   0  -5  -5 70571.2 4323.92  11
   0  -5  -5 62789.0 3850.10   5
   0   5   5 71300.6 3878.82   7
   0   5  -5 63524.7 3600.38  14
   0  -5  -6 14294.2 2019.67  11
   0   5   6 14320.4 1812.43   7
   0   5  -6 12337.5 1770.72   8
   0   5  -6 12949.6 1623.94  14
   0   5   6 14651.0 2275.49   6
   0  -5   6 12374.0 1823.78   1
   0  -5  -6 13899.6 1833.33   5
   0  -5   6 16818.6 2318.77  12
   0   5   7 147055. 6157.03   7
   0   5  -7 144477. 5529.35  14
   0  -5  -7 159046. 7028.27  11
   0   5  -7 152238. 6378.67   8
   0  -5   7 139313. 6347.69   1
   0  -5  -7 138090. 5905.62   5
   0   5   7 154098. 7468.85   6
   0   5  -8 15432.4 1766.57  14
   0   5  -8 14904.5 2037.39   8
   0  -5  -8 16687.5 2066.52   5
   0  -5   8 15365.5 2171.17   1
   0   5   8 17534.0 2197.24   7
   0  -5  -8 19973.4 2577.86  11
   0   5   8 16272.4 2456.26   6
   0  -5  -9 80068.6 4561.30   5
   0   5   9 84202.0 5675.15   6
   0   5  -9 76910.8 3959.50  14
   0   5   9 77687.4 4793.46   7
   0   5  -9 77854.7 4796.83   8
   0  -5  -9 82770.4 5891.94   2
   0  -5  -9 91653.2 5664.56  11
   0  -5   9 76332.7 5008.40   1
   0  -5  10 10545.4 1929.59   1
   0  -5 -10 7378.11 1742.92  11
   0   5  10 9138.76 1942.60   6
   0  -5 -10 9266.98 2103.57   2
   0   5 -10 6512.18 1466.75   8
   0  -5  11 27657.8 3158.98   1
   0   5  11 23058.4 3140.16   6
   0   5 -11 26047.7 2966.98   8
   0  -5 -11 29197.6 3461.75  11
   0  -5 -11 25622.1 3515.21   2
   0   5  12 5119.93 1585.41   6
   0  -5  12 3903.81 1291.94   1
   0  -6   0 247890. 8691.63   5
   0  -6   0 273558. 8897.84  12
   0   6   0 243260. 6225.23   7
   0   6   0 241359. 9253.32   6
   0   6   0 234944. 7964.23  14
   0  -6   0 245562. 8659.66  11
   0   6   0 262837. 7430.38   3
   0  -6   1 36815.6 3323.89  12
   0  -6   1 33181.6 3104.54   5
   0   6  -1 33376.8 2024.33   7
   0   6   1 28828.6 3163.04   6
   0   6   1 33583.0 2313.04   7
   0   6   1 32655.0 2718.55   3
   0   6  -1 33117.4 2853.44  14
   0  -6  -1 31837.7 2997.12   5
   0   6   1 31837.8 2899.84  14
   0  -6   1 34769.5 3125.04  11
   0  -6  -1 42417.1 3369.39  12
   0  -6  -1 29988.6 3018.20  11
   0  -6   2 86034.4 4850.07  11
   0   6  -2 81882.6 4473.40  14
   0  -6   2 90080.0 5250.83   5
   0  -6   2 84977.1 5178.87  12
   0   6   2 79301.0 3797.50   7
   0  -6  -2 87773.2 5193.46  11
   0   6   2 75643.1 5193.25   6
   0   6  -2 82107.1 4294.41   8
   0  -6  -2 78793.9 4697.16   5
   0   6   2 84501.9 4848.68  14
   0   6   2 89874.7 4801.67   3
   0   6   3 30535.4 3339.17   6
   0  -6   3 36591.8 3385.64  12
   0   6  -3 30412.7 2688.50  14
   0   6   3 31513.2 3034.37  14
   0  -6  -3 30199.4 2877.13   5
   0   6   3 32211.6 3004.21   3
   0  -6   3 31444.5 2868.46  11
   0  -6  -3 31642.2 3085.89  11
   0  -6  -3 36032.4 3144.75   9
   0   6   3 32553.9 2522.52   7
   0   6  -3 31216.9 2679.78   8
   0   6   4 149267. 5772.16   7
   0   6  -4 146198. 5985.31  14
   0  -6   4 140056. 6105.97  11
   0  -6   4 154510. 7015.15  12
   0   6   4 165404. 7142.39   3
   0  -6  -4 145947. 6662.59  11
   0   6  -4 151010. 6123.40   8
   0  -6  -4 158842. 6621.30   9
   0   6   4 156237. 7713.89   6
   0   6   4 146151. 6698.91  14
   0  -6  -4 140424. 6328.62   5
   0  -6   4 149625. 6439.04   1
   0  -6  -5 19733.4 2328.87   9
   0  -6  -5 16713.9 2244.29  11
   0  -6   5 16443.4 2137.43   1
   0  -6  -5 15766.9 2120.62   5
   0   6   5 18835.7 2437.07  14
   0  -6   5 18211.7 2426.94  12
   0   6   5 17010.3 2573.50   6
   0   6  -5 17534.9 2040.05  14
   0   6   5 16742.7 2005.44   7
   0   6  -5 15327.8 2000.28   8
   0  -6   6 171576. 7155.72   1
   0  -6   6 187034. 8087.44  12
   0  -6  -6 189490. 7762.45  11
   0   6  -6 175491. 6535.56  14
   0   6  -6 178759. 7121.34   8
   0   6   6 172973. 8271.53   6
   0   6   6 167261. 6658.03   7
   0  -6  -6 165486. 6972.10   5
   0   6   7 24787.1 3130.96   6
   0  -6   7 27855.0 3201.07  12
   0   6  -7 24233.4 2665.56   8
   0  -6  -7 25683.7 2927.59  11
   0   6   7 21175.1 2424.37   7
   0  -6  -7 25385.4 2700.08   5
   0  -6   7 23588.2 2686.47   1
   0   6  -7 22231.6 2274.37  14
   0   6  -8 33879.8 3229.49   8
   0  -6  -8 37323.0 3633.63  11
   0   6  -8 30742.0 2653.44  14
   0   6   8 32222.2 3607.17   6
   0  -6   8 31971.9 3213.62   1
   0  -6  -8 29351.9 2942.32   5
   0  -6   8 35701.8 3763.78  12
   0   6   8 30376.1 3019.73   7
   0  -6   9 13055.1 2129.58   1
   0   6  -9 9462.55 1482.55  14
   0   6  -9 11482.3 1992.97   8
   0  -6   9 14242.2 2477.41  12
   0  -6  -9 12729.9 2224.81  11
   0  -6  -9 10019.0 1754.07   5
   0   6   9 15296.2 2545.76   6
   0  -6 -10 72637.2 5384.42  11
   0   6  10 71771.2 5603.54   6
   0   6 -10 67649.7 4859.14   8
   0  -6  10 68454.5 5526.27  12
   0  -6  10 58297.3 4572.98   1
   0  -6 -10 65930.5 5665.50   2
   0   6  11 11207.9 2322.57   6
   0  -6 -11 9693.57 2059.37  11
   0  -6  11 8282.81 1806.26   1
   0  -6  11 9583.24 2149.15  12
   0   7   0 158627. 5726.81   3
   0  -7   0 135470. 6864.30   5
   0   7   0 130453. 4673.06   7
   0   7   0 132755. 6364.82  14
   0  -7   0 145824. 7035.40  11
   0  -7   0 166505. 7140.35  12
   0  -7  -1 59796.8 4507.47   5
   0  -7   1 63223.9 4517.36  11
   0   7   1 64503.7 3858.98   3
   0  -7  -1 69961.2 4551.46  12
   0   7   1 59543.6 4872.25   6
   0   7  -1 59697.1 4160.75  14
   0   7   1 61728.6 3339.03   7
   0  -7  -1 63071.9 4657.36  11
   0   7  -1 56772.1 2813.12   7
   0   7   1 59416.0 4292.57  14
   0  -7   1 64241.1 4734.69   5
   0  -7   1 70129.0 4732.56  12
   0  -7   2 23276.4 2695.26  11
   0  -7  -2 22764.8 2762.64   5
   0  -7   2 25558.7 3057.36   5
   0   7  -2 25163.1 2675.47  14
   0  -7  -2 22761.4 2790.36  11
   0   7   2 22907.7 2723.60  14
   0  -7   2 28405.1 3114.33  12
   0   7   2 25845.8 2632.23   3
   0   7   2 23999.8 3112.53   6
   0   7   2 22939.5 2127.90   7
   0   7  -3 84989.0 4898.23  14
   0   7  -3 86551.2 4712.39   8
   0   7   3 85792.1 5969.39   6
   0  -7   3 89924.0 5225.40  11
   0  -7  -3 83837.6 5313.32  11
   0  -7  -3 76645.5 5050.87   5
   0  -7   3 98513.9 5945.22  12
   0  -7  -3 102601. 5580.70   9
   0   7   3 96852.1 4622.16   7
   0   7   3 87138.6 5443.87  14
   0   7   3 91138.4 5250.60   3
   0   7   4 37003.8 3952.90   6
   0   7   4 39050.3 3574.56   3
   0   7  -4 40768.4 3349.69  14
   0  -7  -4 40246.3 3659.70  11
   0  -7  -4 37856.3 3515.66   5
   0  -7   4 43753.6 4027.75  12
   0   7   4 40416.2 3100.31   7
   0  -7   4 39381.8 3395.70  11
   0   7  -4 37985.6 3172.03   8
   0   7   4 35581.7 3512.69  14
   0  -7  -4 43281.1 3614.60   9
   0  -7   5 36851.0 3679.84  12
   0  -7   5 37675.8 3324.36  11
   0   7   5 41941.3 3814.80   3
   0   7  -5 36583.1 3194.02   8
   0  -7  -5 39291.1 3463.58   9
   0   7  -5 34160.9 3056.86  14
   0  -7  -5 38794.9 3577.13  11
   0   7   5 38703.4 4082.81   6
   0   7   5 34564.6 2991.54   7
   0  -7  -5 34282.8 3362.59   5
   0  -7  -6 54379.4 4247.32   5
   0   7   6 62740.0 4800.40   3
   0  -7   6 48077.8 3913.13   1
   0  -7   6 54117.3 4038.37  11
   0   7  -6 54980.9 4066.35   8
   0  -7   6 57059.9 4614.59  12
   0  -7  -6 56613.7 4390.40  11
   0   7   6 54485.0 4853.36   6
   0   7   6 52752.1 3836.17   7
   0   7  -6 52557.1 3767.11  14
   0  -7  -7 36933.4 3668.62  11
   0   7   7 40993.8 3989.31   3
   0   7   7 31847.9 3106.02   7
   0   7  -7 36945.1 3448.11   8
   0   7  -7 32592.9 2935.11  14
   0  -7   7 35175.4 3718.22  12
   0   7   7 37127.3 4014.68   6
   0  -7  -7 31597.6 3265.75   5
   0  -7   7 32871.4 3305.21   1
   0  -7  -8 10675.5 2073.84  11
   0  -7  -8 9795.90 1897.90   5
   0   7   8 14951.8 2572.16   6
   0   7   8 13316.5 2072.23   7
   0   7  -8 10637.7 1703.57  14
   0  -7   8 13410.4 2178.80   1
   0  -7   8 11094.5 2211.78  12
   0   7  -8 13583.0 2168.12   8
   0  -7  -9 28318.4 3371.69  11
   0   7   9 23969.3 3281.99   6
   0   7  -9 26624.3 3109.74   8
   0  -7   9 28981.1 3594.00  12
   0  -7   9 21063.5 2796.83   1
   0  -7  -9 22663.6 2784.47   5
   0  -8   0 1597.96 913.220  12
   0  -8   0 2633.88 1118.65   5
   0   8   0 2083.68 1022.39  14
   0  -8   0 1921.52 968.627  11
   0  -8  -1 79377.3 5546.43   5
   0   8   1 88777.0 6286.57   6
   0  -8   1 92974.2 5596.16  12
   0  -8   1 84666.4 5547.28  11
   0  -8   1 88728.1 6085.33   5
   0   8  -1 81009.2 5194.53  14
   0  -8  -1 79737.4 5462.20  11
   0   8   1 76077.5 5216.00  14
   0   8   1 79005.1 3933.14   7
   0   8   2 157.352 716.019   6
   0   8   2 795.644 521.111   7
   0   8   2 785.445 736.000  14
   0  -8  -2 511.800 714.675   5
   0  -8  -2 393.259 510.847  11
   0  -8   2 176.303 588.021  12
   0   8  -2 505.595 710.198  14
   0  -8  -3 105921. 6414.01   5
   0   8   3 111387. 6561.30  14
   0  -8  -3 121448. 6655.06  11
   0   8   3 110543. 5197.57   7
   0   8  -3 113922. 6067.00  14
   0  -8   3 127910. 7013.39  12
   0  -8  -3 137604. 6713.39   9
   0   8   3 120089. 7446.33   6
   0  -8  -4 211.049 692.591   5
   0   8  -4 560.882 647.361   8
   0   8  -4 292.718 559.265  14
   0   8   4 865.609 913.109   6
   0   8   4 477.714 689.781  14
   0  -8   4 701.677 796.237  12
   0   8   4-218.633 436.674   7
   0  -8  -4 1313.40 844.837  11
   0   8   5 43749.6 3994.43   3
   0   8   5 37491.3 3238.92   7
   0   8  -5 35292.1 3252.89   8
   0  -8   5 32894.2 3758.29  12
   0   8   5 38692.4 4273.71   6
   0  -8  -5 34369.9 3624.49   5
   0  -8  -5 38218.1 3699.74  11
   0   8  -5 44078.5 3689.14  14
   0   8   6 114.588 446.775   3
   0  -8   6-178.658 790.119  12
   0  -8  -6 250.483 644.018   5
   0   8   6 879.089 859.327   6
   0   8  -6-450.984 543.863   8
   0  -8  -6 581.317 669.115  11
   0   8   6 398.764 569.840   7
   0   8  -6-16.8460 375.101  14
   0  -8  -7 68633.4 5179.77  11
   0   8  -7 56769.4 4137.54  14
   0   8   7 61634.3 5000.13   3
   0  -8   7 62543.8 5253.52  12
   0  -8  -7 58682.2 4757.80   5
   0   8  -7 69246.8 4871.10   8
   0   8   7 58274.0 4352.25   7
   0   8   7 69492.6 5729.50   6
   0  -8  -8-468.284 708.046  11
   0  -8   8 300.020 753.910  12
   0   8  -8 21.8215 365.607  14
   0   8   8-333.149 519.565   3
   0   8  -8 896.284 584.210   8
   0  -8  -8 150.470 605.645   5
   0  -8  -9 45885.7 4223.51   5
   0  -9   0 78399.4 6049.61   5
   0   9   0 80656.1 5563.01  14
   0  -9  -1 2836.76 1207.21   5
   0   9  -1 4205.53 1333.27  14
   0   9   1 4135.19 1352.46  14
   0   9   2 33918.6 3718.48  14
   0  -9  -2 35293.5 3928.31   5
   0   9  -2 32024.3 3426.53  14
   0   9   2 42365.0 4551.75   6
   0   9  -3 18944.3 2619.03  14
   0  -9   3 18961.4 2758.63  12
   0   9   3 19580.3 3102.98   6
   0  -9  -3 18638.3 2865.72   5
   0   9   3 16484.4 2634.28  14
   0   9  -4 44677.6 4009.79  14
   0   9   4 43613.4 4360.76  14
   0  -9  -4 46601.2 4477.91   5
   0  -9   4 47607.9 4445.72  12
   0   9   4 43020.9 3448.63   7
   0   9   4 49149.6 4981.76   6
   0  -9  -5 3272.87 1329.68   5
   0   9  -5 2622.50 1007.42  14
   0   9   5 2592.09 951.372   7
   0  -9   5 4809.23 1547.59  12
   0  -9   6 51886.1 4963.46  12
  -1   0  15 1605.85 933.899   1
   1   0 -15 114.324 639.420   8
  -1   0  14 23585.6 2854.29   6
   1   0 -14 19570.5 2362.42   8
  -1   0  14 20719.9 2958.36   1
  -1   0  13 61.0958 461.837   6
  -1   0  13 760.338 758.802   1
   1   0 -13 1014.10 600.008   8
   1   0 -12 184524. 6658.66   8
  -1   0  12 193126. 8314.50   1
  -1   0  12 186828. 7494.39   6
  -1   0  11 1199.92 662.926   1
  -1   0  11 663.550 557.542   6
   1   0 -11-45.1982 646.558   2
  -1   0  10 155766. 6714.38   1
  -1   0  10 154344. 6124.22   6
   1   0 -10 154614. 4422.45  10
   1   0 -10 158496. 5510.85   8
   1   0 -10 162731. 6923.27   2
   1   0  -9 151.943 303.989   8
  -1   0   9 604.986 632.558   1
  -1   0   9 49.1314 370.561   6
   1   0  -9 913.232 370.959  10
   1   0  -9 895.370 631.409   2
  -1   0   8 106277. 3908.53   7
   1   0  -8 99033.2 3337.96  10
  -1   0   8 102319. 4678.82   1
   1   0  -8 100629. 3838.19   8
   1   0  -8 98527.5 4716.61   2
   1   0  -7 563.289 291.350  10
   1   0  -7 719.996 320.323   8
   1   0  -7 870.311 264.704  13
   1   0  -7 351.642 278.841   2
   1   0  -6 602189. 10877.4  11
   1   0  -6 595319. 8995.09  10
   1   0  -6 594554. 7843.54  13
   1   0  -6 595703. 9433.40   8
  -1   0   6 593059. 9234.78   7
   1   0  -6 584179. 10849.8   2
   1   0  -5 1116.80 295.284  15
   1   0  -5 2339.12 535.711   2
  -1   0   5 274.493 222.961   7
   1   0  -5 303.190 222.746   8
   1   0  -5 1627.50 253.420  13
   1   0  -5 140.599 180.904  10
   1   0  -5 1249.27 415.751  11
   1   0  -4 203552. 3991.40   8
   1   0  -4 204122. 3944.06  16
   1   0  -4 189564. 2681.94  13
   1   0  -4 201725. 3845.24  15
   1   0  -4 194320. 4532.35  11
   1   0  -4 185088. 4343.02   2
   1   0  -4 193066. 3924.86  10
  -1   0   3 5567.26 578.598  10
   1   0  -3 3261.84 412.778  15
   1   0  -3 2828.55 392.144   8
  -1   0   3 5334.21 509.530   8
  -1   0   3 4566.53 564.777  11
   1   0  -3 5192.72 599.807  11
   1   0  -3 3409.13 455.599   2
   1   0  -3 3200.55 441.530  10
   1   0  -3 3523.83 443.809  16
  -1   0  -1 2011.43 420.458   2
  -1   0  -1 2202.38 374.551   4
  -1   0  -1 1519.60 376.572  13
   1   0   1 1508.12 403.333   1
   1   0   2 34084.1 1907.16   1
  -1   0  -2 31746.6 1843.20   2
  -1   0  -2 32982.6 1807.23  13
  -1   0  -3 894.483 429.096   2
   1   0   3 912.605 409.360   1
  -1   0  -3 329.587 259.862   8
  -1   0  -3 1166.58 389.837  13
   1   0   4 340832. 4069.28  15
  -1   0  -4 372924. 7696.39  13
   1   0   4 365679. 8306.62   1
  -1   0  -4 366660. 7350.23   8
  -1   0  -4 345656. 8203.96   2
  -1   0  -5-4.72485 235.971   8
  -1   0  -5 335.277 449.496   2
  -1   0  -6 171864. 5464.43   8
  -1   0  -6 161123. 6284.13   2
   1   0   6 177485. 6457.11   1
  -1   0  -6 171977. 5543.64  13
  -1   0  -7-11.0515 274.574  13
  -1   0  -7 341.343 360.929   8
  -1   0  -7 376.997 513.146   2
   1   0   7 1066.61 762.118   1
   1   0   8 65271.6 4385.01   1
  -1   0  -8 72277.4 3794.21  13
  -1   0  -8 65491.2 4447.39   2
  -1   0  -8 71155.5 3868.29   8
  -1   0  -9 2253.48 1067.88   8
   1   0   9 453.348 536.968   1
  -1   0 -10 128158. 5790.75   8
   1   0  10 136206. 7103.50   1
   1   0  10 132847. 6510.55   6
   1   0  11 857.974 671.015   6
  -1   0 -11-130.194 404.600   8
   1   0  12 17200.3 2514.31   6
  -1   0 -12 16655.3 2306.17   8
   1   0  12 19102.8 2901.08   1
   1   0  13-608.795 632.128   6
  -1   0 -13-433.423 497.133   8
  -1  -1  15 47117.9 4511.63   1
  -1   1  15 47904.6 4343.61   6
  -1   1  15 52530.9 4984.23   1
   1   1 -15 47358.3 3997.02   8
  -1  -1  14 19142.6 2771.39   1
  -1   1  14 18827.8 2896.78   1
  -1   1  14 17035.2 2505.73   6
   1   1 -14 15874.8 2220.13   8
  -1  -1  14 17879.0 2436.18   6
   1  -1 -13 71054.6 4110.37   8
   1   1 -13 63940.3 4211.17   8
  -1   1  13 80802.3 5723.42   1
  -1  -1  13 74796.6 5270.79   1
   1  -1 -13 78652.8 5523.25   2
  -1  -1  13 75656.3 4775.79   6
  -1   1  13 76575.3 5106.10   6
  -1   1  12 67908.3 4595.86   6
  -1   1  12 68502.1 5047.99   1
   1  -1 -12 70840.9 5017.27   2
   1  -1 -12 64839.3 3709.64   8
  -1  -1  12 63258.4 4629.64   1
   1   1 -12 62331.1 3937.84   8
   1   1 -11 101569. 4838.39   8
   1  -1 -11 112438. 4650.89   8
   1  -1 -11 114935. 6133.00   2
  -1  -1  11 112792. 5875.65   1
  -1   1  11 121255. 6386.20   1
  -1   1  11 112669. 5655.50   6
   1  -1 -10 89854.4 3886.94   8
   1  -1 -10 82054.6 3191.74   5
  -1   1  10 86897.3 4686.81   6
   1   1 -10 84538.9 3971.74  10
   1  -1 -10 83276.2 3282.30  13
  -1   1  10 86295.3 5077.96   1
   1  -1 -10 92667.5 5200.90   2
  -1  -1  10 82605.4 4738.21   1
   1   1 -10 82105.8 4112.18   8
  -1   1   9 304801. 7860.65   7
   1   1  -9 290386. 7526.47  10
  -1   1   9 297026. 8429.43   6
  -1  -1   9 281043. 8468.25   1
   1  -1  -9 291959. 8954.95   2
   1   1  -9 280497. 7547.08   8
   1  -1  -9 283225. 6167.57   5
   1  -1  -9 295168. 6396.73  13
   1  -1  -9 290265. 6885.03   8
   1  -1  -8 171749. 6507.04  11
   1  -1  -8 179351. 6430.14   2
   1  -1  -8 177422. 4863.74   8
   1  -1  -8 177125. 4615.81  13
  -1  -1   8 173641. 6102.51   1
  -1   1   8 177940. 5522.14   7
   1  -1  -8 170367. 4410.73   5
  -1   1   8 184304. 6077.23   6
   1   1  -8 180196. 5567.22  10
   1   1  -8 169512. 5435.21   8
  -1   1   7 192640. 5393.32   7
   1   1  -7 185942. 3939.00  15
   1  -1  -7 183435. 4344.01   5
  -1  -1   7 185934. 5865.65   1
  -1   1   7 192824. 5801.43   6
   1  -1  -7 194012. 4717.91   8
   1   1  -7 189973. 5510.20  10
   1  -1  -7 187417. 6358.53  11
   1  -1  -7 189114. 6151.71   2
   1   1  -7 197742. 5549.42   8
   1   1  -6 371070. 6017.95  15
  -1  -1   6 356000. 7869.19   1
   1   1  -6 386579. 6158.82  14
  -1   1   6 400594. 8129.18   6
   1  -1  -6 366264. 6214.74   5
   1  -1  -6 396091. 8589.76   2
  -1   1   6 382356. 7494.08   7
   1   1  -6 393532. 7765.56   8
   1  -1  -6 367635. 8715.23  11
   1  -1  -6 380944. 6507.81   8
  -1  -1   5 507651. 6798.02  13
  -1   1   5 533399. 7324.06  10
   1   1  -5 523262. 7000.32   5
   1  -1  -5 481933. 9570.46  11
   1  -1  -5 491156. 7128.26   5
  -1  -1   5 500625. 6875.10   7
  -1  -1   5 497047. 8803.60   1
  -1   1   5 545915. 9173.70   6
   1  -1  -5 495232. 7180.90   8
   1   1  -5 512563. 8710.18   8
   1   1  -5 515607. 7048.54  14
   1   1  -5 509047. 7592.91  15
   1  -1  -4 133192. 3559.68  16
  -1  -1   4 134794. 2398.53   7
   1  -1  -4 131221. 2776.79   5
  -1  -1   4 128346. 3531.02   1
   1   1  -4 135593. 2687.72  14
   1  -1  -4 138486. 2807.01  14
  -1   1   4 143383. 3925.05   6
   1   1  -4 139772. 3744.79   8
  -1   1   4 139991. 2916.18  10
   1  -1  -4 138370. 2667.27   8
  -1   1   4 145285. 2711.42   8
   1   1  -4 145764. 2798.82   5
   1   1  -4 134064. 3355.11  15
   1  -1  -4 126342. 4135.66  11
  -1   1   4 133453. 3107.32  14
  -1  -1   3 543294. 6989.00   5
  -1   1   3 572621. 8400.10   6
  -1  -1   3 557495. 6577.39  16
  -1   1   3 568063. 7155.64  14
   1   1  -3 595321. 6774.97   5
  -1  -1   3 551059. 6995.13  14
   1  -1  -3 513784. 7880.69  16
  -1   1   3 571467. 7191.32   5
   1   1  -3 593353. 8360.89   8
  -1  -1   3 583823. 7664.00   1
   1  -1  -3 514506. 9013.38  11
   1   1  -3 567262. 6702.59  14
   1   1  -3 567333. 8038.09  15
   1   1  -2 245314. 3888.57  14
  -1  -1   2 241704. 3927.22   5
   1   1  -2 237477. 4159.65   6
   1  -1  -2 224775. 4517.30   6
  -1  -1   2 245870. 4215.52   6
   1  -1  -2 229996. 3970.40  14
  -1   1   2 238284. 4443.40   6
  -1   1   2 236677. 3972.97  14
   1  -1  -2 230058. 5086.44  11
  -1   1   2 255451. 4148.94   5
  -1  -1   2 219743. 4804.29  12
   1   1  -2 247137. 3882.29   4
  -1  -1   2 256174. 3915.80   4
   1  -1  -2 225133. 4508.78  16
   1   1  -2 240244. 3511.48   1
   1   1  -2 241975. 3860.29   5
   1  -1  -2 233947. 4025.03   5
  -1  -1   2 254797. 4005.69  14
  -1   1   2 243632. 4890.33   3
  -1  -1   2 244081. 3420.23   1
   1  -1   0 277249. 5368.46   1
   1   1   0 290909. 5317.42   6
   1  -1   0 283432. 4815.70  17
   1   1   0 288243. 4452.95  10
  -1   1   0 274586. 4348.23   8
  -1  -1   0 288747. 4380.94  11
  -1   1   0 289898. 4217.93   4
  -1   1  -1 596005. 8336.68   8
  -1  -1  -1 624525. 7057.14  10
   1  -1   1 608916. 7331.76   4
  -1  -1  -1 623076. 9341.79   9
  -1  -1  -1 638205. 8727.90  11
   1   1   1 613382. 9316.64   6
  -1  -1  -2 188091. 4917.80   2
  -1   1  -2 193558. 4424.41   8
  -1  -1  -2 198445. 4811.41  11
   1  -1   2 201855. 3529.88   4
  -1   1  -2 196653. 3366.20   4
   1  -1   2 190097. 5149.25   1
   1   1   2 189229. 4991.75   6
  -1   1  -3 255586. 5644.71   8
   1   1   3 265993. 6548.84   6
   1  -1   3 248047. 6478.21   1
  -1  -1  -3 246211. 6297.54   2
   1  -1   4 233341. 6682.31   1
  -1  -1  -4 226314. 6554.07   2
   1   1   4 241180. 6724.08   6
  -1   1  -4 240592. 5859.67   8
   1   1   5 248258. 7277.19   1
  -1  -1  -5 223862. 7060.38   2
   1  -1   5 234952. 7147.32   1
   1   1   5 238832. 7181.87   6
  -1   1  -5 241192. 6290.71   8
  -1  -1  -5 240616. 6162.98   8
   1   1   6 42954.7 3168.39   1
  -1  -1  -6 39992.5 3114.04   2
   1  -1   6 43484.5 3156.69   1
  -1  -1  -6 44159.3 2803.43  13
  -1  -1  -6 42650.7 2629.57   8
   1   1   6 42422.9 3119.88   6
  -1   1  -6 40879.1 2639.95   8
   1   1   7 300903. 9300.31   1
  -1  -1  -7 289404. 7624.38   8
  -1  -1  -7 287131. 7795.38  13
   1  -1   7 277019. 8750.42   1
  -1  -1  -7 275942. 9030.67   2
  -1   1  -7 278581. 7697.76   8
   1   1   7 289380. 8937.74   6
   1   1   8 44774.5 3690.19   1
  -1  -1  -8 46552.1 3060.11   8
   1   1   8 40734.5 3414.38   6
  -1  -1  -8 41845.9 2913.01  13
   1  -1   8 37723.0 3305.05   1
  -1   1  -8 38411.3 2885.61   8
  -1  -1  -8 37280.7 3426.31   2
  -1  -1  -9 74638.8 4014.34  13
  -1   1  -9 70440.4 4131.34   8
   1  -1   9 69944.5 4723.90   1
   1   1   9 74942.7 5038.31   1
  -1  -1  -9 72790.6 4056.19   8
  -1  -1  -9 64911.9 4763.17   2
   1   1   9 69495.3 4657.48   6
   1   1  10 54169.0 4520.05   1
  -1  -1 -10 59712.7 4771.98   2
   1  -1  10 54900.2 4375.83   1
   1   1  10 53204.6 4217.94   6
  -1   1 -10 51782.9 3719.31   8
  -1  -1 -10 50748.4 3538.03   8
   1   1  11 68301.9 5340.16   1
   1  -1  11 74273.7 5312.63   1
  -1   1 -11 66956.1 4457.81   8
  -1  -1 -11 74247.2 4469.24   8
  -1  -1 -11 77212.6 5678.39   2
   1   1  11 66853.7 4931.33   6
   1   1  12 16398.1 2751.67   1
  -1   1 -12 12242.9 2012.25   8
  -1  -1 -12 11752.9 1881.75   8
   1  -1  12 17480.0 2496.29   6
   1   1  12 11159.6 2117.03   6
   1  -1  12 15072.8 2510.57   1
   1   1  13 45637.3 4359.96   6
  -1   1 -13 37867.5 3688.90   8
   1  -1  13 42094.2 3981.27   6
  -1  -1 -13 33843.6 3318.05   8
  -1   2  15 40777.5 4059.40   6
  -1  -2  15 44974.4 4285.56   1
   1   2 -15 35045.1 3517.15   8
   1  -2 -14 2626.07 1159.29   2
  -1   2  14 1928.93 1199.17   1
  -1  -2  14 2246.94 976.911   1
  -1   2  14 1583.41 809.464   6
   1   2 -14 1898.60 751.036   8
  -1   2  13 67979.6 5389.91   1
  -1  -2  13 61475.7 4657.02   1
   1   2 -13 55650.8 4047.24   8
   1  -2 -13 62255.1 4997.15   2
  -1   2  13 59515.2 4638.33   6
  -1  -2  12 17856.7 2416.50   1
  -1   2  12 21376.9 2654.82   6
   1   2 -12 19645.6 2280.15   8
   1  -2 -12 20955.6 2776.84   2
  -1   2  12 25464.2 3152.40   1
   1  -2 -11 34567.6 2414.63   8
  -1   2  11 35982.2 3282.58   6
   1  -2 -11 33378.3 3320.46   2
  -1  -2  11 34869.5 3201.86   1
   1   2 -11 31833.8 2795.98   8
   1   2 -11 30365.8 2768.99  10
   1  -2 -10 19391.3 2409.24   2
   1   2 -10 18628.8 2037.40   8
  -1   2  10 17526.8 2019.05   7
   1   2 -10 18164.7 2072.31  10
   1  -2 -10 22636.6 1812.14   8
   1  -2 -10 17551.3 2388.46  11
   1  -2 -10 17579.2 1544.32   5
  -1  -2  10 17823.3 2208.12   1
  -1   2  10 19765.5 2323.91   6
   1   2  -9 283423. 6044.91  14
   1  -2  -9 283381. 6508.67   5
   1   2  -9 280136. 7927.37   8
  -1  -2   9 282880. 8535.27   1
   1  -2  -9 265481. 9042.36  11
   1   2  -9 285324. 8227.32  10
  -1   2   9 301780. 8217.11   7
  -1   2   9 307258. 8956.37   6
   1  -2  -9 289116. 6495.47   8
   1  -2  -9 289686. 9089.98   2
   1  -2  -8 16019.9 1388.39   5
   1   2  -8 17627.5 1817.67   8
  -1   2   8 16203.4 1888.34   6
  -1   2   8 17294.3 1783.13   7
   1   2  -8 14739.0 1053.53  15
  -1  -2   8 16927.8 1912.11   1
   1  -2  -8 15395.2 1945.23   2
   1  -2  -8 17164.5 1346.48   8
   1  -2  -8 15056.0 2005.08  11
   1   2  -8 18239.0 1368.05  14
   1   2  -7 175186. 5600.30   8
   1   2  -7 163322. 4084.04  15
   1  -2  -7 164329. 6299.90  11
  -1   2   7 177132. 5518.72   7
   1  -2  -7 165223. 4477.11   5
   1  -2  -7 171793. 4072.09   8
  -1   2   7 187256. 6212.79   6
  -1  -2   7 163532. 3033.15   4
   1   2  -7 170994. 4297.61  14
  -1  -2   7 161510. 5623.13   1
  -1   2   6 144303. 4661.36   7
   1  -2  -6 145900. 3305.01   8
   1  -2  -6 142677. 3955.42   5
  -1  -2   6 139309. 4846.04   1
   1   2  -6 143641. 3768.25  14
   1   2  -6 137873. 3908.72  15
  -1  -2   6 140617. 2504.40   4
   1   2  -6 147595. 4877.90   8
   1  -2  -6 137116. 5367.64  11
  -1   2   6 139887. 3059.88  10
  -1   2   6 153566. 5354.76   6
  -1  -2   5 217196. 3463.93  16
  -1  -2   5 213099. 5625.99   1
   1   2  -5 216932. 5227.89  15
   1   2  -5 219188. 4669.52  14
  -1   2   5 220789. 5470.97  14
  -1   2   5 229928. 6432.77   6
   1   2  -5 230985. 5905.57   8
   1  -2  -5 212951. 5461.27  16
   1  -2  -5 204296. 6361.32  11
  -1  -2   5 222831. 3182.82   4
   1  -2  -5 214798. 4824.89   5
   1  -2  -5 223234. 3714.07   8
  -1   2   4 9124.32 1192.87   6
   1   2  -4 7099.36 938.842   8
  -1  -2   4 8841.73 945.908   5
  -1  -2   4 8224.91 494.868   4
  -1  -2   4 8049.27 908.953   1
   1  -2  -4 7706.08 435.777   8
   1  -2  -4 8467.50 973.092  16
   1  -2  -4 8055.26 1188.81  11
  -1   2   4 8998.34 976.397  14
   1  -2  -4 7756.35 820.884   5
   1   2  -4 7296.87 759.777  14
  -1   2   3 495021. 9198.16   6
  -1  -2   3 475487. 7872.54   5
  -1  -2   3 453866. 5629.00   3
   1  -2  -3 454222. 7032.74   9
  -1   2   3 483864. 7864.58  14
   1  -2  -3 447673. 9478.53  11
   1  -2  -3 463757. 7882.95  16
  -1  -2   3 479821. 7390.08   1
  -1  -2   3 515878. 6086.72   4
   1   2  -3 506598. 6573.83   4
  -1  -2   3 453784. 9157.80  12
   1   2  -3 497871. 8588.55   8
   1   2  -3 479570. 7384.77  14
   1  -2  -3 454882. 7551.69   5
  -1   2   2 36965.6 1616.03  12
   1  -2  -2 38616.8 1890.90   5
   1  -2  -2 43089.3 947.671   8
   1   2  -2 39472.5 1796.26  14
  -1  -2   2 41166.4 2349.24  12
   1   2  -2 41075.4 1184.95   7
   1  -2  -2 39680.9 2401.86  11
  -1  -2   2 38686.1 1882.87   5
   1  -2  -2 39344.4 1861.95  16
   1   2  -2 43052.6 959.535  16
   1  -2  -2 38839.2 1640.12  12
  -1   2   2 39528.3 1099.57   8
  -1   2   2 38997.5 2164.51   3
   1   2  -2 45181.2 1789.88   1
   1   2  -2 39010.0 2122.39   6
   1   2  -2 39466.5 2104.36   8
  -1   2   2 38653.3 1863.96  14
  -1  -2   2 43868.5 1766.11   1
  -1   2   2 36770.2 2132.79   6
   1   2  -1 15449.7 1197.93  14
   1  -2  -1 13873.4 1186.46   5
   1  -2  -1 15361.8 796.257   8
  -1  -2   1 14968.1 1195.61   5
   1  -2  -1 15158.9 1159.37  16
  -1   2   1 14483.5 1156.45  14
   1   2  -1 14226.0 866.671   7
  -1  -2   1 14425.5 1461.42  12
   1  -2  -1 14592.0 1037.10  12
   1   2  -1 13362.7 1273.32   6
   1   2  -1 15384.1 1104.17   1
   1   2  -1 16916.4 1114.17  11
  -1  -2   1 15422.2 1021.17  11
  -1   2   1 15287.1 807.495   8
  -1   2   1 15004.9 1295.86   3
  -1   2   1 14190.0 1325.49   6
   1  -2  -1 15489.4 1450.86  11
  -1   2   0 292981. 5979.30  14
   1   2   0 312015. 5455.70   7
   1   2   0 307779. 6398.66  14
   1  -2   0 302615. 6631.46   1
  -1  -2   0 306387. 5523.06  11
  -1   2   0 315746. 5178.40   8
   1   2   0 305499. 6899.78   6
  -1  -2   0 298236. 6877.64  12
  -1  -2   0 298901. 6232.92   5
  -1   2  -1 445186. 8100.26  14
   1  -2   1 462616. 8784.18   1
  -1  -2  -1 476785. 7773.62  11
  -1   2  -1 480248. 6192.20   4
   1   2   1 471068. 7808.21   7
   1  -2   1 468981. 7323.25  17
  -1   2  -1 478793. 7541.09   8
  -1  -2  -1 477843. 8590.02   5
  -1  -2  -1 453623. 8782.67   9
   1   2   1 474877. 9266.57   6
  -1  -2  -2 69047.5 3048.39   5
   1   2   2 73691.0 2920.94   7
  -1  -2  -2 75527.7 3304.01   9
  -1   2  -2 72669.6 2765.16   8
  -1  -2  -2 71646.1 2926.59  11
   1  -2   2 66276.5 3148.74   1
  -1   2  -2 75294.3 1794.89   4
   1   2   2 68005.6 3319.38   6
   1   2   2 70227.7 1924.55  10
   1  -2   3 307075. 7635.72   1
   1   2   3 317911. 7015.36   7
   1   2   3 306998. 7793.91   6
  -1  -2  -3 310956. 7162.17  11
  -1   2  -3 309159. 6662.87   8
  -1  -2  -4 177739. 6161.58   2
  -1   2  -4 177823. 5174.45   8
   1  -2   4 171587. 2935.64   4
  -1  -2  -4 178299. 5684.57  11
   1   2   4 177498. 6075.11   6
   1  -2   4 184813. 6044.97   1
  -1  -2  -5 48588.9 3364.11   2
   1   2   5 48055.0 3274.86   6
  -1   2  -5 49645.3 2822.16   8
   1  -2   5 48010.5 3189.48   1
   1  -2   5 48532.9 1535.11   4
  -1  -2  -5 48848.7 3146.01  11
   1   2   6 56396.5 3757.78   6
  -1  -2  -6 53285.9 3728.47   2
  -1   2  -6 47769.7 2940.67   8
  -1  -2  -6 58635.5 3053.29   8
   1  -2   6 57431.1 3651.23   1
   1   2   7 190389. 7403.40   1
   1   2   7 186179. 7320.60   6
  -1  -2  -7 182940. 5880.20   8
  -1  -2  -7 186027. 7489.73   2
   1  -2   7 183614. 6998.79   1
  -1   2  -7 175849. 6130.87   8
  -1  -2  -8 14174.2 1794.74  13
  -1   2  -8 13666.3 1758.48   8
  -1  -2  -8 15497.4 2255.92   2
  -1  -2  -8 17824.5 1856.94   8
   1   2   8 12976.4 2047.50   6
   1   2   8 13985.1 2108.35   1
   1  -2   8 16597.5 2249.23   1
  -1  -2  -9 40585.4 3859.43   2
  -1  -2  -9 32939.8 2775.19  13
   1   2   9 42148.7 3864.88   1
  -1   2  -9 35034.0 2960.53   8
  -1  -2  -9 38687.7 2877.52   8
  -1  -2  -9 34529.5 2825.41   5
   1  -2   9 37971.9 3406.32   1
   1   2   9 36620.0 3505.95   6
  -1  -2 -10 34723.2 3738.13   2
  -1  -2 -10 36255.9 2915.85   8
   1   2  10 38536.7 3886.34   1
   1   2  10 32398.9 3435.35   6
  -1   2 -10 33147.4 3053.90   8
   1  -2  10 38199.7 3573.40   1
   1   2  11 39307.1 3924.64   6
   1  -2  11 47790.8 4180.43   1
   1   2  11 47115.9 4511.51   1
  -1   2 -11 42887.5 3631.28   8
  -1  -2 -11 41282.0 3236.25   8
  -1  -2 -11 47801.6 4570.88   2
   1  -2  12 6824.59 1683.01   1
  -1  -2 -12 8417.13 2066.97   2
   1   2  12 6293.98 1740.04   1
  -1   2 -12 8320.79 1678.50   8
   1   2  12 5970.10 1646.39   6
  -1   3  15 4228.21 1394.29   6
  -1  -3  14 39653.7 3807.75   1
   1   3 -14 36657.7 3554.35   8
   1  -3 -14 44856.1 4532.02   2
  -1   3  14 37958.3 3944.31   6
  -1   3  14 45624.3 4706.50   1
  -1   3  13 11596.0 2334.80   1
  -1   3  13 12925.9 2228.97   6
  -1  -3  13 9344.93 1815.18   1
   1   3 -13 9481.77 1759.15   8
   1  -3 -13 12238.4 2349.32   2
  -1  -3  12 142208. 6730.84   1
   1   3 -12 127821. 6163.01   8
  -1   3  12 152735. 7401.48   6
   1   3 -12 141483. 6802.86  10
   1  -3 -12 146106. 7558.64   2
  -1  -3  11 11216.0 1816.02   1
  -1   3  11 7488.96 1580.02   6
   1  -3 -11 5742.12 1497.79  11
  -1   3  11 5984.16 1299.70   7
   1  -3 -11 7739.14 1772.05   2
   1   3 -11 8286.36 1596.34   8
   1   3 -11 7358.28 1499.93  10
   1   3 -10 118556. 5495.23   8
  -1  -3  10 130292. 5918.16   1
   1  -3 -10 123045. 6387.98   2
  -1   3  10 128776. 5744.00   7
   1   3 -10 124556. 5905.47  10
   1  -3 -10 118268. 6343.33  11
  -1   3  10 136911. 6444.63   6
   1  -3 -10 123498. 4601.03   5
   1  -3  -9 28787.6 2134.58   5
   1  -3  -9 27159.3 2915.14  11
  -1   3   9 28395.2 2796.79   6
   1  -3  -9 28514.8 1738.77   8
  -1   3   9 27827.9 2523.14   7
   1   3  -9 24425.9 2377.84   8
  -1  -3   9 26598.5 2544.59   1
   1  -3  -9 25082.0 2750.03   2
   1   3  -9 26016.0 1823.07  14
   1  -3  -8 202979. 5782.53   5
   1   3  -8 202481. 5327.98  14
   1   3  -8 194077. 6652.10   8
  -1   3   8 218923. 7673.66   6
  -1  -3   8 195342. 6720.58   1
  -1   3   8 202117. 6654.47   7
   1  -3  -8 203272. 7735.20  11
   1   3  -8 195483. 5022.51  15
   1  -3  -8 212131. 4632.45   8
   1   3  -7 15006.2 1761.94   8
  -1  -3   7 13662.7 1638.33   1
   1  -3  -7 17304.3 1094.31   8
   1   3  -7 15023.7 1427.16  15
  -1   3   7 18968.2 2143.80   6
   1   3  -7 14939.4 1366.95  14
  -1   3   7 15482.7 1704.02   7
   1  -3  -7 16226.3 2042.34  11
   1  -3  -7 15839.1 1511.42   5
   1   3  -6 477881. 8576.74  14
   1   3  -6 486822. 10219.6   8
  -1  -3   6 437479. 5432.25  16
   1  -3  -6 479594. 11248.3  11
   1  -3  -6 445662. 8730.44   5
  -1   3   6 464701. 9671.61   7
   1  -3  -6 457401. 6306.48   8
  -1   3   6 503395. 11483.5   6
  -1  -3   6 444250. 9561.70   1
   1  -3  -5 28021.3 2512.07  11
   1   3  -5 31139.6 2294.47   8
   1   3  -5 27571.2 1807.19  14
  -1  -3   5 28751.7 2049.35   1
  -1   3   5 33071.5 2699.72   6
   1  -3  -5 29892.8 1982.18   5
  -1   3   5 30767.2 2239.28  14
   1  -3  -5 29995.6 1014.73   8
   1  -3  -4 270711. 6318.47  16
   1  -3  -4 277364. 6112.31   9
   1  -3  -4 268510. 3640.01   8
   1   3  -4 287307. 7091.82   8
  -1  -3   4 290895. 6919.53   5
  -1  -3   4 289281. 6415.59   1
   1   3  -4 279889. 4372.26   4
   1   3  -4 278241. 6130.30  14
   1  -3  -4 265083. 7941.93  11
  -1   3   4 283233. 7950.64   6
   1  -3  -4 272526. 6344.35   5
  -1  -3   4 262497. 4587.25   3
  -1  -3   4 290667. 8017.76  12
  -1   3   4 286839. 6843.42  14
  -1  -3   3 201087. 5550.95   5
   1  -3  -3 188413. 5155.36   5
  -1   3   3 197148. 5943.30   3
   1  -3  -3 187295. 6429.01  11
   1  -3  -3 185404. 2697.58   8
   1   3  -3 196267. 5629.87   8
  -1  -3   3 196211. 3634.61   3
  -1   3   3 193688. 5319.21  14
   1  -3  -3 189581. 4898.15  16
  -1   3   3 187911. 6094.33   6
   1   3  -3 182364. 4860.44  14
  -1  -3   3 200087. 6337.09  12
   1   3  -3 193676. 2986.49   7
   1  -3  -3 184743. 4758.08   9
  -1  -3   3 184229. 4796.23   1
  -1  -3   2 641647. 12497.3  12
   1  -3  -2 648275. 10175.3  16
  -1  -3   2 689619. 11459.0   5
   1  -3  -2 585071. 10423.5  12
  -1   3   2 732781. 12267.5   3
  -1  -3   2 628837. 10267.6  11
   1  -3  -2 655337. 8000.79   8
   1   3  -2 689103. 11707.5   8
   1   3  -2 724137. 9023.44   3
   1   3  -2 673844. 10813.3  14
  -1   3   2 706666. 12625.5   6
   1   3  -2 673333. 8531.49   7
   1  -3  -2 633225. 12531.5  11
   1   3  -2 709343. 12580.8   6
  -1   3   2 690717. 11194.8  14
   1  -3  -2 633047. 11024.7   5
   1  -3  -1 27793.5 1988.44   5
  -1   3   1 26623.5 2169.36   6
  -1  -3   1 26319.9 1909.43   5
   1   3  -1 26175.1 1502.59   3
  -1   3   1 22834.3 1718.54  14
   1  -3  -1 27140.9 1610.99  16
   1   3  -1 26220.2 1380.30   7
   1   3  -1 22870.6 2027.09   6
  -1   3   1 26625.9 1965.41   3
   1  -3  -1 26516.2 2207.10  11
  -1  -3   1 22921.9 2090.20  12
   1   3  -1 23349.5 1752.90  14
   1  -3  -1 26166.9 1848.18  12
  -1   3   1 26039.3 1392.58   8
  -1  -3   1 25642.1 1707.83  11
   1   3   0 559289. 10240.0  14
   1  -3   0 578645. 10696.9   5
   1   3   0 547927. 8632.59   7
   1  -3   0 545501. 8784.55  16
  -1   3   0 593709. 9975.15   3
  -1  -3   0 558027. 11273.8  12
  -1  -3   0 514500. 9324.67  11
  -1   3   0 573214. 8595.72   8
  -1  -3   0 527901. 9986.64   5
   1  -3   0 551376. 9789.76  12
   1   3   0 580430. 11479.1   6
  -1   3   0 562877. 9879.29  14
   1  -3   0 556215. 10976.6   1
  -1   3  -1 8928.55 1103.99  14
   1   3   1 9790.76 1417.73   6
  -1  -3  -1 10126.5 1232.54   5
   1  -3   1 9814.53 965.068  16
   1  -3   1 9512.21 1303.19   1
   1   3   1 11433.9 1363.17  14
  -1   3  -1 10136.5 1031.50   8
   1   3   1 11645.5 1130.03   7
  -1  -3  -1 9760.11 1109.49  11
  -1   3  -2 316995. 4645.56   4
   1   3   2 341248. 8970.66   6
   1   3   2 332393. 7124.50   7
  -1   3  -2 329858. 7433.00  14
  -1  -3  -2 332942. 7317.26  11
   1  -3   2 320931. 8028.28   1
  -1  -3  -2 326575. 7755.50   5
  -1  -3  -2 340295. 8342.32   9
  -1   3  -2 341688. 7065.42   8
  -1   3  -3 6065.62 997.602  14
   1  -3   3 5606.30 1086.68   1
  -1  -3  -3 6621.46 1147.71   9
   1  -3   3 6796.25 804.794  17
   1   3   3 10548.1 1253.43   7
  -1  -3  -3 5464.60 979.796   5
  -1  -3  -3 5661.98 976.490  11
   1   3   3 6389.76 653.075  10
   1   3   3 6577.80 1255.12   6
  -1   3  -3 5876.49 932.627   8
  -1  -3  -4 564440. 11305.7  11
   1  -3   4 534958. 11647.4   1
  -1   3  -4 558228. 10538.2   8
  -1   3  -4 548611. 10711.0  14
   1   3   4 552924. 10766.5   7
   1  -3   4 528705. 8947.67  17
  -1  -3  -4 559732. 11055.1   5
   1   3   4 531094. 12197.4   6
  -1   3  -5 3596.85 837.494  14
   1   3   5 3940.76 1065.63   6
  -1   3  -5 3282.96 778.219   8
   1  -3   5 2734.79 905.325   1
  -1  -3  -5 4136.59 1004.75  11
  -1  -3  -5 5932.82 1129.68   5
  -1  -3  -6 205792. 6652.42   5
   1   3   6 202431. 7635.05   6
  -1   3  -6 200905. 6495.61   8
  -1   3  -6 204323. 6452.97  14
   1  -3   6 215739. 7528.20   1
  -1  -3  -6 208231. 7248.67  11
  -1  -3  -6 211113. 7964.76   2
  -1   3  -7 25615.8 2266.72  14
   1  -3   7 25433.7 2612.03   1
  -1  -3  -7 23856.8 2557.00  11
  -1   3  -7 22445.7 2223.77   8
   1   3   7 22283.5 2590.77   6
  -1  -3  -7 25099.5 2081.46   8
  -1  -3  -7 24657.0 2307.50   5
  -1  -3  -7 24782.8 2805.01   2
  -1  -3  -8 164854. 6216.77   5
  -1   3  -8 162695. 5952.09  14
   1  -3   8 160449. 6901.42   1
  -1  -3  -8 163948. 5680.20   8
  -1  -3  -8 172224. 7814.36   2
  -1   3  -8 150880. 6152.47   8
   1   3   8 155896. 7252.69   6
  -1  -3  -9 2830.54 889.137   8
  -1   3  -9 2357.63 758.577  14
  -1  -3  -9 3087.83 1291.76   2
   1   3   9 2624.22 1031.84   1
  -1   3  -9 4342.93 1140.29   8
   1   3   9 2900.11 1040.47   6
  -1  -3  -9 2582.52 862.589   5
  -1  -3 -10 160456. 8263.89   2
   1   3  10 159549. 8099.45   1
   1   3  10 144607. 7549.77   6
  -1   3 -10 138579. 6456.96   8
   1  -3  10 146300. 7052.22   1
  -1  -3 -11 1590.87 1019.00   2
   1   3  11 420.563 776.304   1
   1   3  11 1171.14 791.642   6
  -1   3 -11 751.459 645.411   8
   1  -3  11 852.879 710.894   1
   1   3  12 37564.4 4232.77   1
   1  -3  12 33570.2 3589.43   1
  -1   3 -12 34440.4 3501.37   8
   1   3  12 24831.0 3307.95   6
  -1  -3 -12 38440.6 4347.53   2
  -1  -4  14 5181.45 1446.52   1
  -1   4  14 7097.27 1842.61   6
   1  -4 -13 37410.0 4109.13   2
  -1   4  13 39137.5 4035.06   6
   1   4 -13 37113.3 3565.87   8
  -1  -4  13 35656.6 3493.50   1
  -1  -4  12 40273.6 3606.86   1
   1   4 -12 39124.3 3783.84  10
   1  -4 -12 41843.6 4171.32  11
   1   4 -12 41051.1 3608.28   8
   1  -4 -12 39519.2 4094.69   2
  -1   4  12 45656.7 4193.88   6
  -1   4  11 24151.7 2941.42   6
   1   4 -11 20715.0 2507.84   8
  -1  -4  11 24297.6 2677.42   1
   1  -4 -11 26339.2 3184.69  11
  -1   4  11 21301.3 2537.20   7
   1  -4 -11 25523.3 3177.86   2
   1   4 -11 19640.9 2588.53  10
   1  -4 -10 33157.0 3436.11  11
   1  -4 -10 32644.2 2554.00   5
   1   4 -10 31487.0 2953.74   8
  -1   4  10 31245.8 3239.35   6
   1  -4 -10 33298.9 3505.32   2
  -1  -4  10 29835.3 2930.77   1
  -1   4  10 30134.7 2878.27   7
  -1   4   9 125352. 6356.49   6
   1   4  -9 117209. 5598.88   8
   1  -4  -9 119110. 4902.35   5
  -1  -4   9 116800. 5522.70   1
   1   4  -9 111893. 4261.31  14
   1  -4  -9 129727. 6603.13  11
  -1   4   9 122187. 5599.00   7
   1  -4  -8 31323.5 2439.52   5
   1  -4  -8 32964.9 3171.19  11
  -1   4   8 30948.6 2675.05   7
  -1  -4   8 31359.0 2721.07   1
   1   4  -8 32402.4 2338.63  15
   1   4  -8 30963.6 2779.47   8
  -1   4   8 34826.3 3253.54   6
   1   4  -8 28564.6 2122.42  14
   1   4  -7 38329.8 2452.04  14
  -1   4   7 37140.7 2806.50   7
  -1   4   7 40701.3 3466.56   6
  -1  -4   7 38104.7 2859.71   1
   1  -4  -7 41488.5 3414.31  11
   1  -4  -7 38736.0 2667.39   5
   1   4  -7 41133.5 3101.82   8
   1  -4  -6 123682. 5843.04  11
  -1  -4   6 131421. 6092.00  12
  -1  -4   6 120673. 4889.50   1
   1  -4  -6 116998. 4653.48   5
   1   4  -6 115789. 4347.69  14
   1  -4  -6 128463. 2376.50   8
  -1   4   6 124933. 4975.72   7
  -1   4   6 127243. 6076.40   6
  -1   4   6 127343. 5343.33  14
   1   4  -6 116386. 5130.88   8
   1  -4  -5 96075.5 1903.19   8
  -1  -4   5 97973.5 4140.44   1
   1  -4  -5 98612.7 5162.27  11
  -1   4   5 104047. 5316.09   6
   1  -4  -5 99293.4 1840.14   8
  -1   4   5 105282. 4675.08  14
   1   4  -5 99493.4 4565.31   8
   1  -4  -5 99932.8 4009.59   9
   1   4  -5 101983. 4027.76  14
   1  -4  -5 101327. 4251.07   5
  -1  -4   5 109450. 5350.56  12
   1  -4  -4 41098.3 2478.40   9
   1  -4  -4 41317.6 2668.60   5
   1   4  -4 40228.5 1126.66   7
  -1  -4   4 38219.8 2473.21   1
  -1   4   4 38440.4 2700.43  14
   1   4  -4 38255.1 2441.13  14
  -1   4   4 39123.7 3148.49   6
   1  -4  -4 41559.8 1156.24   8
   1  -4  -4 37786.5 3177.86  11
   1   4  -4 40535.8 2814.74   8
   1  -4  -4 39117.6 2393.71  16
  -1  -4   4 42937.1 2900.99   5
  -1  -4   4 44201.8 3281.37  12
  -1   4   3 411572. 9239.62  14
   1  -4  -3 399492. 9043.31   5
  -1  -4   3 419297. 9643.64   5
  -1  -4   3 409611. 8775.67   1
   1   4  -3 421138. 9552.18   8
  -1  -4   3 425313. 10755.5  12
   1  -4  -3 408383. 8090.97  16
   1  -4  -3 402543. 10715.9  11
  -1   4   3 447523. 10264.6   3
   1   4  -3 405722. 8733.62  14
  -1   4   3 412961. 10541.9   6
  -1  -4   3 416976. 8687.60  11
   1  -4  -3 408708. 5583.61   8
   1   4  -3 409226. 5938.14   7
   1  -4  -2 152822. 6162.18  11
   1  -4  -2 165268. 4570.09  16
   1   4  -2 162870. 4122.94   3
   1  -4  -2 163432. 5539.71   5
   1   4  -2 155628. 5496.01   8
   1   4  -2 163414. 6259.84   6
   1   4  -2 161147. 5239.42  14
  -1  -4   2 157124. 5128.22  11
   1   4  -2 161552. 3702.93   7
  -1  -4   2 162221. 6403.06  12
  -1   4   2 159054. 5694.72   3
  -1  -4   2 162893. 5675.22   5
  -1   4   2 166901. 6318.46   6
  -1   4   2 160062. 5392.67  14
   1  -4  -2 165919. 5442.83  12
  -1   4   1 101655. 4865.03   6
  -1   4   1 90710.5 3972.52  14
   1  -4  -1 97531.6 4794.04  11
   1   4  -1 97193.4 4123.03  14
  -1  -4   1 104240. 4961.56  12
   1   4  -1 92367.8 4692.71   6
  -1   4   1 102837. 3464.03   8
   1  -4  -1 101452. 3348.68  16
  -1  -4   1 99790.7 4048.81  11
   1  -4  -1 99775.7 4293.75  12
   1  -4  -1 103718. 4436.53   5
  -1  -4   1 104566. 4464.43   5
   1   4  -1 103092. 3180.87   7
  -1   4   1 106898. 4385.09   3
   1   4  -1 100747. 3572.28   3
  -1   4   0 131524. 4664.80   3
   1   4   0 124320. 4862.55  14
   1   4   0 123060. 5516.38   6
  -1  -4   0 140934. 5739.62  12
  -1  -4   0 123351. 4633.82  11
   1  -4   0 131690. 3704.28  16
   1  -4   0 132558. 4947.09  12
  -1   4   0 120074. 3882.79   8
  -1   4   0 123778. 4644.87  14
   1  -4   0 136202. 5281.67   5
   1   4   0 129549. 3925.55   7
   1  -4   0 129984. 5389.05  11
  -1  -4   0 126208. 4947.60   5
   1   4   1 251297. 7374.70  14
   1   4   1 255727. 8271.31   6
   1  -4   1 263827. 5442.01  16
   1   4   1 258602. 6181.02   7
   1  -4   1 253170. 7633.23   1
  -1   4  -1 251761. 6089.92   8
  -1   4  -1 247455. 6771.94  14
  -1  -4  -1 250941. 6791.59  11
  -1  -4  -1 237283. 7029.05   5
   1  -4   1 265155. 7301.04  12
   1  -4   2 39363.9 2936.97   1
  -1  -4  -2 39393.1 3034.50   9
   1  -4   2 40909.6 1982.89  16
  -1  -4  -2 34872.4 2605.06   5
   1   4   2 40832.3 3328.08   6
  -1   4  -2 37356.0 2530.42  14
   1   4   2 38927.4 2413.08   7
   1   4   2 38669.5 2891.41  14
  -1   4  -2 38075.1 2371.05   8
   1  -4   2 37909.4 2751.80  12
  -1  -4  -2 37579.7 2534.38  11
  -1  -4  -3 189967. 6332.54   5
  -1   4  -3 203099. 6190.78  14
   1   4   3 197922. 5988.75   7
   1   4   3 199883. 7635.92   6
  -1  -4  -3 209505. 7145.08   9
   1  -4   3 196905. 4673.08  16
   1  -4   3 196615. 6820.85   1
  -1  -4  -3 191585. 6129.38  11
  -1   4  -3 201985. 5983.08   8
  -1  -4  -4 161218. 6327.12   9
   1   4   4 144155. 3543.42  10
  -1  -4  -4 143221. 5516.41   5
   1   4   4 139946. 6432.50   6
  -1  -4  -4 140533. 5478.27  11
   1   4   4 137242. 5176.87   7
   1  -4   4 138399. 5885.46   1
  -1   4  -4 136708. 5131.18  14
  -1   4  -4 138596. 5152.12   8
   1   4   5 65739.0 4450.64   6
  -1  -4  -5 69625.2 3869.44   5
  -1  -4  -5 68208.1 3972.96  11
   1   4   5 68760.7 3793.53   7
  -1   4  -5 69641.7 3765.11   8
   1  -4   5 65120.5 4165.34   1
  -1   4  -5 70401.3 3709.23  14
   1   4   6 39752.4 3545.50   6
  -1   4  -6 40708.1 2871.96  14
  -1   4  -6 41541.4 3037.14   8
  -1  -4  -6 40920.1 3222.26  11
   1  -4   6 43742.3 3484.30   1
  -1  -4  -6 39139.3 2964.30   5
   1  -4   7 187046. 7496.20   1
  -1  -4  -7 177376. 6571.20   5
  -1  -4  -7 186792. 7367.11  11
   1   4   7 176151. 7771.29   6
  -1   4  -7 179567. 6287.89  14
  -1  -4  -7 184920. 5695.88   8
  -1  -4  -7 177381. 8004.36   2
  -1   4  -7 179009. 6689.99   8
   1  -4   8 37010.3 3397.02   1
  -1   4  -8 34970.6 3015.99   8
  -1   4  -8 34049.7 2684.87  14
   1   4   8 34114.5 3493.08   6
  -1  -4  -8 37123.7 3736.61   2
  -1  -4  -8 33615.9 2856.52   5
  -1  -4  -8 34339.2 3279.33  11
  -1  -4  -9 45942.0 4317.87   2
  -1   4  -9 42511.1 3028.59  14
   1   4   9 43331.5 4073.14   6
   1  -4   9 54615.8 4229.68   1
  -1   4  -9 45787.0 3616.63   8
  -1  -4  -9 47533.0 3462.14   5
   1   4  10 30546.0 3540.89   6
  -1   4 -10 32750.8 3192.32   8
  -1  -4 -10 37045.0 4050.68   2
   1  -4  10 34782.9 3470.79   1
   1   4  10 36111.0 3838.49   1
  -1  -4 -11 23241.4 3340.71   2
   1   4  11 20331.4 3055.74   6
   1   4  11 23104.2 3275.62   1
   1  -4  11 21019.8 2805.58   1
  -1   4 -11 22213.1 2751.09   8
  -1  -5  13 46401.0 4086.27   1
  -1   5  13 52147.4 4799.95   6
   1   5 -12 2689.89 1033.99   8
  -1  -5  12 4678.26 1335.37   1
   1  -5 -12 2219.79 1004.85  11
   1   5 -12 2215.24 1094.83  10
   1  -5 -12 2426.89 1179.33   2
  -1   5  12 3725.36 1287.06   6
   1  -5 -11 42839.6 4362.15   2
  -1  -5  11 41309.1 3642.74   1
   1  -5 -11 47781.5 4381.21  11
  -1   5  11 40539.5 3628.59   7
   1   5 -11 37883.0 3543.11   8
  -1   5  11 48245.5 4361.41   6
  -1   5  10 284.540 664.961   6
  -1  -5  10 2121.27 1258.62  12
  -1  -5  10 2876.85 1111.64   1
  -1   5  10 1321.13 763.165   7
   1  -5 -10 520.402 759.684  11
   1  -5 -10 1475.07 747.493   5
   1   5 -10 499.613 604.442   8
   1   5  -9 201612. 7886.52   8
   1  -5  -9 189296. 6867.13   5
  -1  -5   9 181101. 7258.14   1
   1   5  -9 187444. 6078.85  14
  -1  -5   9 210201. 9101.78  12
   1  -5  -9 207675. 8688.73  11
  -1   5   9 211740. 8857.73   6
  -1   5   9 196103. 7501.60   7
  -1   5   8 5016.29 1373.54   6
   1   5  -8 3525.28 1068.23   8
  -1  -5   8 2985.62 942.423   1
   1  -5  -8 6534.48 1282.98   5
  -1   5   8 5418.49 1173.81   7
   1  -5  -8 4028.16 1239.91  11
  -1  -5   8 4466.94 1342.98  12
   1   5  -8 3936.41 867.501  14
  -1   5   7 129248. 5603.00   7
  -1  -5   7 123911. 5427.01   1
   1   5  -7 133276. 6049.50   8
   1  -5  -7 135513. 6562.96  11
  -1   5   7 141770. 6978.53   6
  -1  -5   7 140232. 6900.77  12
   1  -5  -7 129952. 5523.56   5
   1   5  -7 122328. 4922.02  14
   1   5  -6 391.120 530.467   8
  -1   5   6 503.860 465.510   7
  -1  -5   6 2154.86 729.039   1
   1  -5  -6 1281.01 644.307   5
  -1  -5   6 1616.69 861.983  12
  -1   5   6 763.171 568.331   6
   1  -5  -6 1040.58 626.246  11
  -1   5   6 1491.11 726.374  14
   1   5  -6 697.244 448.450  14
  -1   5   5 218059. 7975.96   3
  -1  -5   5 201969. 6589.03   1
   1  -5  -5 209083. 6502.79   9
  -1  -5   5 223423. 8243.93  12
   1   5  -5 200781. 7107.24   8
  -1   5   5 203172. 7258.71  14
   1  -5  -5 197981. 7974.43  11
  -1   5   5 209666. 8295.52   6
   1   5  -5 208116. 6567.26  14
  -1   5   5 210002. 6685.89   7
   1  -5  -5 194842. 6743.32   5
  -1  -5   4 6634.96 1501.65  12
  -1  -5   4 6692.50 1331.18   5
   1   5  -4 4720.78 1117.26   8
   1  -5  -4 6341.81 1209.80   5
   1   5  -4 5839.96 529.603   7
   1  -5  -4 5276.30 1334.07  11
  -1   5   4 6719.69 1531.33   6
  -1  -5   4 7578.80 1287.16   1
  -1   5   4 5520.09 1267.16   3
  -1  -5   4 5074.17 1000.74  11
  -1   5   4 5500.56 1168.30  14
   1  -5  -4 6308.75 1126.98   9
   1   5  -4 6610.66 1174.66  14
  -1  -5   3 373035. 9053.15  11
  -1   5   3 356049. 9374.26  14
   1  -5  -3 342201. 9202.70   5
  -1  -5   3 373064. 10070.3   5
  -1   5   3 362614. 9918.52   3
   1  -5  -3 344139. 7723.24  16
   1   5  -3 358753. 8956.26  14
   1   5  -3 351787. 5939.35   7
  -1  -5   3 387252. 11033.9  12
  -1   5   3 351956. 10564.2   6
   1   5  -3 354272. 9378.28   8
   1  -5  -3 334402. 10488.5  11
   1  -5  -2 29639.1 2607.88   5
   1  -5  -2 23296.5 2610.91  11
  -1   5   2 30498.2 2565.63  14
   1   5  -2 28758.6 1842.34   3
   1  -5  -2 25819.0 1815.92  16
  -1   5   2 25287.7 2402.16   3
  -1  -5   2 28897.6 2935.75  12
   1  -5  -2 27160.1 2399.07  12
  -1  -5   2 25622.3 2488.60   5
   1   5  -2 25917.7 1557.88   7
   1   5  -2 25777.5 2734.83   6
  -1  -5   2 29140.2 2414.13  11
  -1   5   2 23221.2 2586.91   6
   1   5  -2 24239.1 2235.24  14
   1  -5  -1 158364. 6708.27  11
   1  -5  -1 155693. 4396.85  16
  -1  -5   1 173586. 6939.22  12
   1   5  -1 154216. 4375.64   7
  -1   5   1 161034. 6826.19   6
   1   5  -1 156099. 6817.32   6
   1  -5  -1 158303. 6155.69   5
   1   5  -1 150784. 5804.89  14
  -1  -5   1 159897. 6261.68   5
  -1  -5   1 156614. 5807.65  11
  -1   5   1 155814. 5818.60  14
   1  -5  -1 167422. 6181.75  12
  -1   5   1 163256. 5043.59   8
  -1   5   1 169369. 5969.99   3
   1   5  -1 159485. 5063.32   3
   1   5   0 2439.55 710.715   3
   1  -5   0 2570.07 945.390  11
  -1   5   0 1443.00 602.329   3
  -1  -5   0 1273.12 572.436  11
   1   5   0 1745.08 867.127   6
  -1  -5   0 3844.41 1115.37  12
  -1   5   0 2033.79 609.473   8
   1  -5   0 1803.48 762.157  12
  -1   5   0 1463.71 667.114  14
   1   5   0 2874.07 866.208  14
   1  -5   0 1757.91 439.644  16
  -1  -5   0 1739.63 770.286   5
   1  -5   0 1124.94 748.849   5
   1   5   1 462306. 12418.8   6
   1   5   1 453085. 9167.03   7
  -1   5  -1 457708. 10400.1  14
  -1  -5  -1 452306. 10428.3  11
   1  -5   1 470177. 11577.0  11
  -1   5  -1 463686. 9433.18   8
   1   5   1 441254. 10996.3  14
  -1  -5  -1 421004. 10669.8   5
   1  -5   1 473939. 11152.7  12
   1  -5   1 447486. 7475.19  16
  -1  -5  -2 1990.86 759.356  11
   1  -5   2 3625.53 549.911  16
  -1  -5  -2 2241.01 838.827   5
  -1   5  -2 3605.53 906.681  14
  -1  -5  -2 1896.39 942.563   9
   1   5   2 3808.13 832.159   7
   1   5   2 2627.22 927.125  14
   1  -5   2 2189.18 784.352  12
   1  -5   2 2285.53 889.873   1
  -1   5  -2 3192.46 822.619   8
   1   5   2 2670.40 1000.40   6
  -1  -5  -3 303151. 8860.07   5
  -1  -5  -3 322689. 9758.75   9
  -1  -5  -3 308322. 8467.19  11
   1  -5   3 306414. 9337.20   1
   1   5   3 308629. 8080.87   7
  -1   5  -3 314885. 8146.87   8
   1  -5   3 311314. 9239.95  12
  -1   5  -3 314600. 8461.32  14
   1   5   3 314517. 10457.8   6
  -1   5  -4 6161.77 1173.89   8
  -1  -5  -4 4993.45 1151.56   5
   1  -5   4 6120.80 1349.09   1
  -1  -5  -4 6352.09 1231.46  11
   1   5   4 6571.75 1205.83   7
  -1   5  -4 5886.62 1154.36  14
   1   5   4 5789.21 1434.75   6
   1  -5   4 6533.37 1340.23  12
  -1  -5  -4 6623.99 1392.76   9
   1   5   5 137996. 7006.31   6
  -1  -5  -5 147517. 6181.30  11
   1   5   5 141110. 5774.57   7
  -1   5  -5 144409. 5671.39  14
   1  -5   5 133047. 6281.44   1
  -1   5  -5 144849. 5818.29   8
  -1  -5  -5 140529. 5998.85   5
   1  -5   6 5831.57 1386.51   1
  -1   5  -6 4859.84 1114.74   8
   1   5   6 6897.71 1558.96   6
  -1  -5  -6 4119.60 1114.21   5
  -1   5  -6 4596.68 1007.98  14
  -1  -5  -6 5920.29 1320.04  11
   1  -5   7 204428. 8283.15   1
  -1   5  -7 211378. 7057.41  14
  -1   5  -7 208967. 7596.02   8
   1   5   7 201116. 8791.36   6
  -1  -5  -7 212991. 8075.94  11
  -1  -5  -7 204277. 7513.02   5
  -1  -5  -8 5011.59 1361.42  11
  -1  -5  -8 6759.69 1748.57   2
  -1   5  -8 5146.62 1086.34  14
  -1   5  -8 6859.36 1423.15   8
   1  -5   8 5569.43 1558.42   1
  -1  -5  -8 5668.95 1298.73   5
   1   5   8 4286.70 1387.13   6
  -1   5  -9 52011.7 3451.03  14
  -1  -5  -9 57894.2 5060.89   2
   1   5   9 54692.8 4766.46   6
   1  -5   9 59142.9 4615.54   1
  -1   5  -9 52885.1 4032.02   8
  -1  -5  -9 52885.9 3879.66   5
   1  -5  10 2267.93 1051.93   1
   1   5  10 2720.33 1193.54   6
  -1   5 -10 1492.85 775.018   8
  -1  -5 -10 1682.98 1144.35   2
   1   5  11 61253.0 5254.87   1
   1  -5  11 59697.8 4836.25   1
  -1   6  12 56613.2 4995.11   6
   1   6 -12 45602.2 4464.43  10
   1  -6 -11 799.986 805.750  11
  -1   6  11 1600.54 844.608   7
  -1  -6  11 2051.85 1030.75  12
   1  -6 -11 1054.08 910.610   2
   1   6 -11 758.187 692.150   8
  -1   6  11 25.9363 603.073   6
  -1  -6  10 40175.7 3545.50   1
   1  -6 -10 47944.1 3706.00   5
   1   6 -10 42251.4 3846.56   8
  -1   6  10 46234.4 3875.43   7
  -1  -6  10 50481.0 4708.66  12
   1  -6 -10 53307.9 4640.71  11
  -1   6  10 51524.0 4585.32   6
   1  -6  -9 3871.74 1325.29  11
  -1   6   9 3126.45 998.941   7
  -1  -6   9 1985.11 1004.46  12
  -1  -6   9 2169.23 837.749   1
   1   6  -9 1749.50 600.494  14
   1   6  -9 2335.32 948.674   8
  -1   6   9 3909.16 1339.59   6
   1  -6  -9 2335.05 889.469   5
   1  -6  -8 72514.1 4500.61   5
   1   6  -8 69081.4 3932.49  14
   1  -6  -8 81145.1 5412.33  11
  -1   6   8 73033.5 4548.27   7
   1   6  -8 78945.8 5019.72   8
  -1   6   8 78069.6 5515.20   6
  -1  -6   8 74992.5 5388.52  12
  -1  -6   8 65368.6 4224.04   1
   1  -6  -7 892.132 726.293  11
  -1   6   7 1254.64 728.505   7
  -1   6   7 165.965 516.436   3
   1   6  -7 1066.82 714.089   8
  -1  -6   7 466.109 489.536   1
  -1  -6   7 782.150 744.094  12
   1   6  -7 661.304 499.439  14
   1  -6  -7-4.54438 474.448   5
  -1   6   6 216211. 8260.39  14
   1  -6  -6 205224. 7651.17   5
   1  -6  -6 222022. 8905.98  11
   1   6  -6 214535. 7253.74  14
  -1   6   6 232204. 9482.61   6
  -1   6   6 241622. 9138.88   3
  -1  -6   6 227213. 9006.61  12
   1   6  -6 221547. 8100.44   8
  -1  -6   6 208861. 7313.75   1
  -1   6   6 213339. 7401.08   7
  -1  -6   5 6510.37 1211.37  11
   1   6  -5 6356.82 1342.34   8
   1  -6  -5 5737.34 1472.18  11
  -1   6   5 5966.96 1329.97  14
   1  -6  -5 6670.11 1373.15   5
  -1   6   5 6112.35 1190.13   7
   1   6  -5 5793.98 1182.67  14
  -1  -6   5 6977.34 1615.44  12
  -1   6   5 7729.22 1708.71   6
  -1  -6   5 6569.99 1318.54   1
   1  -6  -5 8491.18 1412.58   9
  -1   6   5 10033.2 1804.85   3
   1  -6  -4 60545.6 4044.36   5
  -1   6   4 58013.8 4547.63   6
   1   6  -4 55116.4 3795.20   8
  -1  -6   4 74475.6 5073.22  12
   1   6  -4 60137.8 3787.93  14
  -1   6   4 68385.4 4540.84   3
  -1  -6   4 63674.8 4436.68   5
  -1   6   4 61013.7 3557.87   7
   1  -6  -4 57214.3 4508.99  11
   1  -6  -4 70286.1 4002.20   9
  -1  -6   4 65232.0 3882.23  11
  -1   6   4 59879.1 4111.06  14
  -1  -6   3 7438.19 1532.04   5
   1  -6  -3 8271.46 1718.34  11
  -1   6   3 8812.60 1788.60   6
  -1   6   3 9098.64 1636.52   3
   1  -6  -3 7589.64 1472.35   5
   1   6  -3 9649.89 1529.90  14
  -1  -6   3 6815.05 1596.14  12
  -1   6   3 9348.84 1610.30  14
  -1  -6   3 11841.4 1678.93  11
  -1   6   2 165059. 6510.17   3
  -1  -6   2 181000. 7695.32  12
  -1  -6   2 164876. 7108.63   5
  -1   6   2 153726. 6383.38  14
   1  -6  -2 154817. 7311.64  11
   1  -6  -2 186329. 6805.67  12
   1  -6  -2 155248. 6633.68   5
   1   6  -2 158094. 4400.37   7
  -1  -6   2 165310. 6462.37  11
   1   6  -2 160812. 6452.04  14
  -1   6   2 161698. 7491.01   6
   1  -6  -1 5470.90 1402.14  11
  -1   6   1 7430.99 1430.95  14
   1   6  -1 6413.45 1040.91   3
  -1   6   1 6392.54 1208.74   3
   1   6  -1 6576.35 1376.52  14
   1  -6  -1 6539.25 1395.82   5
   1  -6  -1 7582.53 1397.21  12
  -1  -6   1 6640.40 1463.88   5
   1   6  -1 5532.24 866.703   7
  -1  -6   1 7565.20 1602.15  12
   1   6  -1 4806.13 1369.56   6
  -1  -6   1 5992.69 1196.80  11
  -1   6   0 234698. 7767.46  14
   1  -6   0 251506. 8821.86   5
   1  -6   0 244476. 8913.88  11
   1   6   0 219414. 8872.74   6
  -1  -6   0 220885. 7651.64  11
  -1  -6   0 212779. 8020.49   5
  -1   6   0 242130. 6971.69   8
  -1  -6   0 274136. 9185.61  12
   1   6   0 230509. 8102.13  14
   1  -6   0 222414. 5205.79  16
   1   6   0 235159. 7070.88   3
   1   6   0 232370. 6268.72   7
   1  -6   0 248279. 8387.57  12
   1  -6   1 21446.1 2531.12  11
   1   6   1 20289.8 2147.62   3
   1   6   1 17334.3 2239.24  14
   1   6   1 17765.1 1751.68   7
  -1   6  -1 19102.9 1901.51   8
   1  -6   1 21710.5 2465.37  12
  -1  -6  -1 18567.7 2303.26   5
  -1   6  -1 18716.7 2114.16  14
   1   6   1 16832.7 2459.66   6
  -1  -6  -1 18731.6 2159.00  11
   1   6   2 99878.8 5453.18  14
  -1  -6  -2 102322. 4993.52  11
   1  -6   2 103349. 5528.45  11
  -1  -6  -2 104194. 5717.19   9
  -1   6  -2 94977.0 4798.32  14
  -1  -6  -2 88972.9 5039.32   5
   1   6   2 96199.7 4354.18   7
   1   6   2 104347. 5239.09   3
  -1   6  -2 101216. 4538.90   8
   1   6   2 99287.7 6030.54   6
   1  -6   2 104608. 5473.03  12
   1  -6   3 4180.62 1128.57  12
  -1  -6  -3 2838.76 861.893  11
   1  -6   3 4034.58 1142.58   1
  -1  -6  -3 3130.50 1115.15   9
  -1   6  -3 3590.80 986.076  14
  -1   6  -3 3185.39 878.258   8
   1   6   3 4419.47 994.054   7
   1   6   3 2691.38 1073.08   6
  -1  -6  -3 2778.06 928.537   5
   1   6   4 211581. 9099.23   6
   1  -6   4 217308. 8264.69  12
  -1  -6  -4 225118. 8604.07   9
  -1  -6  -4 196468. 7641.65   5
  -1  -6  -4 209280. 7486.61  11
   1   6   4 199535. 7007.84   7
  -1   6  -4 215089. 7387.25  14
  -1   6  -4 213574. 7255.57   8
   1  -6   4 202026. 8072.19   1
  -1   6  -5 8163.77 1432.43  14
   1   6   5 6682.23 1676.02   6
   1  -6   5 9019.27 1743.37   1
  -1  -6  -5 8689.89 1689.27   9
   1  -6   5 9269.68 1772.45  12
  -1  -6  -5 7863.69 1548.67   5
   1   6   5 8450.54 1485.40   7
  -1  -6  -5 7538.98 1489.87  11
  -1   6  -5 9003.51 1536.67   8
  -1  -6  -6 69709.8 4525.78   5
   1  -6   6 72212.8 4945.73   1
  -1   6  -6 73911.4 4497.77   8
   1   6   6 70269.5 5323.56   6
  -1  -6  -6 69806.0 4569.95  11
  -1   6  -6 73361.9 4256.86  14
   1  -6   6 74615.4 5145.92  12
   1  -6   7 9167.94 1827.03   1
  -1  -6  -7 10632.8 1808.50   5
  -1  -6  -7 12438.3 2019.44  11
  -1   6  -7 10810.1 1661.90  14
   1   6   7 9812.33 2023.11   6
  -1   6  -7 11803.1 1865.19   8
   1  -6   7 9401.19 1971.51  12
  -1   6  -8 37161.2 3409.61   8
  -1  -6  -8 45653.4 4548.29   2
   1  -6   8 42594.2 4166.01  12
  -1  -6  -8 41287.6 3780.57  11
  -1   6  -8 39619.2 3142.66  14
  -1  -6  -8 39511.4 3496.33   5
   1   6   8 40036.3 4147.43   6
   1  -6   8 36501.6 3678.25   1
   1   6   9 712.313 836.336   6
  -1  -6  -9 1427.20 848.326   5
  -1   6  -9 1803.89 920.658   8
  -1  -6  -9 1374.39 820.570  11
   1  -6   9 2530.47 1132.10  12
  -1  -6  -9 2274.37 1340.44   2
   1  -6   9 4802.62 1409.46   1
   1  -6  10 59459.2 4832.92   1
   1  -6  10 70124.2 5678.28  12
   1   7 -10 34515.2 3643.47   8
  -1   7  10 31651.2 3360.52   7
  -1   7  10 34336.1 3940.72   6
   1  -7 -10 40481.4 4196.15  11
  -1  -7  10 36595.8 4110.33  12
  -1   7  10 40075.5 4242.71   3
   1   7  -9 31923.2 3430.31   8
   1  -7  -9 33972.0 3775.67  11
  -1   7   9 30692.3 3179.45   7
   1  -7  -9 27102.3 2997.62   5
  -1   7   9 28498.0 3520.60   6
  -1  -7   9 29710.7 3608.54  12
  -1   7   9 31258.2 3666.37   3
   1   7  -9 28398.4 2673.52  14
  -1   7   8 26619.9 2853.38   7
   1   7  -8 23241.5 2437.82  14
   1   7  -8 27625.4 3092.17   8
  -1   7   8 26759.6 3410.02   6
   1  -7  -8 22311.8 2986.33  11
   1  -7  -8 24794.8 2873.83   5
  -1  -7   8 25222.1 3239.72  12
  -1   7   8 24436.3 3133.45   3
   1  -7  -7 18981.8 2510.85   5
  -1   7   7 17675.8 2268.39   7
   1   7  -7 17396.9 2147.14  14
   1  -7  -7 17695.7 2593.88  11
  -1   7   7 20124.0 2952.76   6
   1   7  -7 21068.7 2613.01   8
  -1  -7   7 21489.7 2975.31  12
  -1   7   7 17929.2 2658.81   3
  -1  -7   6 118838. 6871.84  12
   1   7  -6 106710. 5415.13  14
  -1   7   6 105707. 6099.60  14
  -1   7   6 114220. 6967.92   6
  -1   7   6 116451. 5605.83   7
  -1   7   6 123193. 6777.58   3
   1  -7  -6 103215. 5828.53   5
   1   7  -6 115786. 5993.08   8
   1  -7  -6 116005. 6658.95  11
  -1   7   5 41016.3 3178.13   7
   1   7  -5 41141.2 3474.05   8
   1  -7  -5 39376.0 3904.07  11
   1  -7  -5 34509.9 3340.13   5
  -1   7   5 38224.7 4007.13   6
  -1   7   5 41793.2 3789.14  14
  -1  -7   5 41365.5 4058.67  12
  -1   7   5 37004.7 3630.88   3
   1   7  -5 39485.3 3294.24  14
  -1   7   4 52466.9 3458.50   7
  -1  -7   4 61223.9 4768.24   5
   1  -7  -4 54454.5 4619.91  11
  -1   7   4 59164.1 4380.85   3
   1   7  -4 59241.2 4079.49  14
  -1   7   4 53308.1 4184.82  14
  -1  -7   4 59364.5 4814.70  12
  -1   7   4 53306.0 4663.56   6
   1  -7  -4 63163.3 4034.60   9
   1  -7  -4 56985.5 4289.03   5
  -1  -7   3 45821.1 3536.02  11
  -1   7   3 44837.7 3613.91   3
   1  -7  -3 41619.6 3673.47   5
  -1   7   3 42973.5 3663.66  14
   1   7  -3 43355.3 3551.33  14
  -1  -7   3 43606.8 3942.76   5
  -1   7   3 45606.6 3092.49   7
  -1  -7   3 47940.6 4220.19  12
  -1   7   3 44558.3 4230.09   6
   1  -7  -3 42193.5 4089.83  11
  -1  -7   2 156787. 7371.38  12
  -1  -7   2 135585. 6981.80   5
  -1   7   2 126385. 6222.67  14
  -1   7   2 150265. 6264.80   3
   1  -7  -2 130640. 7126.27  11
  -1  -7   2 136307. 6261.59  11
   1  -7  -2 128956. 6545.59   5
   1   7  -2 127055. 6193.56  14
  -1   7   2 136868. 7352.72   6
  -1  -7   1 19210.7 2596.60   5
  -1   7   1 16104.6 2159.58  14
  -1  -7   1 18834.8 2330.38  11
  -1   7   1 20454.2 2179.52   3
   1  -7  -1 25526.4 2659.99  12
   1   7  -1 16511.8 2248.32  14
   1   7  -1 17027.4 1587.93   7
   1   7  -1 15264.3 2466.47   6
  -1  -7   1 22476.5 2740.03  12
   1  -7  -1 17898.2 2595.94  11
   1  -7  -1 17503.0 2457.78   5
   1  -7   0 164500. 6991.62  12
  -1  -7   0 134138. 6835.22   5
   1   7   0 138964. 7438.16   6
  -1   7   0 138780. 6317.57  14
   1   7   0 140206. 5005.98   7
   1  -7   0 152559. 7367.14  11
   1   7   0 135442. 6632.26  14
  -1  -7   0 172718. 7519.39  12
   1  -7   0 157921. 7514.46   5
  -1  -7   0 143131. 6426.12  11
   1   7   1 47594.0 3358.20   3
  -1  -7  -1 43521.2 3815.18   5
   1  -7   1 50450.7 3988.86  12
   1  -7   1 52729.2 4231.48  11
  -1   7  -1 49582.3 3288.84   8
   1   7   1 44374.4 2926.92   7
  -1  -7  -1 45653.1 3532.88  11
  -1   7  -1 45601.6 3560.08  14
   1   7   1 47570.7 4360.31   6
   1   7   1 46433.2 3893.61  14
  -1  -7  -2 34417.2 3378.89   5
  -1   7  -2 38504.2 2944.04   8
   1   7   2 37970.5 3934.69   6
   1  -7   2 37268.9 3510.80  11
  -1  -7  -2 43510.7 3829.00   9
   1   7   2 37445.8 3558.68  14
   1   7   2 41658.5 3362.44   3
   1  -7   2 41001.9 3714.90  12
  -1  -7  -2 38615.8 3230.39  11
  -1   7  -2 35599.3 3123.80  14
   1   7   2 37342.6 2825.83   7
  -1  -7  -3 22368.0 2756.89   5
  -1   7  -3 26432.2 2699.97  14
   1   7   3 25735.5 2461.67   7
   1   7   3 24897.6 2742.39   3
   1   7   3 23495.1 3137.36   6
  -1   7  -3 26789.0 2521.92   8
  -1  -7  -3 26973.7 3033.98   9
   1  -7   3 22815.4 2741.45  11
   1  -7   3 25193.5 2905.40  12
  -1  -7  -3 25349.1 2611.14  11
   1  -7   4 117937. 6464.68   1
   1  -7   4 115958. 6262.19  11
   1   7   4 118104. 7114.64   6
  -1  -7  -4 109300. 6043.21   5
  -1  -7  -4 136049. 6918.43   9
   1  -7   4 122926. 6496.04  12
   1   7   4 120312. 5589.05   7
  -1   7  -4 125494. 5898.58  14
  -1  -7  -4 126317. 6013.68  11
  -1   7  -4 121843. 5659.70   8
   1   7   4 127184. 6514.85   3
   1   7   5 12022.6 2310.20   6
   1  -7   5 10103.2 1950.52   1
  -1  -7  -5 9640.46 1727.98  11
  -1  -7  -5 9435.62 1806.83   5
   1  -7   5 10759.9 1989.46  12
  -1   7  -5 16774.3 2142.78  14
  -1   7  -5 10651.6 1745.49   8
  -1  -7  -5 9481.28 1861.37   9
  -1  -7  -6 51472.8 4174.30   5
   1  -7   6 54640.1 4503.45   1
   1   7   6 52698.8 4807.57   6
  -1   7  -6 57700.4 3980.25  14
  -1   7  -6 62269.3 4334.69   8
   1  -7   6 55872.9 4602.59  12
  -1  -7  -6 62010.8 4471.43  11
  -1   7  -7 24080.3 2799.59   8
  -1  -7  -7 21967.8 2766.62   5
  -1   7  -7 23391.6 2536.49  14
   1  -7   7 21550.8 2892.79   1
  -1  -7  -7 23984.5 2859.19  11
   1  -7   7 22757.6 3038.32  12
   1   7   7 26104.6 3426.48   6
  -1  -7  -8 39701.0 3846.58  11
   1   7   8 40813.4 4309.29   6
   1  -7   8 34343.8 3726.62   1
  -1   7  -8 39404.4 3699.26   8
   1  -7   8 35105.1 3871.34  12
  -1  -7  -8 36400.6 3617.56   5
  -1   7  -8 33904.1 3053.12  14
   1  -7   9 5638.84 1604.41   1
  -1  -7  -9 5380.10 1504.85   5
   1  -8  -9 64970.1 5006.84   5
  -1   8   9 70551.3 5603.81   3
  -1  -8   9 72900.1 5898.79  12
   1  -8  -9 70004.3 5559.71  11
   1   8  -8 768.682 720.824   8
   1   8  -8 822.816 646.134  14
   1  -8  -8 520.701 725.705  11
  -1  -8   8 932.241 865.081  12
   1  -8  -8 990.873 690.786   5
  -1   8   8 1321.85 796.836   6
  -1   8   8 1816.68 908.544   7
  -1   8   8 131.084 680.034   3
  -1   8   7 36405.0 3899.32   3
   1  -8  -7 32728.7 3552.30   5
   1   8  -7 34256.5 3227.75  14
  -1  -8   7 38493.7 4160.50  12
   1   8  -7 34237.3 3429.67   8
   1  -8  -7 35206.1 3811.46  11
  -1   8   7 33992.4 3226.49   7
  -1   8   7 39299.7 4295.14   6
  -1   8   6 2671.90 930.617   7
   1  -8  -6 3563.35 1291.93  11
  -1  -8   6 4660.40 1547.65  12
  -1   8   6 4090.16 1352.70   3
   1  -8  -6 4253.07 1354.30   5
   1   8  -6 3396.61 1056.91  14
  -1   8   6 3959.65 1510.57   6
  -1   8   6 2729.36 1139.85  14
  -1   8   5 73212.4 5165.68   3
  -1   8   5 68427.1 5155.00  14
   1  -8  -5 68941.3 5076.00   5
  -1   8   5 73051.3 4411.19   7
  -1   8   5 71668.5 5768.44   6
   1   8  -5 70358.7 4765.50  14
   1  -8  -5 71974.3 5490.20  11
  -1  -8   5 71741.0 5539.76  12
  -1  -8   4 1354.54 1009.13  12
   1  -8  -4 2999.81 1208.13  11
  -1   8   4 6678.41 1812.46   6
  -1   8   4 1859.21 944.098   3
  -1   8   4 5068.59 1432.06  14
   1   8  -4 3170.77 1053.56  14
  -1   8   4 2822.90 899.249   7
   1  -8  -4 1445.76 942.609   5
   1  -8  -3 116421. 6664.77   5
  -1   8   3 119665. 6591.93  14
  -1  -8   3 120358. 7159.54   5
   1   8  -3 119654. 6357.80  14
  -1   8   3 121864. 7430.21   6
  -1  -8   3 140848. 7328.29  12
   1  -8  -3 117480. 7105.69  11
  -1   8   3 118201. 5247.53   7
   1   8  -2 4981.03 1357.68  14
  -1   8   2 3870.94 1231.32  14
  -1   8   2 4489.45 981.376   7
   1  -8  -2 6087.63 1622.81  11
   1  -8  -2 4001.17 1323.02   5
  -1  -8   2 4575.35 1415.82  12
  -1  -8   2 4090.78 1412.71   5
  -1   8   1 47511.0 3957.27  14
  -1  -8   1 48980.3 4437.21   5
  -1  -8   1 65987.0 4817.63  12
   1   8  -1 46951.0 4065.78  14
   1  -8  -1 53052.9 4611.00   5
   1  -8  -1 51775.3 4591.99  11
   1  -8   0 2315.26 1061.71  11
  -1   8   0 4108.41 1207.58  14
   1   8   0 4325.17 1300.93  14
  -1  -8   0 4771.80 1457.18   5
   1  -8   0 4955.11 1275.59  12
   1   8   0 2328.74 1136.01   6
  -1  -8  -1 95869.2 6123.37   5
  -1   8  -1 103412. 5709.25  14
   1   8   1 98058.3 6051.44  14
   1  -8   1 112502. 6090.56  12
   1   8   1 99046.0 4563.66   7
   1  -8   1 105130. 6287.19  11
   1   8   1 100854. 6687.58   6
  -1  -8  -2-666.531 756.210   9
   1   8   2 908.305 740.959  14
   1  -8   2-59.9472 478.131  11
  -1  -8  -2 35.8831 659.006   5
  -1   8  -2-578.288 555.168  14
   1   8   2-105.341 745.977   6
   1  -8   2-1303.72 947.127  12
   1   8   2 350.720 450.709   7
  -1   8  -3 60380.0 4326.80  14
   1  -8   3 62012.4 4901.87  12
   1   8   3 57719.4 5151.89   6
  -1  -8  -3 65604.3 4899.83   9
   1  -8   3 57592.6 4594.09  11
  -1  -8  -3 60271.4 4787.11   5
   1   8   4-60.8077 479.208   6
   1  -8   4 751.061 725.588  12
  -1   8  -4 912.504 653.218  14
  -1  -8  -4 396.586 684.591   9
  -1   8  -4-115.667 386.259   8
  -1  -8  -4 489.905 557.203   5
   1  -8   4 1266.72 765.528  11
  -1  -8  -5 39069.2 3850.68   5
  -1   8  -5 38640.9 3458.81  14
  -1   8  -5 34000.8 3188.88   8
   1   8   5 40572.9 4389.80   6
   1  -8   5 39764.8 4042.07  12
  -1  -8  -6 1545.60 957.554   5
   1   8   6 2290.82 1080.20   6
  -1   8  -6 1430.03 801.968   8
  -1   8  -6 742.933 625.400  14
   1  -8   6 3226.34 1248.18  12
  -1  -8  -7 67487.8 5075.41   5
  -1   8  -7 65017.0 4769.11   8
  -1   8  -7 60971.3 4319.16  14
   1  -8   7 61653.2 5168.73  12
   1  -8   7 51997.5 4653.43   1
   1   8   7 65643.3 5130.01   3
   1   9  -7 9576.07 1841.44  14
  -1   9   6 48594.3 4605.46  14
   1  -9  -6 50658.9 4681.50  11
   1  -9  -6 44731.9 4343.70   5
  -1   9   6 45558.4 3712.83   7
  -1  -9   6 47876.7 4719.45  12
   1   9  -6 52668.3 4320.39  14
   1  -9  -5 10370.6 2207.42  11
  -1   9   5 10695.1 1751.41   7
  -1  -9   5 12439.3 2366.97  12
   1  -9  -5 11215.7 2196.73   5
   1   9  -5 11565.4 2093.25  14
  -1   9   5 13111.3 2394.48  14
  -1   9   5 11256.4 2428.88   6
  -1   9   4 16243.7 2052.60   7
  -1  -9   4 18820.4 2803.54  12
  -1   9   4 18723.1 2801.10  14
   1   9  -4 17197.3 2546.46  14
  -1   9   4 18016.2 3009.06   6
   1  -9  -4 16170.7 2699.60  11
   1  -9  -4 17189.0 2752.74   5
   1  -9  -3 22585.2 3201.95   5
  -1  -9   3 24979.9 3539.39   5
  -1   9   3 25645.0 3222.33  14
   1   9  -3 21847.8 2915.73  14
  -1  -9   3 28305.7 3369.30  12
   1  -9  -3 22694.7 3216.26  11
  -1  -9   2 36591.3 4173.68   5
   1  -9  -2 42776.0 4393.41   5
  -1   9   2 40032.8 3907.94  14
  -1  -9   2 43883.3 4101.13  12
   1   9  -2 34155.4 3660.20  14
   1  -9  -2 40194.5 4237.25  11
   1   9  -1 4076.52 1383.49  14
  -1  -9   1 6781.79 1878.30   5
  -1   9   1 5823.03 1533.75  14
   1   9   0 41673.8 4117.94  14
  -1   9   0 45651.7 4041.21  14
  -1  -9   0 46509.2 4552.09   5
  -1  -9  -1 26724.3 3482.42   5
  -1  -9  -1 33213.3 3524.43   9
   1   9   1 27330.7 3363.43  14
  -1   9  -1 27695.1 3132.10  14
   1   9   1 24644.9 3470.66   6
  -1   9  -2 14837.7 2301.25  14
  -1  -9  -2 16576.5 2727.85   5
   1   9   2 14882.7 2711.87   6
  -1  -9  -3 16902.1 2722.56   5
  -1   9  -3 19134.1 2577.59  14
   1   9   3 14997.8 2747.63   6
  -2   0  16 57317.7 5031.14   1
   2   0 -15 844.693 591.556   8
  -2   0  15 565.132 713.326   1
   2   0 -14 92063.9 4902.34   8
  -2   0  14 96252.0 6026.65   1
  -2   0  14 93731.7 5296.68   6
   2   0 -13 622.212 466.920   8
  -2   0  13 458.839 519.372   1
  -2   0  13 303.789 458.370   6
   2   0 -12 302236. 9987.61   2
   2   0 -12 279891. 8019.79   8
  -2   0  12 294008. 9837.75   1
  -2   0  12 295538. 8838.52   6
  -2   0  11-16.6514 309.114   7
   2   0 -11 389.254 285.952  10
   2   0 -11 609.213 524.310   2
   2   0 -11 1032.43 534.474   8
  -2   0  11 208.520 340.733   6
  -2   0  11 299.641 517.138   1
  -2   0  10 121264. 5473.34   1
   2   0 -10 117273. 4060.17  10
  -2   0  10 122098. 4895.05   6
   2   0 -10 126227. 5644.10   2
  -2   0  10 117807. 4399.03   7
   2   0 -10 121700. 4604.33   8
   2   0  -9 740.783 534.645   2
  -2   0   9 176.179 318.366   6
   2   0  -9-142.153 234.143  10
   2   0  -9 791.519 158.532   5
   2   0  -9 1601.29 211.991  14
   2   0  -9 854.983 160.964  14
  -2   0   9 863.207 421.938   7
   2   0  -9 57.0689 266.505   8
   2   0  -8 401257. 9140.84   2
   2   0  -8 365847. 8823.16  11
   2   0  -8 383296. 7811.28   8
  -2   0   8 404299. 7683.44   7
   2   0  -8 376944. 7493.33  10
  -2   0   8 408771. 8074.96   6
   2   0  -7 1302.02 427.174  16
   2   0  -7 177.761 275.918   8
   2   0  -7 607.895 323.045  10
   2   0  -7 697.303 314.239  15
  -2   0   7 774.169 348.797   6
   2   0  -7 628.229 370.216   2
   2   0  -7 1851.66 568.949  11
   2   0  -6 624591. 9674.15   8
   2   0  -6 623209. 9709.08  15
   2   0  -6 646417. 10277.6   2
   2   0  -6 620402. 9835.96  16
   2   0  -6 630731. 10639.8  11
   2   0  -6 623153. 9762.03  10
   2   0  -5 1585.76 412.934  15
   2   0  -5 2874.81 524.120  10
   2   0  -5 2084.73 461.811   8
   2   0  -5 2030.43 428.416   2
   2   0  -5 2237.99 514.708  11
   2   0  -5 1900.67 489.495  16
  -2   0   5 1502.49 301.503   6
   2   0  -4 260322. 4233.46   2
   2   0  -4 250016. 5495.07  16
  -2   0   4 274808. 5362.99   3
   2   0  -4 256498. 5247.80  15
   2   0  -4 280547. 5406.94  11
   2   0  -4 258487. 5153.71  10
   2   0  -3 3214.41 532.265  11
  -2   0   3 1775.90 424.222   3
  -2   0   3 3690.50 516.854  11
   2   0  -3 2213.67 456.684  15
   2   0  -3 3067.01 457.986  12
  -2   0   3 1876.57 312.515  13
  -2   0   3 2210.14 430.347   4
  -2   0   3 2609.63 446.015  12
   2   0  -2 630915. 8975.39  15
  -2   0   2 699794. 8303.01   1
   2   0  -2 590018. 9128.17  17
   2   0  -1 2076.19 436.145  15
   2   0  -1 2145.78 359.550   2
  -2   0   1 2359.66 421.363   9
  -2   0   1 2329.62 501.962   4
   2   0  -1 2026.48 427.753   1
  -2   0   1 2320.00 506.263  13
  -2   0   0 377238. 6786.37   4
   2   0   0 336180. 6603.09   1
   2   0   0 353852. 5610.99  15
  -2   0   0 351460. 6961.04  13
  -2   0   0 369024. 6476.34   2
   2   0   1 2670.51 392.051  15
   2   0   1 683.413 368.996   1
  -2   0  -1 1227.87 466.123   2
  -2   0  -1 1382.46 406.701   4
  -2   0  -1 2129.37 557.892  13
  -2   0  -2 373677. 8060.21   2
   2   0   2 370381. 5261.96  15
  -2   0  -2 361116. 7986.33  13
  -2   0  -3 819.447 483.620   2
   2   0   3 317.247 418.095   1
  -2   0  -3 347.100 340.233  13
   2   0   3 595.418 165.356  15
  -2   0  -4 712980. 12945.1  13
  -2   0  -4 688554. 12474.4   8
  -2   0  -4 683303. 13361.5   2
   2   0   5 353.044 572.081   1
  -2   0  -5 2340.08 722.509   8
  -2   0  -5 574.790 448.569  13
  -2   0  -5 636.798 607.763   2
   2   0   6 203000. 7606.84   1
  -2   0  -6 205652. 6877.79   8
  -2   0  -6 201405. 6816.57  13
   2   0   7 534.863 532.252   1
  -2   0  -7-122.430 314.857  13
   2   0   8 203306. 7973.90   6
  -2   0  -8 205774. 7513.27   8
  -2   0  -8 211719. 7462.17  13
   2   0   8 204126. 8421.83   1
   2   0   9 744.374 657.360   1
  -2   0  -9 20.5829 311.184   8
   2   0  10 117361. 6911.34   1
   2   0  10 115952. 6393.60   6
  -2   0 -10 100149. 5617.93   8
   2   0  11 1184.29 732.921   6
  -2   0 -11-219.846 454.002   8
   2   0  11 67.7186 607.040   1
  -2   0 -12 33157.8 3460.44   8
  -2  -1  16 7399.18 1787.36   1
   2   1 -16 3946.73 1262.45   8
  -2   1  16 7458.08 1888.30   1
  -2  -1  15 58286.5 4807.65   1
  -2   1  15 64050.1 5247.27   1
   2   1 -15 59538.3 4327.46   8
  -2  -1  14 14819.2 2349.82   1
   2   1 -14 14625.5 2035.65   8
  -2   1  14 15632.0 2541.29   1
  -2  -1  14 15066.1 2096.36   6
  -2   1  14 12969.0 2039.01   6
   2  -1 -14 13912.7 2299.53   2
  -2   1  13 29052.4 2904.50   6
   2  -1 -13 31317.3 3296.82   2
   2   1 -13 27781.0 2649.01   8
  -2  -1  13 30713.5 2811.79   6
   2  -1 -13 25550.3 2319.74   8
  -2   1  13 29163.4 3238.39   1
  -2  -1  13 28236.2 3050.38   1
   2  -1 -12 48325.2 3014.89   8
  -2   1  12 51728.6 3441.68   7
   2  -1 -12 52859.8 4077.82   2
   2   1 -12 48402.7 3369.60   8
  -2  -1  12 49620.2 3832.21   1
   2   1 -12 49426.6 3153.91  10
  -2   1  12 51227.9 4091.88   1
  -2   1  12 50261.8 3641.94   6
  -2   1  11 131579. 5302.98   7
  -2   1  11 139084. 5798.10   6
   2   1 -11 127516. 5280.16   8
   2  -1 -11 122267. 6154.03  11
  -2  -1  11 127920. 5861.66   1
   2  -1 -11 137772. 6274.10   2
   2   1 -11 127329. 5149.52  10
   2  -1 -11 136316. 4840.24   8
  -2   1  10 27240.9 2379.16   6
  -2   1  10 23226.0 2084.30   7
   2   1 -10 22684.7 2089.88  10
   2  -1 -10 22253.5 1794.59   8
  -2  -1  10 21497.9 2225.56   1
   2   1 -10 22388.2 2089.69   8
   2  -1 -10 24109.1 2480.84   2
   2  -1 -10 21104.7 2436.75  11
   2  -1 -10 23552.3 1186.59   5
   2   1  -9 142596. 5241.78  10
   2  -1  -9 141129. 3287.96  13
   2  -1  -9 143924. 3049.10   5
   2   1  -9 146398. 2672.31   5
  -2   1   9 156155. 5406.10   6
  -2  -1   9 139418. 4016.11   7
   2   1  -9 143831. 4102.64  15
   2   1  -9 146226. 2656.55  14
   2  -1  -9 144307. 4380.56   8
  -2   1   9 150742. 5086.30   7
   2  -1  -9 145431. 5653.85   2
  -2  -1   9 146190. 5481.08   1
   2   1  -9 142391. 5100.59   8
   2  -1  -9 135867. 5827.70  11
   2   1  -8 94396.6 4051.46  10
   2   1  -8 98950.6 1962.91   5
   2  -1  -8 96934.5 2319.69   5
   2  -1  -8 95376.5 4208.18   2
   2  -1  -8 101665. 3324.07   8
  -2   1   8 104467. 4048.68   6
   2  -1  -8 92262.5 2196.85  14
  -2  -1   8 95954.8 4057.23   1
   2  -1  -8 88318.5 4412.98  11
  -2  -1   8 98378.4 3034.31   7
  -2   1   8 99859.1 3857.20   7
   2   1  -8 95495.5 3250.81  15
   2   1  -8 97096.9 3947.76   8
   2   1  -8 95928.4 1951.21  14
   2   1  -7 82856.5 1696.35  14
   2   1  -7 82804.0 1660.83   5
  -2  -1   7 86064.5 2542.84   7
   2  -1  -7 82785.4 3448.29  16
   2  -1  -7 82330.0 2711.93   8
   2  -1  -7 81637.5 1955.66  14
  -2  -1   7 80902.6 3355.62   1
   2  -1  -7 85111.5 2070.76   5
  -2  -1   7 82707.1 1823.35  13
   2  -1  -7 81232.8 3571.93   2
   2   1  -7 78684.4 2976.64  15
  -2   1   7 90795.0 3478.73   6
   2   1  -7 83210.6 3629.22  10
   2  -1  -7 81819.1 3951.25  11
   2   1  -7 83718.9 3471.28   8
   2  -1  -6 9902.72 826.426   8
   2   1  -6 11337.8 1195.31   8
   2  -1  -6 11629.4 720.946   5
   2   1  -6 11537.9 1278.19  10
   2  -1  -6 8873.73 1084.90  16
   2   1  -6 9732.16 543.532  14
   2   1  -6 9405.02 1028.83  15
   2  -1  -6 9559.32 634.050  14
   2   1  -6 9640.37 529.920   5
   2   1  -6 10324.9 874.520  16
  -2  -1   6 8479.34 945.403   1
   2  -1  -6 9401.36 1263.16  11
  -2   1   6 10825.5 1088.46   6
   2   1  -5 531157. 9107.13   8
  -2   1   5 516478. 6814.33   5
  -2  -1   5 517831. 6466.95  14
   2   1  -5 524244. 9316.12  10
   2   1  -5 532558. 7539.76  16
  -2  -1   5 529154. 7745.60   1
   2  -1  -5 478540. 7095.73   8
  -2   1   5 546864. 8324.64   6
   2  -1  -5 471291. 8819.22  16
  -2  -1   5 518687. 7641.71   4
  -2   1   5 503073. 6721.10  14
   2   1  -5 520879. 8841.04  15
  -2   1   5 526804. 6772.25   8
   2  -1  -5 467627. 6708.28  14
   2  -1  -5 502296. 9826.38  11
   2   1  -5 530835. 6451.48  14
  -2  -1   5 519794. 6479.40   5
  -2  -1   4 13145.4 813.674   5
   2   1  -4 12487.9 1190.23  10
   2  -1  -4 10560.4 1004.16  15
   2   1  -4 9009.67 1053.26   8
  -2   1   4 10314.0 691.642   8
  -2  -1   4 9608.45 709.847   2
   2   1  -4 8757.51 825.673  16
  -2   1   4 10282.7 752.117  14
  -2  -1   4 10699.3 875.391   4
  -2   1   4 8759.71 1034.20   3
  -2  -1   4 11673.2 773.682  14
   2  -1  -4 8962.00 825.511   6
  -2  -1   4 10315.8 716.434   6
   2  -1  -4 9227.66 1159.56  11
   2   1  -4 9176.91 1002.49  15
  -2   1   4 11369.6 882.859   6
  -2   1   4 9344.26 738.739   5
  -2  -1   4 8760.69 1041.29  12
  -2  -1   4 10297.5 740.165   3
  -2  -1   4 10638.2 683.607  11
  -2  -1   4 8845.02 631.216   1
   2  -1  -4 9576.36 1082.16  16
   2   1  -3 73643.1 2806.43  15
  -2   1   3 75296.9 3009.64   3
  -2  -1   3 77430.8 1985.15   6
   2  -1  -3 73367.5 3147.43  11
   2   1  -3 72512.3 2771.75  10
   2  -1  -3 77218.0 2618.60  15
   2   1  -3 77194.2 2446.82  17
  -2   1   3 83446.5 2433.01   6
  -2  -1   3 73917.8 2952.34  12
   2   1  -3 73557.0 2057.23   6
   2  -1  -3 73578.7 2406.38   6
   2   1  -3 75837.1 2023.57   3
  -2  -1   3 84000.2 2617.16   4
   2  -1  -3 73659.6 3056.70  16
   2   1  -2 196846. 4525.42  10
  -2   1   2 197671. 4752.42   3
   2  -1  -2 210358. 2997.20   9
   2  -1  -2 197123. 4194.55  15
   2  -1  -2 188273. 4979.23   1
  -2  -1   2 186236. 4900.13  12
   2   1  -2 199160. 4010.65   6
  -2  -1   2 214849. 4030.76   6
  -2  -1   2 215757. 4715.41   4
   2   1  -1 210677. 3672.28  11
   2   1  -1 183191. 4085.58  10
   2  -1  -1 193608. 4911.41   1
  -2   1   1 201927. 4218.92   4
   2   1  -1 191296. 4337.42   6
   2  -1  -1 186435. 3817.50  15
  -2  -1   1 205343. 4737.21   4
   2   1  -1 186262. 3550.17   1
   2  -1  -1 190671. 4729.72  17
  -2  -1   0 51665.3 2457.80   9
   2   1   0 55450.7 2181.11   1
   2  -1   0 57388.6 1766.97  15
   2   1   0 53714.6 2432.93   6
  -2  -1   0 52853.3 2185.24   2
  -2   1   0 54919.2 2119.33   4
   2  -1   0 50918.1 2557.82   1
  -2  -1   0 56449.1 2414.52   4
  -2  -1  -1 391422. 7640.05   2
  -2  -1  -1 416666. 8249.80   9
  -2  -1  -1 420379. 6261.06  10
   2  -1   1 385246. 8308.27   1
  -2   1  -1 421747. 5811.76  15
  -2   1  -1 424659. 7245.16   4
   2   1   1 383269. 8055.32   6
   2   1   1 386656. 7566.85   1
  -2   1  -1 411696. 8268.59  13
   2  -1   2 91823.1 3954.38   1
  -2   1  -2 90203.8 3439.94   8
  -2   1  -2 86880.4 2846.68   4
  -2  -1  -2 82213.5 2243.08  10
  -2  -1  -2 83351.5 3546.60   2
   2   1   2 82873.8 3727.61   6
  -2   1  -2 85403.9 3707.30  13
   2   1   2 86334.9 3585.39   1
  -2  -1  -3 66898.7 1890.70  10
   2   1   3 71530.2 3564.18   1
  -2  -1  -3 62673.2 3379.45   2
  -2   1  -3 69721.1 3260.12   8
   2  -1   3 75564.7 3820.83   1
  -2   1  -3 70227.9 3544.75  13
   2   1   3 66214.4 3589.74   6
  -2  -1  -4 63500.3 3710.09   2
  -2  -1  -4 61342.5 1679.51  10
   2   1   4 65718.4 3826.42   6
   2   1   4 73939.9 3927.39   1
  -2   1  -4 68517.2 3444.81   8
   2  -1   4 70547.0 3915.34   1
  -2  -1  -5 239710. 7088.10   8
  -2   1  -5 239518. 7043.98   8
   2   1   5 234904. 7735.63   1
  -2  -1  -5 223260. 7130.15  13
  -2  -1  -5 228353. 7764.63   2
   2  -1   5 229598. 7696.15   1
   2   1   5 225876. 7727.63   6
  -2  -1  -6 13308.5 1699.79   8
  -2  -1  -6 10889.1 1801.80   2
   2   1   6 13462.3 1923.27   1
   2   1   6 11057.0 1764.23   6
  -2  -1  -6 13675.2 1776.39  13
   2  -1   6 13920.0 1959.09   1
  -2   1  -6 13709.9 1718.76   8
  -2  -1  -7 96304.5 4821.22  13
  -2  -1  -7 93806.1 5527.04   2
  -2  -1  -7 106251. 5051.88   8
   2   1   7 110715. 5866.67   1
   2  -1   7 106793. 5686.41   1
  -2   1  -7 104121. 5071.39   8
   2   1   7 99946.4 5520.12   6
  -2   1  -8 60406.3 4035.90   8
  -2  -1  -8 55626.0 4467.40   2
  -2  -1  -8 57603.0 3792.10  13
   2   1   8 58805.8 4486.36   1
   2  -1   8 60768.3 4444.86   1
  -2  -1  -8 60926.3 3956.72   8
   2   1   8 59228.7 4402.17   6
  -2  -1  -9 25268.6 2560.05  13
  -2   1  -9 22585.5 2581.41   8
  -2  -1  -9 23468.4 3047.87   2
  -2  -1  -9 23158.7 2541.18   8
   2   1   9 27164.4 3221.32   1
   2   1   9 28081.6 3127.87   6
   2  -1   9 25238.1 2998.17   1
   2   1  10 24449.0 3025.10   6
  -2   1 -10 19276.8 2485.54   8
   2   1  10 21114.0 3007.89   1
   2  -1  10 22390.8 2955.59   1
  -2  -1 -10 21958.1 2573.46   8
   2   1  11 60159.7 5226.35   1
  -2   1 -11 50609.2 4194.28   8
   2  -1  11 63546.0 5113.42   1
   2   1  11 53985.3 4648.67   6
   2  -1  11 63257.7 4785.64   6
  -2  -1 -11 49318.7 3970.95   8
  -2  -1 -12 7026.60 1636.56   8
  -2  -2  16 3841.58 1262.31   1
   2   2 -16 2966.70 1096.45   8
  -2  -2  15 96332.2 6042.22   1
   2  -2 -15 106483. 6706.97   2
  -2   2  15 106832. 7014.49   1
   2   2 -15 83217.1 5294.46   8
  -2   2  14 5609.08 1613.36   1
   2  -2 -14 7024.13 1740.12   2
  -2  -2  14 4802.29 1360.97   1
  -2   2  14 5805.67 1383.69   6
   2   2 -14 6817.26 1444.54   8
   2  -2 -13 72920.3 5089.43   2
  -2   2  13 71911.0 4734.16   6
   2   2 -13 61164.0 4147.07   8
  -2   2  13 68358.4 4363.97   7
  -2  -2  13 66886.6 4639.10   1
   2  -2 -12 40912.5 3834.46  11
  -2   2  12 41143.7 3234.01   7
   2   2 -12 36410.8 3061.81   8
  -2   2  12 44263.9 3531.39   6
   2   2 -12 37894.7 3233.81  10
  -2  -2  12 37902.0 3311.94   1
   2  -2 -12 44124.5 3758.26   2
   2   2 -11 184233. 6800.23   8
   2   2 -11 190253. 7094.00  10
   2  -2 -11 193619. 5452.32   8
  -2   2  11 201525. 6989.19   7
  -2  -2  11 185085. 7091.19   1
  -2   2  11 205952. 7412.05   6
   2  -2 -11 188935. 7978.90  11
   2  -2 -11 195645. 7632.58   2
  -2  -2  10 30245.1 2640.50   1
   2   2 -10 30068.2 2677.20  10
   2  -2 -10 29816.8 1895.74   8
  -2   2  10 29922.3 2510.74   7
   2  -2 -10 28981.1 2795.10   2
   2  -2 -10 29963.3 1694.98   5
   2   2 -10 26721.8 2437.09   8
  -2   2  10 34261.6 2807.48   6
   2  -2 -10 30523.9 3020.68  11
   2   2 -10 30664.4 1842.75  15
   2   2  -9 411927. 9787.44   8
   2  -2  -9 403725. 7058.30   5
  -2  -2   9 401361. 6664.87   4
   2   2  -9 410055. 6450.25  14
   2  -2  -9 395476. 7214.68   8
   2  -2  -9 409210. 11100.3  11
  -2   2   9 420278. 9559.25   7
  -2   2   9 430060. 10097.8   6
   2   2  -9 396765. 7753.98  15
   2   2  -9 397735. 9992.95  10
   2  -2  -9 416787. 10401.1   2
  -2  -2   9 399631. 9622.18   1
   2  -2  -8 76594.4 4343.53  11
  -2   2   8 81913.2 3963.76   6
  -2  -2   8 74353.7 2390.13   4
   2  -2  -8 76355.9 2512.72   8
   2   2  -8 80727.0 3925.36   8
   2   2  -8 75605.4 2354.56  14
   2  -2  -8 80102.5 2707.22   5
  -2  -2   8 67688.3 3459.51   1
   2   2  -8 72709.8 3133.83  15
   2   2  -8 74184.2 3921.50  10
   2   2  -7 158595. 4844.20  15
   2  -2  -7 162254. 3947.44   5
  -2  -2   7 157391. 3548.36   4
   2  -2  -7 156528. 3320.95   8
   2   2  -7 159939. 5625.93  10
   2   2  -7 156726. 3537.15  14
   2   2  -7 167222. 5505.48   8
  -2   2   7 173736. 5605.58   6
   2  -2  -7 156722. 5236.22  16
   2  -2  -7 157851. 6030.05  11
  -2  -2   7 155491. 4923.17   1
   2   2  -6 153514. 5281.23  10
  -2  -2   6 166425. 4118.17   5
   2  -2  -6 144889. 5659.98  11
  -2  -2   6 154773. 3494.35   4
  -2   2   6 153044. 4148.68  14
   2   2  -6 144971. 4707.89  15
   2   2  -6 150779. 5045.61   8
  -2  -2   6 146586. 4320.54   1
   2  -2  -6 145934. 3750.87   5
   2  -2  -6 146062. 2809.71   8
   2   2  -6 144807. 3419.25  14
  -2   2   6 155811. 5048.80   6
   2  -2  -6 150017. 4946.57  16
   2   2  -5 491920. 9798.16  10
   2   2  -5 477914. 9406.75  15
   2  -2  -5 466801. 7851.44   5
   2   2  -5 496023. 9692.82   8
  -2   2   5 485749. 8004.15  14
  -2  -2   5 482537. 7759.08   1
   2  -2  -5 459858. 9248.44  16
   2   2  -5 511101. 6154.92  16
   2  -2  -5 448977. 10574.2  11
  -2  -2   5 512015. 7533.39   4
  -2   2   5 509662. 9374.06   6
  -2  -2   5 506917. 6336.50  17
  -2  -2   5 475713. 10208.5  12
  -2  -2   5 502492. 8015.71   5
   2   2  -5 486540. 7480.47  14
  -2  -2   4 48633.0 2143.37   5
   2   2  -4 49768.4 2674.23  10
   2  -2  -4 49872.9 2234.31   5
  -2  -2   4 49340.8 1638.57   1
   2  -2  -4 43507.2 2481.24  16
   2   2  -4 45885.3 2641.22   8
  -2   2   4 44905.8 1390.14  12
   2   2  -4 44877.7 1983.66  14
   2  -2  -4 46863.7 3028.23  11
  -2   2   4 46383.4 2113.13  14
   2   2  -4 51404.9 1745.33   1
  -2  -2   4 48935.7 2867.78  12
  -2   2   4 48015.6 2430.16   6
  -2  -2   4 50997.0 2027.99   4
  -2   2   4 48188.2 2749.05   3
   2  -2  -3 441224. 9892.61  11
  -2   2   3 495676. 9579.04   3
  -2  -2   3 453593. 7995.24   5
  -2   2   3 465803. 7992.78  14
  -2  -2   3 443314. 9527.17  12
  -2   2   3 486001. 5556.54   8
   2   2  -3 455127. 5966.61   1
   2  -2  -3 444081. 8933.81  16
   2   2  -3 479471. 8068.07  14
  -2   2   3 503526. 8808.45   6
  -2  -2   3 521314. 7872.78   4
   2   2  -3 477298. 8479.39   6
   2   2  -3 487209. 8930.53  10
  -2   2   2 292358. 6733.87   3
   2   2  -2 285959. 6243.48  10
  -2   2   2 264551. 5849.54  14
   2  -2  -2 277261. 7202.07  11
   2  -2  -2 279149. 6645.31  16
  -2   2   2 288070. 4483.19   8
   2   2  -2 297601. 4539.65   1
   2   2  -2 280413. 6389.90   6
  -2  -2   2 298815. 5765.69   4
   2  -2  -2 273179. 4408.92  12
  -2  -2   2 280108. 7190.62  12
  -2  -2   2 290750. 6273.91   5
  -2  -2   2 281329. 3800.69  11
   2   2  -2 296202. 4417.77  11
  -2  -2   1 435954. 7524.85   4
  -2   2   1 410519. 6450.95   8
   2   2  -1 410160. 7497.90  10
  -2   2   1 380416. 7580.03  14
   2   2  -1 393595. 8095.88   6
  -2  -2   1 377565. 8600.54  12
  -2  -2   1 419360. 6000.87  11
   2   2  -1 465406. 6990.83  11
   2  -2  -1 394029. 8639.32   1
  -2  -2   1 402229. 8043.60   5
   2  -2   0 219531. 6197.58   1
  -2   2   0 222163. 4551.34   4
  -2  -2   0 217424. 6193.41   9
   2  -2   0 226070. 5550.76  17
  -2   2   0 213808. 4774.28   8
   2   2   0 225750. 4916.96  10
  -2  -2   0 223000. 4625.57  11
   2   2   0 216565. 5944.50   6
   2   2   1 770584. 10034.0  10
  -2   2  -1 768159. 10315.4   4
  -2  -2  -1 789539. 13296.4   9
   2   2   1 768172. 13169.2   6
   2  -2   1 718939. 13083.0   1
   2  -2   1 722447. 11681.0  17
  -2  -2  -1 777260. 11406.6  11
  -2   2  -1 766713. 11464.6   8
  -2  -2  -2 47410.3 2939.13   9
   2  -2   2 42552.6 2853.96   1
  -2   2  -2 43313.9 2378.93   8
   2   2   2 42656.0 2849.10   6
  -2   2  -2 43794.7 1898.00   4
   2  -2   3 225463. 7045.51   1
  -2   2  -3 218784. 5978.54   8
  -2   2  -3 199795. 3152.37  15
  -2  -2  -3 204529. 6686.78   2
   2   2   3 210256. 6901.59   6
  -2  -2  -4 65437.4 3945.94   2
   2  -2   4 74673.2 4128.89   1
   2   2   4 62279.7 3913.00   6
  -2   2  -4 69568.5 3491.21   8
   2   2   4 77727.0 4034.82   1
   2   2   5 257797. 8150.70   1
  -2   2  -5 244329. 7204.81   8
   2   2   5 230138. 8098.46   6
   2  -2   5 254430. 8176.19   1
  -2  -2  -5 228596. 8060.93   2
   2   2   6 8866.83 1632.22   6
  -2   2  -6 12536.9 1654.03   8
  -2  -2  -6 12944.5 1666.69   8
  -2  -2  -6 15566.2 2198.05   2
   2   2   6 12304.1 1884.89   1
   2  -2   6 12799.4 1942.69   1
  -2   2  -7 210819. 7380.32   8
  -2  -2  -7 216833. 7297.77   8
   2   2   7 208650. 8410.38   6
  -2  -2  -7 214519. 8723.08   2
   2  -2   7 220531. 8206.44   1
  -2  -2  -7 207498. 7574.84  13
   2   2   7 236443. 8758.82   1
   2   2   8 16479.3 2418.16   1
  -2  -2  -8 17637.5 2599.27   2
   2  -2   8 17575.8 2388.33   1
  -2  -2  -8 17458.8 2165.94  13
   2   2   8 16212.1 2415.45   6
  -2  -2  -8 16287.4 2017.44   8
  -2   2  -8 18697.6 2251.37   8
  -2  -2  -9 70094.0 4346.28   8
  -2  -2  -9 70500.7 5431.39   2
   2   2   9 85455.3 5736.51   1
  -2   2  -9 66399.8 4472.44   8
   2  -2   9 70947.2 4930.62   1
  -2  -2  -9 66780.9 4288.52  13
   2   2   9 66665.1 5042.50   6
   2   2  10 13100.2 2320.17   6
  -2   2 -10 14595.2 2206.64   8
   2  -2  10 15290.7 2405.75   1
   2   2  10 17371.4 2741.51   1
  -2  -2 -10 14474.2 2600.08   2
  -2  -2 -10 14377.6 2063.54   8
  -2  -2 -11 75380.8 4847.52   8
  -2  -2 -11 86288.6 6519.12   2
   2   2  11 82047.8 5943.09   6
   2  -2  11 88938.0 5964.55   1
  -2   2 -11 75869.4 5279.93   8
   2   2  11 91792.0 6521.42   1
  -2  -3  15 1166.64 733.289   1
   2  -3 -15 2172.51 1084.29   2
  -2   3  15 2606.82 1193.76   1
   2   3 -15 2188.89 991.082   8
   2  -3 -14 60977.0 5006.12   2
  -2  -3  14 56735.3 4362.89   1
   2   3 -14 51998.1 4150.11   8
  -2   3  14 59884.6 4660.47   6
   2  -3 -13-474.273 695.085  11
   2   3 -13 1383.80 729.637  10
  -2  -3  13 2301.84 1209.84   1
  -2   3  13 1575.47 774.455   7
   2  -3 -13 1135.86 869.710   2
  -2   3  13 1704.53 848.844   6
   2   3 -13 627.754 642.322   8
  -2  -3  12 132544. 6141.76   1
   2   3 -12 121438. 6265.78  10
   2   3 -12 121893. 5970.71   8
   2  -3 -12 126752. 6637.64   2
  -2   3  12 131174. 6111.63   7
   2  -3 -12 132107. 7102.91  11
  -2   3  12 142609. 6711.36   6
   2  -3 -11 2135.54 1002.63  11
   2   3 -11 2561.23 950.188  10
   2   3 -11 3871.50 1091.16   8
  -2   3  11 1558.99 718.018   7
  -2  -3  11 4868.17 1298.16   1
   2  -3 -11 5129.33 1350.49   2
  -2   3  11 1599.43 787.844   6
   2   3 -10 63156.6 4149.00  10
   2   3 -10 58262.3 2844.56  15
   2  -3 -10 65666.9 2999.16   5
  -2   3  10 59485.8 3752.35   7
  -2  -3  10 61223.7 3750.44   1
  -2   3  10 70181.0 4330.34   6
   2   3 -10 60961.2 3944.27   8
   2  -3 -10 62351.2 4524.22  11
   2  -3 -10 60717.8 4224.47   2
   2   3  -9 693.102 614.685  10
   2  -3  -9 641.080 342.374   5
  -2  -3   9 780.635 510.386   1
  -2   3   9 548.225 523.159   6
   2   3  -9 216.236 414.157   8
   2  -3  -9 580.172 225.337   8
  -2   3   9 457.246 506.148   7
   2   3  -9 310.192 302.479  15
   2  -3  -9 1167.28 769.569  11
   2   3  -9 724.564 319.171  14
  -2  -3   8 326513. 8118.29   1
   2  -3  -8 345274. 7247.77   5
   2   3  -8 354735. 9286.57   8
   2   3  -8 344489. 9347.68  10
  -2  -3   8 310873. 4408.52   4
   2  -3  -8 337166. 5043.71   8
   2   3  -8 342147. 6679.73  14
  -2   3   8 371646. 9730.03   6
   2   3  -8 340390. 8163.52  15
   2  -3  -8 356475. 10277.9  11
  -2  -3   7 1610.19 552.488   1
  -2   3   7 2048.34 760.146   6
   2  -3  -7 2084.22 955.805  11
   2   3  -7 2541.00 683.867  15
  -2  -3   7 1707.75 283.840   4
   2   3  -7 1175.40 575.354   8
  -2   3   7 1116.32 527.066  14
   2  -3  -7 1090.48 589.410  16
   2   3  -7 1240.41 397.497  14
   2  -3  -7 954.784 390.096   5
  -2  -3   7 357.336 572.718  12
   2  -3  -6 270420. 6328.94   5
  -2  -3   6 292677. 6826.80   5
   2  -3  -6 265744. 7209.66  16
   2   3  -6 272438. 5923.28  14
   2   3  -6 279892. 7769.32   8
  -2   3   6 280501. 6792.64  14
  -2  -3   6 272989. 4526.03   4
  -2  -3   6 276714. 6247.22   1
  -2   3   6 284497. 7886.17   6
  -2  -3   6 300495. 8757.66  12
   2  -3  -6 282423. 8911.89  11
  -2  -3   5 2503.19 513.528   1
   2  -3  -5 2290.84 814.752  11
   2   3  -5 2225.98 524.417  14
  -2  -3   5 2772.53 856.757  12
  -2   3   5 2899.34 805.005   3
   2  -3  -5 3181.33 662.539   5
  -2  -3   5 2514.49 405.481   4
  -2  -3   5 3469.24 726.614   5
  -2   3   5 2933.57 789.317   6
  -2   3   5 2228.34 580.236  14
   2  -3  -5 3228.34 777.730  16
   2   3  -5 3941.93 912.754   8
   2  -3  -4 239735. 6437.55  16
  -2  -3   4 247552. 7659.50  12
  -2   3   4 244540. 6083.84  14
   2  -3  -4 238722. 4502.63   9
  -2  -3   4 257192. 4829.56   4
   2  -3  -4 242231. 6072.42   5
   2   3  -4 244003. 3586.21  17
   2   3  -4 241807. 5764.75  14
  -2  -3   4 251787. 6292.24   5
  -2   3   4 244913. 7150.01   3
  -2   3   4 238731. 6738.92   6
  -2  -3   4 232550. 4941.64   1
   2   3  -4 241026. 6981.28   8
   2  -3  -4 233676. 7788.34  11
   2  -3  -3 518.706 572.217  11
  -2   3   3 495.517 466.971   3
  -2  -3   3 1000.77 473.089   5
   2  -3  -3 804.072 438.002   5
  -2   3   3 404.258 319.655  14
   2  -3  -3 645.042 402.275  16
  -2  -3   3 1562.15 370.207  11
   2   3  -3 2300.02 583.573  14
   2  -3  -3 337.584 229.676  12
  -2   3   3 769.383 194.362   8
  -2  -3   3 999.916 705.895  12
   2   3  -3-55.7117 307.206   6
  -2  -3   2 622096. 11183.6   5
   2   3  -2 651920. 12175.6   6
   2  -3  -2 627536. 11228.0  16
  -2   3   2 640889. 10901.2  14
  -2   3   2 663262. 8481.85   8
   2   3  -2 641427. 11184.0  14
  -2  -3   2 651752. 12974.6  12
   2  -3  -2 586608. 9480.95  12
   2  -3  -2 630960. 12905.8  11
  -2  -3   2 621981. 8690.64  11
  -2   3   1 44348.7 1906.85   8
  -2  -3   1 44654.8 2686.33   5
   2   3  -1 45221.3 2410.85  10
   2  -3  -1 45394.4 3066.06   1
   2   3  -1 45421.9 2731.71  14
   2  -3  -1 46264.1 2601.05  16
   2  -3  -1 45912.6 2242.21  12
   2   3  -1 44559.9 2908.00   6
  -2  -3   1 47230.8 3156.90  12
  -2   3   1 39722.1 2375.11  14
  -2  -3   1 42991.6 1812.62  11
   2  -3   0 143598. 5486.27   1
  -2  -3   0 149635. 5131.67   5
  -2   3   0 148351. 4053.24   8
   2   3   0 149464. 5579.19   6
  -2   3   0 136050. 4671.38  14
   2   3   0 153282. 4391.17  10
  -2  -3   0 145611. 3889.99  11
  -2  -3  -1 3512.91 670.643  11
   2  -3   1 1168.43 471.941  17
  -2  -3  -1 1657.72 629.656   5
  -2  -3  -1 1551.38 732.949   9
   2  -3   1 722.257 571.394   1
  -2   3  -1 1120.02 312.816   4
  -2   3  -1 2779.76 601.890   8
  -2   3  -1 1122.04 491.428  14
   2   3   1 4205.01 952.698   6
   2   3   1 2500.94 519.701  10
  -2   3  -2 280121. 7523.63  14
   2   3   2 273563. 5348.54  10
   2  -3   2 291009. 6855.39  17
  -2  -3  -2 286127. 6826.86  11
   2  -3   2 287022. 8355.71   1
  -2  -3  -2 309527. 8609.79   9
   2   3   2 276641. 8298.59   6
  -2   3  -2 287647. 6835.03   8
  -2   3  -2 296586. 5283.42   4
  -2  -3  -2 279906. 7678.04   5
   2  -3   3 2570.72 652.670  17
  -2  -3  -3 2404.24 824.751   5
  -2   3  -3 2650.01 341.833   4
  -2   3  -3 2487.37 735.888  14
  -2  -3  -3 3941.37 1017.11   9
  -2  -3  -3 3525.46 806.483  11
   2   3   3 2349.90 836.923   6
  -2   3  -3 2712.80 700.232   8
   2  -3   3 2878.78 931.104   1
  -2   3  -4 279476. 7483.26   8
   2  -3   4 293293. 8861.83   1
  -2  -3  -4 278467. 8915.55   2
   2   3   4 264402. 8735.40   6
  -2  -3  -4 287765. 7854.45  11
  -2  -3  -4 259435. 7824.28   5
   2  -3   5 5994.91 1297.21   1
  -2  -3  -5 4776.20 1098.65   5
  -2  -3  -5 5523.94 1331.40   2
  -2   3  -5 3929.60 909.698   8
   2   3   5 3935.31 1170.97   6
   2   3   6 54172.4 3916.96   1
  -2  -3  -6 49337.4 4015.77   2
  -2   3  -6 51718.5 3423.77   8
  -2   3  -6 54519.1 3681.88  14
   2   3   6 48100.9 3945.01   6
   2  -3   6 50964.6 3825.52   1
  -2  -3  -6 48077.5 3450.25   5
  -2   3  -7 4699.74 1126.57   8
   2   3   7 3320.29 1082.42   1
  -2  -3  -7 1882.49 843.066   5
  -2   3  -7 3978.93 1025.82  14
  -2  -3  -7 3825.51 1294.59   2
   2   3   7 3349.61 1172.48   6
  -2  -3  -7 5116.35 1093.52   8
   2   3   8 116553. 6687.51   6
  -2  -3  -8 126306. 5919.05   5
  -2   3  -8 118634. 5710.88  14
   2  -3   8 127687. 6449.41   1
   2   3   8 134895. 6972.27   1
  -2  -3  -8 124277. 7072.70   2
  -2   3  -8 118263. 5783.67   8
  -2  -3  -8 124657. 5562.44   8
  -2  -3  -9 580.796 560.499   5
  -2   3  -9 231.613 417.166   8
   2   3   9 286.882 586.269   1
  -2  -3  -9 666.800 402.553   8
  -2   3  -9 705.230 509.857  14
   2   3   9 367.493 642.248   6
  -2  -3  -9-312.011 570.201  13
  -2  -3  -9 414.017 593.595   2
   2  -3   9 1684.74 1067.67   1
  -2  -3 -10 41335.7 4435.90   2
   2  -3  10 43617.7 3990.59   1
   2   3  10 40846.7 4204.17   6
   2   3  10 44517.4 4376.84   1
  -2   3 -10 39092.9 3648.19   8
   2   3  11 1339.19 914.804   1
   2   3  11 1157.53 870.945   6
   2  -4 -14 34618.1 3921.20   2
  -2   4  14 32836.3 3602.51   6
  -2  -4  14 33571.7 3325.56   1
   2   4 -14 29701.1 3271.91   8
   2  -4 -14 34513.4 3961.16  11
   2   4 -13 24742.7 2900.55   8
   2  -4 -13 28170.6 3419.81   2
  -2  -4  13 26804.3 2866.52   1
  -2   4  13 25916.7 2915.66   7
  -2   4  13 28757.6 3256.09   6
   2   4 -13 25824.2 3162.48  10
   2  -4 -13 28664.3 3516.86  11
  -2  -4  12 88220.9 5014.28   1
   2   4 -12 86874.1 5286.67   8
   2  -4 -12 96420.8 6111.40   2
  -2   4  12 89302.6 5236.89   7
  -2   4  12 97195.8 5822.72   6
   2  -4 -12 99978.4 6361.78  11
   2   4 -12 85384.5 5483.61  10
  -2   4  11 57221.9 4010.79   7
  -2  -4  11 52788.7 3704.61   1
   2   4 -11 56759.0 4148.79   8
  -2   4  11 68607.7 4719.56   6
   2   4 -11 54447.4 4220.20  10
   2  -4 -11 56823.5 4550.70   2
   2  -4 -11 59618.2 4762.62  11
   2   4 -10 44502.7 3669.39  10
  -2   4  10 49808.8 3607.56   7
   2  -4 -10 44641.2 2825.75   5
  -2  -4  10 44034.8 3222.50   1
   2   4 -10 46638.3 3667.24   8
  -2   4  10 51077.8 3968.04   6
   2  -4 -10 46888.1 4079.69  11
   2  -4  -9 143990. 5132.05   5
   2   4  -9 138930. 5458.34  15
   2   4  -9 146703. 6433.64   8
   2   4  -9 134277. 4500.10  14
  -2   4   9 152399. 6159.15   7
  -2  -4   9 135304. 5446.33   1
  -2   4   9 160297. 6924.77   6
  -2  -4   9 164230. 7513.30  12
   2  -4  -9 153767. 7157.49  11
  -2   4   8 198637. 6686.53  14
   2   4  -8 189183. 5454.64  14
   2   4  -8 195314. 7277.43   8
   2  -4  -8 201606. 8123.65  11
  -2  -4   8 188227. 6128.87   1
   2   4  -8 194471. 6864.52  15
  -2   4   8 212856. 7837.15   6
  -2  -4   8 215732. 8387.85  12
   2  -4  -8 190826. 5943.65   5
  -2   4   7 98009.1 4510.77  14
   2  -4  -7 93463.9 4476.04  16
  -2  -4   7 96667.6 4029.27   1
   2  -4  -7 102936. 5683.73  11
   2   4  -7 100638. 5011.15   8
   2   4  -7 90899.4 3703.58  14
  -2   4   7 108967. 5355.71   6
  -2  -4   7 112244. 5798.47  12
   2  -4  -7 98304.0 4146.25   5
   2   4  -6 212785. 5891.85  14
  -2  -4   6 228959. 6856.05   5
  -2  -4   6 216879. 5804.51   1
  -2   4   6 220312. 6705.80  14
   2   4  -6 220800. 7392.35   8
   2  -4  -6 226636. 6834.39  16
   2  -4  -6 207274. 8224.42  11
   2  -4  -6 220511. 6385.67   5
  -2  -4   6 236237. 8312.69  12
  -2   4   6 218065. 7528.74   6
  -2   4   6 231247. 7797.01   3
  -2  -4   5 362781. 8891.80   5
  -2  -4   5 345441. 7398.14   1
   2  -4  -5 346887. 8329.10   5
   2  -4  -5 341899. 6774.59   9
   2   4  -5 368069. 9579.10   8
   2  -4  -5 354758. 8574.97  16
  -2   4   5 359664. 8604.59  14
   2   4  -5 353153. 7944.32  14
  -2   4   5 361146. 9668.88   6
  -2  -4   5 392764. 10794.5  12
  -2   4   5 369943. 9866.73   3
   2  -4  -5 342905. 10672.4  11
  -2  -4   4 169047. 5853.99   5
  -2  -4   4 173318. 4751.84  11
   2  -4  -4 174352. 4556.82   9
  -2   4   4 165437. 6263.85   6
   2  -4  -4 179448. 5694.14  16
   2   4  -4 166264. 5318.71  14
   2  -4  -4 179435. 5769.71   5
  -2   4   4 177987. 6563.81   3
  -2   4   4 172329. 5681.59  14
  -2  -4   4 190137. 7345.15  12
   2  -4  -4 163491. 7030.38  11
  -2   4   3 297688. 7599.22  14
  -2   4   3 305073. 8535.20   3
  -2  -4   3 297259. 7965.86   5
   2   4  -3 302893. 4786.83   3
  -2   4   3 310407. 5369.98   8
  -2   4   3 292456. 8456.62   6
  -2  -4   3 306292. 9451.99  12
   2   4  -3 294200. 7494.35  14
   2  -4  -3 284336. 6561.43  12
   2  -4  -3 304704. 7973.92   5
   2   4  -3 305327. 8806.66   6
   2  -4  -3 288649. 9248.17  11
   2  -4  -3 308857. 7479.28  16
  -2  -4   3 286583. 6256.35  11
   2  -4  -2 412017. 10942.0  11
  -2   4   2 436235. 9870.53   3
  -2  -4   2 356862. 8969.10   5
   2   4  -2 381785. 10036.1   6
   2   4  -2 376143. 8928.42  14
   2  -4  -2 410594. 8629.15  16
  -2   4   2 395358. 6680.58   8
  -2  -4   2 380373. 7361.75  11
  -2   4   2 383851. 8756.77  14
   2  -4  -2 377321. 8282.32  12
   2   4  -2 402858. 7072.89   3
  -2  -4   2 411390. 10702.8  12
   2  -4  -1 98850.1 3921.70  16
  -2  -4   1 85426.5 3131.80  11
  -2  -4   1 83879.0 4120.44   5
  -2  -4   1 99319.9 5033.27  12
   2   4  -1 89115.9 4655.88   6
  -2   4   1 91057.9 3067.15   8
  -2   4   1 89809.4 3955.81  14
   2  -4  -1 93690.9 4877.09  11
   2  -4  -1 96769.3 3850.24  12
   2   4  -1 90067.7 4224.98  14
  -2   4   1 94547.6 4270.73   3
  -2  -4   0 132672. 5242.64   5
   2   4   0 136315. 4490.67  10
   2  -4   0 139796. 4657.54  16
  -2  -4   0 133818. 4101.31  11
  -2   4   0 140469. 4204.28   8
  -2   4   0 130243. 4854.91  14
   2  -4   0 135148. 5859.72   1
   2   4   0 133586. 5889.48   6
   2  -4   0 134818. 4820.26  12
  -2   4  -1 263941. 6436.01   8
  -2  -4  -1 263939. 7659.49   5
   2   4   1 261314. 6219.21  10
  -2  -4  -1 259300. 6318.19  11
  -2  -4  -1 265627. 8635.31   9
  -2   4  -1 256805. 5248.92   4
   2   4   1 258039. 8533.58   6
  -2   4  -1 259012. 7190.76  14
   2  -4   1 250308. 6411.28  16
   2  -4   1 255940. 8216.06   1
  -2  -4  -2 205258. 6833.11   5
   2  -4   2 196191. 7239.86   1
  -2  -4  -2 208682. 7641.16   9
  -2   4  -2 205578. 5926.34   8
  -2   4  -2 194088. 4037.13   4
   2   4   2 210514. 5258.20  10
  -2   4  -2 199480. 6434.53  14
   2   4   2 202593. 7664.13   6
  -2  -4  -2 208388. 5978.37  11
   2  -4   3 105371. 4027.15  17
   2  -4   3 104910. 5355.49   1
  -2   4  -3 104928. 4387.60   8
  -2   4  -3 103540. 4702.29  14
  -2  -4  -3 113246. 5638.54   9
   2   4   3 101889. 5497.81   6
  -2  -4  -3 107227. 4468.14  11
  -2  -4  -3 109894. 4998.65   5
  -2   4  -4 184147. 6204.49   8
  -2  -4  -4 190952. 6812.11   5
   2  -4   4 183569. 7343.16   1
   2  -4   4 181203. 5533.93  17
  -2   4  -4 186429. 6587.72  14
   2   4   4 162869. 7201.55   6
  -2  -4  -4 181425. 6258.79  11
  -2  -4  -5 93756.6 4817.64   5
  -2  -4  -5 91344.8 5475.84   2
  -2  -4  -5 95106.9 4739.76  11
  -2   4  -5 93847.5 4568.98   8
  -2   4  -5 95479.7 4764.06  14
   2   4   5 84526.1 5283.74   6
   2  -4   5 97673.4 5462.63   1
  -2  -4  -6 46803.8 3470.60   5
   2  -4   6 51636.5 4038.92   1
  -2   4  -6 45934.0 3363.49  14
  -2   4  -6 47754.8 3406.91   8
  -2  -4  -6 50085.1 4195.71   2
   2   4   6 42985.5 3872.38   6
  -2   4  -7 76365.5 4517.57   8
   2  -4   7 88431.3 5383.62   1
  -2  -4  -7 77910.8 5454.78   2
  -2   4  -7 82153.9 4599.99  14
   2   4   7 81604.6 5137.42   1
   2   4   7 78990.7 5465.26   6
  -2  -4  -7 82800.2 4741.06   5
  -2  -4  -7 79287.8 4190.91   8
  -2  -4  -8 73342.8 4568.74   5
   2   4   8 75881.3 5206.35   1
   2  -4   8 86416.5 5416.56   1
  -2   4  -8 72751.2 4624.53   8
  -2  -4  -8 74764.6 5581.29   2
  -2   4  -8 69188.9 4264.12  14
   2   4   8 68076.1 5252.10   6
   2  -4   9 13631.0 2243.02   1
   2   4   9 12848.8 2300.25   1
  -2  -4  -9 14920.7 2130.12   5
  -2  -4  -9 11951.3 2331.32   2
  -2   4  -9 14683.8 2173.49   8
   2   4   9 11565.7 2277.10   6
   2   4  10 23823.8 3303.50   6
   2   4  10 28688.9 3527.65   1
  -2   4 -10 25645.5 3003.50   8
   2  -4  10 24393.6 3067.24   1
  -2  -4 -10 26610.0 3655.02   2
   2   5 -14 12783.0 2373.20  10
  -2   5  14 10278.6 2172.74   6
   2   5 -13 25588.7 3262.28  10
   2   5 -13 26226.2 3109.63   8
   2  -5 -13 27289.4 3519.54  11
  -2   5  13 26046.3 3044.90   7
   2  -5 -13 27024.9 3550.77   2
  -2   5  13 25972.5 3244.40   6
  -2  -5  13 29323.4 3613.97  12
   2  -5 -12 8075.74 1907.99  11
   2  -5 -12 7540.48 1939.55   2
  -2  -5  12 6885.83 1812.69  12
  -2   5  12 6898.21 1552.85   7
   2   5 -12 6426.51 1562.45   8
   2   5 -12 5608.79 1445.04  10
  -2   5  12 6994.32 1649.61   6
   2  -5 -11 114057. 6803.08  11
   2   5 -11 85898.5 5583.03  10
  -2  -5  11 84874.9 4856.11   1
   2   5 -11 89344.3 5532.32   8
  -2  -5  11 109691. 6792.78  12
  -2   5  11 89416.7 5284.39   7
  -2   5  11 103587. 6143.12   6
  -2  -5  10 3783.94 998.558   1
   2  -5 -10 4610.88 1042.36   5
  -2  -5  10 6337.32 1677.46  12
   2   5 -10 7603.96 1606.51   8
   2  -5 -10 4181.23 1382.34  11
  -2   5  10 4997.80 1253.71   7
   2   5 -10 3944.20 1181.01  10
  -2   5  10 4962.54 1371.03   6
  -2  -5   9 159807. 6085.16   1
   2   5  -9 173961. 7444.78   8
  -2   5   9 168287. 6814.47   7
   2   5  -9 157127. 5433.28  14
   2  -5  -9 184599. 8206.96  11
  -2   5   9 184397. 7875.35   6
   2  -5  -9 165628. 6167.21   5
   2   5  -9 157040. 6585.94  15
  -2  -5   9 190967. 8534.55  12
  -2   5   8 32847.1 2870.58   7
  -2  -5   8 32280.8 2530.72   1
   2  -5  -8 33106.7 2687.52   5
   2   5  -8 33107.5 3144.44   8
  -2   5   8 34454.5 2962.48  14
  -2   5   8 34811.8 3347.50   3
  -2  -5   8 37403.7 3623.98  12
   2   5  -8 31570.7 2398.77  14
  -2   5   8 35715.6 3368.64   6
   2  -5  -8 34399.8 3492.92  11
  -2  -5   7 65810.0 3494.94   1
   2   5  -7 72791.2 4547.33   8
  -2   5   7 74115.1 4774.11   3
   2  -5  -7 72258.1 3979.99   5
  -2   5   7 69931.8 4167.96  14
   2   5  -7 71153.5 3660.33  14
  -2   5   7 74400.8 4794.31   6
  -2  -5   7 85279.0 5326.09  12
   2  -5  -7 76061.5 5181.95  11
   2  -5  -6 20557.4 2111.02   5
  -2  -5   6 22768.6 2750.61  12
  -2   5   6 19006.9 2120.03  14
  -2  -5   6 21943.6 2338.89   5
   2   5  -6 22106.5 2449.81   8
   2  -5  -6 19549.5 2035.73  16
   2   5  -6 19185.7 1908.76  14
  -2   5   6 23128.0 2628.88   6
   2  -5  -6 20448.1 2732.49  11
  -2  -5   6 21272.5 1929.53   1
  -2   5   6 20880.0 2477.75   3
   2   5  -5 291381. 9069.99   8
  -2  -5   5 286757. 7214.33  11
   2  -5  -5 287492. 8262.33   5
  -2  -5   5 303780. 9018.45   5
  -2   5   5 293929. 8484.44  14
   2  -5  -5 292317. 7923.89  16
   2  -5  -5 295845. 6884.58   9
  -2  -5   5 326184. 10593.0  12
  -2   5   5 288109. 9374.78   6
   2   5  -5 291128. 7909.11  14
  -2   5   5 294220. 9447.39   3
   2  -5  -5 275372. 10134.5  11
  -2  -5   4 48223.9 3461.02   5
   2  -5  -4 48289.5 3258.48   5
   2  -5  -4 50639.5 2770.01   9
   2  -5  -4 50601.3 3048.98  16
  -2  -5   4 46692.4 2734.48  11
   2   5  -4 51320.1 3216.10  14
  -2   5   4 43317.7 3083.79  14
  -2  -5   4 54182.8 4226.83  12
  -2   5   4 48383.5 3680.17   6
  -2   5   4 46265.4 3534.45   3
   2  -5  -4 47374.4 4012.46  11
  -2   5   3 189337. 6508.61  14
   2   5  -3 192639. 4089.90   3
  -2   5   3 210701. 7358.67   3
   2  -5  -3 194317. 6861.47   5
   2   5  -3 182253. 6382.58  14
   2  -5  -3 199318. 5993.11  12
   2  -5  -3 204092. 6088.79  16
   2  -5  -3 187105. 7888.07  11
  -2  -5   3 188356. 6945.87   5
  -2   5   3 197968. 7522.89   6
  -2  -5   3 205644. 8148.73  12
   2   5  -3 191221. 7588.89   6
  -2  -5   3 194062. 5697.23  11
  -2  -5   2 43254.6 3250.56   5
   2  -5  -2 48898.5 3049.13  12
  -2   5   2 46564.9 2357.91   8
  -2   5   2 51379.9 3396.52   3
  -2  -5   2 49210.0 3814.93  12
  -2   5   2 45403.1 3070.33  14
   2   5  -2 39479.9 2966.74  14
   2  -5  -2 51127.5 3978.38  11
   2  -5  -2 50757.2 2856.91  16
   2   5  -2 41307.9 3459.80   6
  -2  -5   2 51391.0 2787.96  11
   2   5  -2 43643.3 2301.26   3
   2  -5  -1 209853. 7989.79  11
  -2  -5   1 178984. 6703.81   5
  -2   5   1 188258. 5090.22   8
   2   5  -1 180293. 7373.20   6
   2  -5  -1 199935. 5712.63  16
  -2   5   1 192694. 6431.68  14
  -2  -5   1 215823. 8005.56  12
   2  -5  -1 194802. 6434.15  12
   2   5  -1 196541. 5715.45   3
   2   5  -1 179996. 6627.98  14
  -2  -5   1 185574. 5400.07  11
  -2   5   0 5786.49 912.321   8
  -2  -5   0 6793.52 1381.20   5
   2  -5   0 6761.14 1005.19  16
   2  -5   0 8645.78 1652.42   1
   2   5   0 5750.73 1394.64   6
   2   5   0 5462.98 1254.40  14
  -2   5   0 5643.45 1082.61  14
  -2  -5   0 5776.90 951.185  11
   2  -5   0 7325.54 1512.03  11
   2  -5   0 6020.72 1125.01  12
   2   5   1 326774. 7697.48  10
  -2  -5  -1 342625. 10618.3   9
  -2   5  -1 336363. 7796.26   8
  -2  -5  -1 333987. 9410.30   5
  -2   5  -1 339005. 8842.13  14
   2   5   1 324815. 10398.2   6
   2  -5   1 336488. 8991.27  12
   2  -5   1 346768. 10370.7   1
  -2  -5  -1 325223. 7713.21  11
   2  -5   1 343494. 7564.73  16
   2   5   2 31864.7 2141.81  10
  -2  -5  -2 34533.2 2903.37   5
   2  -5   2 32281.3 2130.19  16
   2  -5   2 30722.0 2695.14  12
  -2  -5  -2 35411.2 3337.98   9
  -2   5  -2 31978.5 2393.17   8
  -2   5  -2 32405.5 2635.94  14
  -2  -5  -2 34668.5 2482.98  11
   2   5   2 32500.3 3268.59   6
   2  -5   2 28980.7 2943.51   1
   2  -5   3 61903.0 4352.14   1
  -2  -5  -3 62448.1 3950.00   5
  -2  -5  -3 69626.9 4741.42   9
  -2  -5  -3 60871.2 3497.27  11
  -2   5  -3 57436.4 3600.38  14
   2   5   3 59773.1 4515.47   6
  -2   5  -3 59243.5 3446.44   8
  -2  -5  -4 27614.2 2674.45   5
   2  -5   4 27580.5 2961.00   1
  -2  -5  -4 33117.5 3279.08   9
  -2   5  -4 28193.5 2489.69   8
  -2   5  -4 28241.0 2558.25  14
   2   5   4 25352.0 2982.70   6
  -2  -5  -4 27880.8 2483.39  11
  -2   5  -5 99421.1 4929.69   8
   2  -5   5 95616.8 5641.22   1
  -2  -5  -5 97675.6 5117.75   5
   2   5   5 97330.6 6003.95   6
  -2   5  -5 98219.6 4915.05  14
  -2  -5  -5 101205. 5005.29  11
  -2  -5  -6 7478.10 1466.03   5
   2  -5   6 9001.69 1794.28   1
  -2   5  -6 8882.41 1514.03   8
  -2  -5  -6 6154.79 1590.67   2
  -2   5  -6 6150.55 1289.20  14
  -2  -5  -6 6740.15 1377.59  11
   2   5   6 8006.39 1793.57   6
   2   5   7 71393.4 5414.52   6
   2  -5   7 78155.4 5288.25   1
  -2   5  -7 74948.8 4629.23   8
  -2  -5  -7 80220.2 5730.19   2
  -2  -5  -7 75501.4 4670.83   5
  -2   5  -7 76705.0 4449.56  14
   2   5   8 7022.46 1801.37   6
  -2   5  -8 7500.60 1407.94  14
  -2   5  -8 6623.43 1472.76   8
  -2  -5  -8 7027.45 1810.03   2
   2   5   8 7412.35 1660.89   1
  -2  -5  -8 6786.37 1495.49   5
   2  -5   8 12140.1 2224.25   1
  -2  -5  -9 20094.5 2507.82   5
  -2   5  -9 19698.7 2585.82   8
   2  -5   9 24206.1 3057.65   1
  -2  -5  -9 21148.3 3209.65   2
   2   5   9 20930.5 2899.28   1
   2   5   9 20668.1 3118.55   6
   2   5  10 1666.94 1045.14   1
   2   6 -13 3164.94 1284.55  10
  -2   6  13 4788.93 1523.54   6
   2   6 -12 75064.1 5621.80  10
   2   6 -12 85000.1 5752.04   8
   2  -6 -12 89165.2 6788.44   2
  -2   6  12 89057.4 6047.65   6
  -2   6  12 82283.4 5437.51   7
  -2  -6  12 91175.5 6562.66  12
   2  -6 -12 99272.9 6698.89  11
  -2   6  12 92344.4 6463.53   3
  -2  -6  11 18179.7 2931.32  12
   2  -6 -11 16430.0 2691.25  11
   2   6 -11 14018.8 2327.75   8
  -2   6  11 16159.6 2333.60   7
   2   6 -11 13325.4 2306.16  10
  -2   6  11 19886.2 2815.22   6
  -2   6  11 17595.2 2757.26   3
   2  -6 -10 50423.2 3710.67   5
   2  -6 -10 54004.0 4691.50  11
  -2  -6  10 59657.9 5059.88  12
   2   6 -10 50867.0 4283.58   8
  -2   6  10 51901.4 4031.79   7
  -2   6  10 52919.8 4496.71   6
  -2   6  10 54195.7 4659.92   3
   2  -6  -9 26335.0 2665.37   5
   2   6  -9 24782.1 2289.12  14
  -2   6   9 29005.1 3281.37   6
   2   6  -9 21612.2 2784.10   8
  -2   6   9 24996.7 2713.50   7
  -2  -6   9 27945.5 3356.92  12
  -2   6   9 28858.8 3316.88   3
   2  -6  -9 26676.0 3250.92  11
   2  -6  -8 160602. 6650.33   5
  -2  -6   8 180419. 8421.37  12
   2   6  -8 162347. 7402.97   8
  -2   6   8 161402. 6724.66   7
   2  -6  -8 159011. 7947.11  11
  -2   6   8 172004. 7993.15   6
  -2   6   8 158916. 6977.03  14
   2   6  -8 156699. 6004.82  14
  -2   6   8 162174. 7754.63   3
   2   6  -7 26680.9 2911.37   8
  -2  -6   7 25609.1 3117.88  12
   2   6  -7 26094.7 2446.52  14
  -2   6   7 26350.8 2787.29  14
  -2   6   7 25854.1 2578.34   7
  -2   6   7 27609.7 3114.61   6
   2  -6  -7 25269.0 2599.22   5
  -2   6   7 29665.5 3232.72   3
   2  -6  -7 26838.3 3265.01  11
   2  -6  -6 139544. 6152.47   5
  -2  -6   6 161345. 7108.57   5
   2   6  -6 140462. 6584.50   8
  -2   6   6 143851. 6458.47  14
   2   6  -6 138226. 5774.77  14
  -2  -6   6 164451. 7953.51  12
  -2   6   6 142334. 7008.49   3
  -2   6   6 143736. 7123.70   6
   2  -6  -6 136324. 7420.59  11
  -2   6   5 77626.0 5015.07   3
   2   6  -5 79775.5 4388.61  14
   2  -6  -5 87718.5 4319.72  16
  -2  -6   5 83006.9 5060.82   5
   2  -6  -5 78644.1 4558.42   5
   2  -6  -5 87030.9 3905.19   9
  -2   6   5 80579.1 4712.07  14
  -2  -6   5 86951.8 5745.70  12
  -2   6   5 81005.1 5260.99   6
   2  -6  -5 74194.2 5456.82  11
  -2   6   4 77267.6 4812.20   3
   2   6  -4 77709.6 4404.55  14
  -2  -6   4 80674.6 4962.08   5
   2  -6  -4 82111.8 4698.22   5
   2  -6  -4 87064.1 4079.43   9
   2  -6  -4 84319.7 4053.47  16
  -2   6   4 80742.3 4598.79  14
  -2   6   4 77392.5 5084.14   6
  -2  -6   4 84203.2 5600.98  12
   2  -6  -4 78732.8 5530.58  11
   2   6  -3 33653.1 2922.42  14
  -2   6   3 37106.2 3155.71   3
  -2  -6   3 34444.9 3216.19   5
   2  -6  -3 38542.6 3279.55   5
  -2  -6   3 34523.9 2566.97  11
   2  -6  -3 36309.6 2555.71  16
   2  -6  -3 35555.3 2679.40  12
   2  -6  -3 37249.0 3716.81  11
  -2   6   3 32603.4 2874.03  14
  -2  -6   3 43096.9 3864.98  12
   2   6  -3 32614.4 3338.27   6
  -2   6   3 36046.3 3422.94   6
  -2   6   2 294333. 8821.30  14
   2  -6  -2 312954. 10798.4  11
   2  -6  -2 339947. 8970.76  12
  -2  -6   2 285407. 9482.61   5
   2   6  -2 275442. 8914.48  14
  -2  -6   2 300534. 7846.32  11
  -2  -6   2 348666. 10898.9  12
   2   6  -2 302078. 10394.2   6
   2  -6  -2 318174. 7710.96  16
  -2   6   2 345215. 9542.06   3
   2  -6  -1 54947.8 4343.25  11
  -2  -6   1 49170.5 3774.34   5
   2   6  -1 54124.4 3020.61   3
   2  -6  -1 53102.8 3610.69  12
   2  -6  -1 54626.0 2897.02  16
  -2   6   1 52501.6 2879.36   8
   2   6  -1 48643.0 3648.09  14
  -2  -6   1 63538.9 4517.78  12
   2   6  -1 49799.1 4113.47   6
  -2   6   1 51566.5 3494.83  14
  -2  -6   1 49478.5 2955.75  11
  -2  -6   0 138478. 6372.55   5
  -2   6   0 135268. 4830.23   8
   2  -6   0 148484. 6208.51  12
   2  -6   0 150579. 7118.23  11
   2   6   0 134221. 6279.98  14
  -2   6   0 143574. 5894.08  14
   2   6   0 137858. 6962.15   6
   2   6   0 147957. 5597.75   3
  -2  -6   0 137220. 5016.74  11
   2   6   1 45256.0 2905.37  10
  -2  -6  -1 54097.8 4289.28   9
  -2   6  -1 48536.6 3399.33  14
  -2   6  -1 49290.8 2965.12   8
   2  -6   1 52938.3 3669.60  12
  -2  -6  -1 50042.1 3766.90   5
   2   6   1 47157.9 4090.84   6
   2  -6   1 48477.9 3987.40  11
  -2  -6  -1 50450.5 3041.05  11
  -2  -6  -2 113150. 5718.36   5
  -2  -6  -2 132725. 6819.27   9
  -2   6  -2 115947. 4834.77   8
   2  -6   2 123066. 5785.28  12
  -2   6  -2 122452. 5494.40  14
   2   6   2 113729. 6496.20   6
   2  -6   2 119537. 6379.37   1
  -2  -6  -2 117318. 4909.04  11
  -2  -6  -3 11386.2 1822.59   5
   2  -6   3 11639.8 2034.37   1
  -2  -6  -3 12486.0 2172.46   9
   2   6   3 11903.9 2129.64   6
  -2   6  -3 10190.7 1602.45  14
  -2   6  -3 10712.6 1543.02   8
   2  -6   3 11300.9 1802.29  12
  -2  -6  -3 12924.7 1703.63  11
  -2  -6  -4 137185. 6376.99   5
  -2  -6  -4 142208. 7234.59   9
  -2   6  -4 131366. 5871.49  14
  -2   6  -4 130910. 5676.98   8
   2   6   4 129581. 7221.71   6
   2  -6   4 121968. 6255.48  12
  -2  -6  -4 133432. 5715.26  11
   2  -6   4 129853. 6857.30   1
  -2   6  -5 34150.6 2991.76   8
   2   6   5 29976.0 3517.76   6
  -2  -6  -5 33170.4 2934.79  11
  -2   6  -5 32572.8 2915.93  14
   2  -6   5 30582.4 3358.95   1
   2  -6   5 29711.2 3184.93  12
  -2  -6  -5 32992.6 3153.52   5
   2  -6   6 33306.0 3557.36   1
  -2  -6  -6 34806.5 3275.37   5
  -2  -6  -6 33676.1 3113.18  11
  -2   6  -6 36913.9 3149.31  14
   2   6   6 34146.1 3808.25   6
   2  -6   6 34722.5 3606.27  12
  -2   6  -6 35246.9 3179.41   8
  -2   6  -7 8047.84 1592.55   8
  -2   6  -7 11485.7 1776.69  14
   2  -6   7 9199.38 2005.67   1
  -2  -6  -7 7482.19 1906.48   2
  -2  -6  -7 9896.30 1839.15   5
   2   6   7 8695.92 2048.80   6
  -2  -6  -8 59258.8 4461.57   5
  -2   6  -8 61943.3 4558.54   8
  -2  -6  -8 65401.6 5512.68   2
  -2   6  -8 60342.8 4096.54  14
   2   6   8 60319.8 5305.56   6
   2  -6   8 64635.4 5083.52   1
   2   6   9 2210.66 1062.85   1
  -2   7  11 29589.8 3624.80   6
   2   7 -11 33522.3 3699.04   8
   2   7 -11 29256.1 3540.38  10
  -2   7  11 31164.3 3334.19   7
  -2  -7  11 33845.5 4063.91  12
   2  -7 -11 34150.0 3958.57  11
  -2   7  11 33851.9 3931.18   3
   2  -7 -10 12666.0 2387.43  11
  -2   7  10 13467.6 2464.17   3
   2  -7 -10 14745.7 2177.87   5
  -2   7  10 12408.5 2046.04   7
   2   7 -10 10672.6 2088.50  10
   2   7 -10 12539.9 2258.81   8
  -2   7  10 15139.6 2561.48   6
  -2  -7  10 11756.4 2369.81  12
  -2   7   9 35756.6 3349.89   7
   2   7  -9 36337.6 3675.43   8
   2  -7  -9 35924.9 3908.98  11
  -2   7   9 37610.9 3957.16   6
   2   7  -9 31835.6 2841.68  14
   2  -7  -9 34175.8 3319.76   5
  -2  -7   9 41406.0 4326.31  12
  -2   7   9 35092.8 3827.70   3
  -2   7   8 49235.4 3800.03   7
   2  -7  -8 52099.9 4046.90   5
   2   7  -8 55156.7 4409.90   8
  -2   7   8 53519.6 4297.32  14
   2   7  -8 48671.8 3573.00  14
  -2  -7   8 56624.6 4972.66  12
  -2   7   8 54358.0 4714.33   6
  -2   7   8 52383.3 4603.33   3
   2  -7  -8 62468.1 5154.16  11
   2  -7  -7 24607.9 2775.74   5
   2   7  -7 25802.8 2964.88   8
  -2   7   7 25476.0 2622.21   7
  -2   7   7 25263.7 2958.37  14
   2   7  -7 23937.5 2540.09  14
  -2   7   7 27551.4 3329.86   6
  -2  -7   7 25311.7 3311.71  12
   2  -7  -7 25106.6 3294.57  11
  -2   7   7 26350.5 3206.49   3
   2  -7  -6 85830.9 5199.52   5
  -2  -7   6 96661.8 5986.36   5
  -2   7   6 90367.6 5512.09  14
  -2   7   6 92098.0 6075.87   6
  -2   7   6 90393.3 5797.78   3
   2   7  -6 84000.1 4846.52  14
  -2  -7   6 98180.9 6428.73  12
   2  -7  -6 84536.4 6075.62  11
  -2   7   6 86738.5 4728.20   7
  -2   7   5 69638.4 4912.65   3
  -2  -7   5 70125.3 5022.16   5
   2  -7  -5 64291.4 4500.44   5
   2  -7  -5 67457.8 5419.56  11
  -2  -7   5 78367.6 5707.00  12
   2   7  -5 70010.4 4472.80  14
  -2   7   5 66778.1 4606.07  14
  -2   7   5 67468.1 5135.43   6
  -2   7   4 43627.6 3698.27   3
   2  -7  -4 42678.2 3724.02   5
  -2  -7   4 41060.4 3847.32   5
   2   7  -4 40529.6 3445.38  14
  -2   7   4 41245.4 3520.91  14
  -2  -7   4 49374.1 4382.33  12
  -2   7   4 43243.6 4067.05   6
   2  -7  -4 39902.0 4161.37  11
  -2   7   3 43240.8 3463.25   3
  -2  -7   3 34390.0 3498.78   5
   2  -7  -3 37393.9 3511.19   5
   2  -7  -3 36585.0 2615.12  16
   2   7  -3 33545.8 3181.24  14
  -2   7   3 38126.4 3313.17  14
  -2  -7   3 42852.8 3984.75  12
   2  -7  -3 41041.1 4123.61  11
   2  -7  -2 112553. 6684.20  11
   2   7  -2 108341. 5827.82  14
  -2  -7   2 101449. 5965.18   5
  -2   7   2 128195. 5804.02   3
  -2   7   2 107786. 5538.18  14
  -2  -7   2 130046. 6792.37  12
   2   7  -2 101751. 6276.37   6
  -2  -7   1 44635.6 3904.47   5
   2  -7  -1 47055.0 3507.67  12
   2   7  -1 44093.5 3742.88  14
  -2   7   1 45340.3 3515.70  14
   2  -7  -1 45481.4 4178.79  11
   2   7  -1 42061.0 4039.87   6
  -2  -7   1 54963.5 4372.87  12
  -2  -7   0 32769.4 3321.44   5
   2   7   0 34284.7 2837.08  10
   2   7   0 30458.8 3452.34   6
  -2   7   0 38845.3 3233.19  14
   2  -7   0 38710.2 3817.07  11
   2  -7   0 33755.6 3120.08  12
   2   7   0 37865.2 3503.89  14
   2  -7   1 70856.6 5107.32  11
  -2  -7  -1 72659.6 4911.62   5
  -2   7  -1 70937.5 3797.15   8
  -2   7  -1 70666.1 4379.80  14
   2  -7   1 75748.4 4866.95  12
   2   7   1 66276.3 5167.62   6
   2  -7   2 41654.2 3904.85  11
  -2  -7  -2 38926.6 3577.68   5
  -2   7  -2 40114.9 3322.60  14
  -2   7  -2 40932.7 2985.42   8
   2   7   2 40577.0 4078.76   6
   2  -7   2 43702.8 3694.74  12
  -2  -7  -2 46990.7 4186.58   9
   2   7   2 42253.1 3441.84   3
   2  -7   3 20002.1 2738.93  11
  -2  -7  -3 22276.4 2316.43  11
  -2  -7  -3 23163.4 3026.23   9
  -2   7  -3 18168.1 2089.15   8
   2  -7   3 21779.5 2659.07  12
  -2   7  -3 25987.4 2684.17  14
   2   7   3 23541.5 3146.07   6
   2  -7   3 23319.6 3026.80   1
  -2  -7  -3 21561.8 2689.50   5
  -2  -7  -4 70218.3 4830.95   5
  -2  -7  -4 78302.0 5547.98   9
  -2   7  -4 73722.0 4431.84   8
  -2   7  -4 72788.6 4549.59  14
   2   7   4 73194.0 5621.75   6
   2  -7   4 67755.7 4827.80  12
   2  -7   4 77074.9 5519.48   1
  -2  -7  -4 70784.8 4279.61  11
  -2  -7  -5 35128.3 3444.53   5
   2  -7   5 34456.3 3753.66   1
  -2   7  -5 36132.5 3228.34  14
   2   7   5 33471.4 3855.83   6
   2  -7   5 37620.5 3726.08  12
  -2  -7  -5 35085.8 3116.72  11
  -2   7  -5 36542.6 3242.67   8
  -2  -7  -6 14731.5 2255.64   5
   2  -7   6 14317.7 2470.11   1
  -2   7  -6 14455.9 2080.86  14
  -2   7  -6 14265.6 2127.11   8
   2   7   6 13246.1 2505.93   6
   2  -7   6 13759.6 2364.80  12
  -2  -7  -6 14814.1 2165.44  11
  -2  -7  -7 29149.7 3213.64   5
  -2   7  -7 27482.4 2850.09  14
   2  -7   7 29991.3 3644.96   1
  -2   7  -7 33895.9 3379.91   8
  -2  -7  -7 36886.7 4175.70   2
   2  -7   7 33438.1 3796.71  12
  -2  -7  -8 19530.3 2688.56   5
  -2   8  10 342.220 567.820   3
   2   8  -9 48934.6 4482.63  10
   2  -8  -9 51719.1 4393.18   5
  -2   8   9 53280.7 4197.95   7
  -2  -8   9 57932.0 5323.57  12
   2  -8  -9 66967.2 5527.46  11
  -2   8   9 55380.2 4964.76   3
  -2   8   9 61399.7 5301.61   6
   2  -8  -8 1893.45 961.537  11
  -2   8   8 1082.80 873.150   6
   2   8  -8 433.957 634.253  14
   2  -8  -8 616.960 701.926   5
  -2  -8   8 1387.46 936.429  12
  -2   8   8 45.6177 374.658   7
  -2   8   8 173.061 576.277  14
  -2   8   8 1385.20 864.713   3
   2   8  -7 32849.8 3205.17  14
   2  -8  -7 32725.8 3483.00   5
  -2   8   7 32774.9 3680.63   3
  -2   8   7 33784.7 3128.48   7
  -2  -8   7 35749.6 4065.65  12
  -2   8   7 32760.6 3850.56   6
  -2   8   7 36198.0 3765.58  14
   2  -8  -7 38851.7 4208.52  11
   2  -8  -6 618.363 827.601  11
  -2   8   6 429.378 719.609   3
  -2   8   6 636.020 618.079  14
   2  -8  -6-256.857 642.321   5
  -2   8   6 472.660 517.911   7
   2   8  -6 173.314 406.724  14
  -2  -8   6-65.2876 821.918  12
  -2   8   6 32.2317 494.456   6
  -2   8   5 126178. 7505.75   6
  -2  -8   5 126878. 7356.20   5
   2  -8  -5 123177. 6854.99   5
  -2   8   5 133953. 6862.28   3
  -2   8   5 118354. 5544.74   7
  -2   8   5 129572. 6898.16  14
  -2  -8   5 140976. 7763.62  12
   2   8  -5 121916. 6388.31  14
   2  -8  -5 125773. 7711.18  11
   2   8  -4 795.521 665.073  14
   2  -8  -4 2135.98 1074.49  11
  -2   8   4 1407.86 732.412   3
  -2  -8   4 264.770 618.690   5
  -2   8   4 649.932 695.010  14
   2  -8  -4 1120.80 958.518   5
  -2   8   4 1422.58 679.353   7
  -2  -8   4 89.3939 580.202  12
  -2  -8   3 60655.6 5000.82   5
  -2   8   3 71848.4 4488.62   3
   2   8  -3 64255.4 4721.86  14
  -2   8   3 66905.1 4687.26  14
   2  -8  -3 67320.4 5548.09  11
  -2  -8   3 82851.6 5677.55  12
   2   8  -2 891.332 732.927  14
   2  -8  -2 801.266 757.168  11
  -2   8   2 2365.41 948.304  14
  -2  -8   2 2362.99 1053.91   5
  -2  -8   2-359.699 658.883  12
   2   8  -2 839.578 795.391   6
  -2  -8   1 52151.1 4528.52   5
  -2   8   1 54213.4 4089.72  14
   2   8  -1 56315.7 4517.93  14
   2  -8  -1 57851.3 4935.73  11
   2   8  -1 56713.7 4924.87   6
   2  -8   0 1050.30 857.668  11
   2   8   0-364.499 489.131  10
  -2  -8   0 159.424 642.922   5
  -2   8   0 896.327 664.123  14
   2   8   0 635.595 745.827   6
   2  -8   1 110378. 6717.90  11
  -2  -8  -1 111036. 6527.74   5
  -2   8  -1 112296. 5875.64  14
   2   8   1 104453. 6820.19   6
   2  -8   2-89.1060 655.070  11
  -2  -8  -2 3352.92 1305.85   9
  -2  -8  -2 3112.30 1213.08   5
  -2   8  -2 1969.76 903.165  14
   2   8   2 1862.70 993.413   6
   2  -8   3 39643.5 4032.76  11
  -2  -8  -3 38162.4 3801.99   5
  -2  -8  -3 46292.5 4338.66   9
   2   8   3 37704.9 4170.27   6
  -2   8  -3 40255.8 3542.01  14
   2  -8   4 593.892 591.063  11
  -2  -8  -4 2427.07 1090.78   9
  -2  -8  -4 502.939 708.458   5
  -2   8  -4 720.084 664.471  14
   2   8   4 605.767 781.575   6
  -2  -8  -5 71508.3 5192.24   5
  -2   8  -5 58897.4 4284.25   8
  -2   8  -5 68191.1 4629.02  14
   2  -8   5 54039.2 4804.08  11
   2  -8   6 162.263 506.021  11
   2   9  -8 32632.1 3324.64  14
   2  -9  -7 1515.81 1090.72  11
  -2   9   7 2400.09 882.373   7
   2  -9  -7 2440.17 1169.77   5
   2   9  -7 2648.54 1036.78  14
  -2  -9   7 1400.07 970.905  12
  -2   9   6 34583.9 3129.64   7
   2   9  -6 33745.8 3510.36  14
   2  -9  -6 33702.3 3819.98   5
  -2   9   6 36688.5 3900.95  14
  -2  -9   6 39018.0 4179.22  12
  -2   9   6 39392.4 4407.69   6
   2  -9  -6 31028.6 3875.06  11
   2  -9  -5 5860.10 1776.90  11
  -2  -9   5 8271.72 2012.30   5
   2   9  -5 7525.10 1703.19  14
  -2   9   5 7945.67 1465.30   7
  -2   9   5 8706.59 1888.68  14
  -2  -9   5 7459.63 1904.01  12
  -2  -9   4 20670.7 3153.49   5
  -2  -9   4 25688.0 3297.55  12
   2   9  -4 19087.7 2687.34  14
  -2   9   4 25738.5 3148.97  14
   2  -9  -4 19864.3 3139.19  11
  -2  -9   3 9493.21 2160.12   5
   2   9  -3 8741.89 1879.21  14
  -2   9   3 7111.79 1664.26  14
   2  -9  -3 8669.77 2094.60  11
  -2  -9   3 10108.6 2067.29  12
   2   9  -2 59320.6 4513.37  10
  -2  -9   2 68050.3 5560.27   5
   2   9  -2 64937.1 5095.05  14
  -2   9   2 66503.8 4837.90  14
   2  -9  -2 63664.6 5501.83  11
  -2  -9   1 5666.02 1656.10   5
  -2   9   1 5142.59 1377.22  14
   2   9  -1 5013.62 1486.01  14
   2  -9  -1 6899.19 1852.93  11
   2   9  -1 6784.43 1780.40   6
  -2  -9   0 34922.1 3945.84   5
  -2  -9   0 38128.8 3892.84   9
  -2   9   0 30153.2 3198.00  14
   2   9   0 34402.1 4009.78   6
   2  -9   0 33883.6 3863.41  11
  -2   9  -1 11644.7 2017.53  14
   2   9   1 17774.5 2951.71   6
   2  -9   1 11501.5 2254.95  11
  -2  -9  -1 19334.3 2801.26   9
  -2  -9  -1 13861.9 2450.04   5
  -2  -9  -2 42067.8 4120.15   9
  -3   0  17 575.172 630.731   1
  -3   0  16 29768.7 3445.05   1
   3   0 -15 1276.46 685.077   8
  -3   0  15 1091.72 790.815   1
  -3   0  14 92571.4 5585.76   1
   3   0 -14 85878.1 4634.14   8
   3   0 -13 300.367 622.590   2
   3   0 -13 1724.48 795.303   8
  -3   0  13 1088.92 443.657   7
  -3   0  13 1151.60 666.135   1
  -3   0  13 27.9531 313.966   6
  -3   0  12 101825. 5266.82   1
  -3   0  12 110433. 4677.98   6
   3   0 -12 101878. 4593.85   8
  -3   0  12 97606.5 4241.29   7
   3   0 -12 102610. 4138.04  10
   3   0 -12 106893. 5400.23   2
  -3   0  11 429.287 378.512   7
   3   0 -11 632.244 389.412  10
  -3   0  11 1639.47 541.681   6
   3   0 -11 557.872 452.089   8
   3   0 -11 696.430 736.167   2
   3   0 -10 89290.0 4397.03  11
   3   0 -10 95518.2 3821.60  10
   3   0 -10 93754.9 3969.51   8
   3   0 -10 97904.2 4511.54   2
  -3   0  10 100192. 3785.21   6
   3   0 -10 88717.4 3693.45  15
  -3   0  10 98479.3 3837.08   7
   3   0  -9 669.842 460.374  11
   3   0  -9 101.514 278.923  15
   3   0  -9 565.339 353.848  10
   3   0  -9-95.0602 299.015   8
   3   0  -9-89.8497 297.560   2
   3   0  -9 83.3160 282.965  16
   3   0  -8 454273. 8835.41   2
   3   0  -8 445085. 8644.87  10
   3   0  -8 443430. 8672.48   8
   3   0  -8 437846. 8708.91  15
   3   0  -8 434538. 8862.04  16
   3   0  -8 427632. 9148.21  11
   3   0  -7 262.633 331.525  11
   3   0  -7 125.827 244.400  10
   3   0  -7 993.693 418.431   8
   3   0  -7-16.6775 274.850  15
   3   0  -7 345.243 231.609   2
  -3   0   7 590.083 223.327   6
   3   0  -6 263386. 6143.29  10
  -3   0   6 294313. 3788.64   6
  -3   0   6 302299. 6195.56  12
   3   0  -6 291983. 5222.16   2
   3   0  -6 273924. 6420.87  15
   3   0  -6 278240. 6817.29  16
  -3   0   6 298494. 6557.87   3
   3   0  -6 300055. 6468.05  11
  -3   0   5 5132.72 791.206   3
   3   0  -5 716.112 361.282  11
  -3   0   5 526.805 197.016  13
   3   0  -5 995.282 392.024  15
  -3   0   5 399.164 262.634  12
   3   0  -5 5093.76 874.660  16
  -3   0   5 1023.54 403.143   4
   3   0  -5 718.228 188.453   2
   3   0  -4 242821. 5698.83  11
  -3   0   4 251197. 5303.21  12
  -3   0   4 267526. 5686.88   3
   3   0  -4 247934. 6327.75  17
  -3   0   4 300479. 6104.28   4
   3   0  -4 255256. 5996.64  15
  -3   0   4 287292. 5262.43  13
   3   0  -3 1940.20 497.388   1
   3   0  -3 1615.12 494.507  15
   3   0  -3 3845.42 757.963  17
  -3   0   3 2750.98 589.574   4
   3   0  -3 2624.33 299.705   2
  -3   0   3 2233.81 529.431  13
   3   0  -2 496618. 8449.58  15
  -3   0   2 510622. 9028.14  13
  -3   0   2 508755. 8024.74   9
   3   0  -1 1084.35 436.957   1
   3   0  -1 1142.93 387.213  15
  -3   0   1 511.676 347.068  13
   3   0   0 302003. 5715.62  15
  -3   0   0 301855. 6957.42   4
  -3   0   0 282554. 7169.55  13
   3   0   0 296081. 7019.76   1
  -3   0  -1 1468.88 595.426  13
   3   0   1 1622.74 589.641   1
  -3   0  -1 709.922 431.595   4
  -3   0  -2 488513. 10754.6  13
   3   0   2 491719. 10860.8   1
   3   0   3 585.937 477.715   1
   3   0   3 620.484 188.538  15
  -3   0  -3 1010.82 537.410  13
  -3   0  -4 220286. 7265.48   8
  -3   0  -4 213204. 7247.89  13
   3   0   4 210946. 7533.46   1
  -3   0  -5 508.586 574.384   8
  -3   0  -5-99.9181 364.390  13
   3   0   5 495.636 527.710   1
  -3   0  -6 74410.2 4543.99   8
  -3   0  -6 76643.4 4531.50  13
   3   0   6 79089.7 4984.21   1
  -3   0  -7 1304.09 1021.72   8
  -3   0  -7 186.325 335.128  13
  -3   0  -8 97780.2 5601.21   8
   3   0   8 100767. 5815.76   6
   3   0   8 106764. 6346.26   1
   3   0   9 507.484 687.018   1
  -3   0  -9 158.638 407.690   8
   3   0   9 121.284 502.880   6
  -3   0 -10 24251.3 2974.66   8
   3   0  10 30506.3 3414.14   6
   3   0  10 29889.1 3602.78   1
  -3  -1  17 58194.7 4880.29   1
   3   1 -17 55781.3 4415.99   8
  -3  -1  16 7623.53 1745.21   1
   3   1 -16 6063.78 1492.81   8
  -3   1  16 8531.68 1920.98   1
  -3  -1  15 67027.7 4885.09   1
   3   1 -15 64592.5 4383.35   8
   3  -1 -15 70808.1 5123.84   2
  -3   1  15 68883.1 5145.29   1
  -3   1  14 65071.0 4773.62   1
   3   1 -14 60947.2 4080.87   8
  -3  -1  14 60191.5 4411.49   1
   3  -1 -14 66611.1 4735.53   2
  -3   1  14 56967.3 3796.25   7
  -3  -1  13 51721.1 3886.44   1
   3   1 -13 57332.2 3510.48  10
   3  -1 -13 58264.2 3404.07   8
   3   1 -13 56872.2 3781.50   8
  -3   1  13 57076.5 3638.60   7
   3  -1 -13 59854.4 4292.68   2
  -3  -1  13 57910.0 3497.44   6
  -3   1  13 60851.1 3794.25   6
   3   1 -12 62432.9 3643.12  10
   3  -1 -12 64818.7 3397.16   8
   3   1 -12 64329.1 3871.18   8
   3  -1 -12 66648.1 4472.81  11
   3  -1 -12 69222.8 4340.67   2
  -3  -1  12 61233.2 3995.08   1
  -3   1  12 70507.3 3871.87   6
  -3   1  12 63578.6 3681.85   7
  -3  -1  12 65118.9 3519.05   6
  -3   1  11 315770. 8191.72   7
   3   1 -11 304925. 8302.22  10
  -3  -1  11 292150. 6593.46   7
   3   1 -11 311475. 7196.12  15
   3  -1 -11 303198. 7342.28   8
   3   1 -11 301445. 8396.90   8
   3  -1 -11 320864. 9100.31   2
  -3  -1  11 303051. 8662.93   1
  -3   1  11 332075. 8260.55   6
   3  -1 -11 302260. 9396.43  11
   3  -1 -10 69165.1 3781.76   2
   3  -1 -10 64553.8 3573.69  16
   3  -1 -10 66801.8 3048.95   8
   3   1 -10 68257.4 3658.35   8
   3   1 -10 68332.1 3181.72  15
  -3  -1  10 67753.4 2771.52   7
  -3   1  10 71766.3 3413.48   6
  -3  -1  10 61954.2 3479.37   1
   3   1 -10 65542.8 3608.32  10
   3  -1 -10 70590.3 4192.37  11
  -3   1   9 172983. 4991.84   6
   3   1  -9 161662. 5598.15  10
   3  -1  -9 157680. 4529.47   8
   3   1  -9 160527. 5474.39   8
   3  -1  -9 154769. 5453.61  16
   3   1  -9 152003. 4842.94  15
   3  -1  -9 160401. 5439.20   2
   3   1  -9 156650. 4574.30  16
  -3  -1   9 155193. 5139.75   1
   3  -1  -9 159596. 6031.05  11
   3   1  -8 197767. 6060.22  10
   3  -1  -8 194275. 4886.19   8
   3   1  -8 204069. 6013.61   8
  -3   1   8 201326. 5013.86   6
   3   1  -8 198160. 5044.69  16
   3  -1  -8 188512. 5945.55  16
  -3  -1   8 198612. 5116.47   4
   3  -1  -8 197266. 5623.95   2
   3   1  -8 191742. 5575.56  15
   3  -1  -8 203092. 6491.40  11
   3   1  -7 394242. 7403.94  16
  -3   1   7 389664. 5554.58   5
  -3  -1   7 400106. 4916.03   5
   3   1  -7 394614. 8554.00   8
  -3  -1   7 395636. 7406.93   4
  -3  -1   7 402941. 5043.75  14
   3  -1  -7 349218. 8351.20  16
   3  -1  -7 386952. 9086.61  11
   3   1  -7 382067. 8287.07  15
   3  -1  -7 375979. 7994.26  15
  -3   1   7 390778. 5496.17  14
   3  -1  -7 347888. 5192.38  13
  -3   1   7 403129. 6868.24   6
   3   1  -7 363305. 6836.03  11
   3   1  -7 389422. 8629.11  10
   3   1  -6 82145.5 3560.87  10
   3  -1  -6 81192.1 3316.68  15
   3   1  -6 80821.2 3160.79  16
   3  -1  -6 81905.4 3752.51  16
   3   1  -6 78413.6 3462.57  15
  -3   1   6 84665.5 2366.54  14
  -3   1   6 85236.1 2519.07   6
   3  -1  -6 82295.4 2250.11  13
  -3  -1   6 81847.9 2998.54   4
  -3  -1   6 89009.7 2036.38   6
  -3  -1   6 91141.5 3759.93  12
   3   1  -6 76183.0 2412.33  11
  -3  -1   6 85422.3 2231.72   5
  -3   1   6 84807.7 3663.37   3
  -3  -1   6 86146.3 2909.82   3
  -3  -1   6 93572.3 2352.75  14
   3  -1  -6 79008.8 3835.20  11
  -3   1   5 642472. 11442.3   3
  -3  -1   5 647298. 8322.90  11
   3  -1  -5 601269. 10278.5  15
  -3  -1   5 598917. 8825.91   3
   3   1  -5 641668. 11020.9  10
  -3  -1   5 693525. 10260.7   4
   3   1  -5 629198. 11029.1  15
  -3  -1   5 613706. 10957.2  12
  -3   1   5 575163. 7781.39  12
   3   1  -5 629487. 7918.12  11
   3  -1  -5 536423. 11098.4  16
   3  -1  -5 573761. 11491.4  11
   3  -1  -4 412969. 9301.83  11
  -3   1   4 485695. 9177.13   3
   3   1  -4 467475. 8701.50  10
  -3  -1   4 430852. 5339.63   1
   3  -1  -4 422474. 8039.76  15
  -3   1   4 435028. 5394.13   9
   3   1  -4 436294. 8310.35  17
   3   1  -4 466018. 8892.68  15
  -3  -1   4 504534. 8509.55   4
   3   1  -4 477676. 6014.86  11
   3   1  -4 433760. 6428.15   6
  -3  -1   4 433819. 8827.25  12
   3   1  -3 119535. 3862.21  10
  -3   1   3 125943. 4137.43   3
  -3  -1   3 129682. 2417.07   1
   3  -1  -3 115250. 3639.95  15
   3  -1  -3 119845. 2839.04  12
  -3  -1   3 123026. 2218.18   2
   3  -1  -3 113728. 4251.29   1
   3   1  -3 120994. 3138.95   6
  -3  -1   3 134785. 4186.98   4
   3   1  -3 122351. 4096.07  15
  -3  -1   3 118958. 4108.36  12
   3  -1  -3 126648. 4509.22  17
  -3   1   3 127730. 3919.58   4
   3   1  -3 115181. 2511.35   1
   3  -1  -2 516746. 9894.35   1
   3  -1  -2 507277. 8492.92  15
  -3   1   2 571985. 9229.78   4
  -3  -1   2 539003. 7468.34   2
   3   1  -2 558649. 8763.30   6
   3   1  -2 539953. 9459.49  15
  -3  -1   2 601176. 10090.7   4
   3  -1  -2 538928. 10159.8  17
   3   1  -2 501682. 7690.98   1
   3  -1  -1 649511. 11778.1   1
   3  -1  -1 666927. 11779.5  17
   3  -1  -1 655570. 9651.94  15
  -3  -1   1 698745. 10009.5   2
   3   1  -1 672339. 10791.5  15
   3   1  -1 686863. 11077.2   6
  -3  -1   1 735600. 11770.4   4
  -3   1   1 713572. 10877.4   4
  -3   1   1 717522. 11906.3  13
  -3  -1   1 688132. 11386.7   9
   3   1   0 152896. 4643.51   1
  -3  -1   0 156774. 4540.51   2
  -3  -1   0 151241. 4944.06   9
  -3   1   0 160274. 4705.66   4
   3  -1   0 151243. 5204.98   1
   3  -1   0 145327. 3504.42  15
   3   1   0 147083. 4924.78   6
  -3  -1   0 152817. 4821.40   4
  -3   1   0 148624. 5155.58  13
   3  -1   1 428481. 9635.88   1
   3   1   1 381546. 9069.75   6
  -3   1  -1 425717. 8315.46   4
   3   1   1 387965. 8630.55   1
  -3  -1  -1 397742. 8583.31   2
   3  -1   1 395085. 5999.20  15
  -3   1  -1 430098. 9671.36  13
  -3   1  -2 232628. 5824.67   4
   3  -1   2 261882. 7628.30   1
   3   1   2 250302. 7174.44   1
  -3  -1  -2 239863. 7012.64   2
  -3   1  -2 256762. 7038.96   8
   3   1   2 230402. 7285.62   6
  -3   1  -2 259536. 7639.09  13
  -3   1  -3 168171. 5931.60   8
   3   1   3 159189. 6033.25   1
   3  -1   3 171284. 6385.54   1
  -3  -1  -3 155740. 6005.70   2
   3   1   3 143936. 5988.50   6
  -3   1  -3 163806. 6253.54  13
  -3  -1  -3 147664. 5912.86  13
   3   1   3 161235. 4203.25  15
   3   1   4 101077. 5086.38   1
   3   1   4 95211.2 3005.62  15
   3  -1   4 106806. 5259.53   1
  -3  -1  -4 92824.6 4920.79   2
  -3   1  -4 104387. 4886.63   8
   3   1   4 93831.1 5039.01   6
  -3   1  -4 107644. 5223.28  13
  -3  -1  -4 92129.4 4782.36  13
   3   1   5 301963. 9554.59   1
  -3  -1  -5 287592. 8762.00   8
   3   1   5 272649. 9200.01   6
  -3   1  -5 305760. 9024.04   8
  -3  -1  -5 276277. 9281.03   2
   3  -1   5 299628. 9459.14   1
  -3  -1  -5 278237. 8816.46  13
   3   1   6 67787.9 4640.12   1
  -3  -1  -6 67561.4 4296.32   8
  -3  -1  -6 62993.3 4129.07  13
   3  -1   6 73799.8 4748.79   1
  -3   1  -6 71034.4 4405.10   8
  -3  -1  -6 63414.4 4577.79   2
   3   1   6 67647.0 4645.87   6
   3   1   7 58344.5 4498.90   1
  -3  -1  -7 57525.0 4587.75   2
  -3  -1  -7 51594.3 3833.03  13
  -3  -1  -7 50617.0 3843.85   8
   3   1   7 60345.5 4514.05   6
   3  -1   7 62934.0 4571.56   1
  -3   1  -7 52679.4 3969.97   8
   3  -1   8 63221.8 4797.54   1
  -3  -1  -8 63681.4 4437.74   8
  -3   1  -8 62018.8 4493.75   8
  -3  -1  -8 58262.0 4157.58  13
   3   1   8 64865.6 4822.17   6
   3   1   8 65141.4 4973.83   1
  -3   1  -9 55863.2 4433.71   8
  -3  -1  -9 55404.1 4122.95  13
   3  -1   9 54693.9 4603.90   1
   3   1   9 55166.9 4574.84   6
  -3  -1  -9 52497.0 4183.75   8
   3   1   9 61335.0 5030.90   1
  -3  -1 -10 8091.51 1745.51   8
   3  -1  10 6563.52 1777.89   1
   3   1  10 9747.93 2115.62   1
   3  -1  10 9641.84 1920.67   6
  -3   1 -10 8475.11 1838.00   8
   3   1  10 10163.2 2035.11   6
   3   2 -17 25230.1 3069.50   8
  -3  -2  17 29203.7 3381.25   1
   3  -2 -16 7578.92 1805.16   2
   3   2 -16 4406.35 1309.81   8
  -3   2  16 7059.78 1808.88   1
  -3  -2  16 5346.64 1469.07   1
   3   2 -15 54539.8 4189.13   8
  -3   2  15 54304.2 4056.58   7
  -3  -2  15 54542.0 4339.20   1
   3  -2 -15 61526.2 4848.47   2
   3   2 -14 20991.5 2513.98   8
  -3   2  14 27042.9 2749.83   7
   3  -2 -14 25406.8 2966.90   2
   3  -2 -14 22921.1 2994.08  11
  -3  -2  14 24684.1 2788.05   1
  -3  -2  13 38132.0 3284.98   1
  -3   2  13 38141.7 3138.75   7
   3  -2 -13 39494.2 3516.13   2
   3   2 -13 34968.0 3129.91   8
   3   2 -13 39037.6 3322.41  10
  -3   2  13 42412.2 3295.77   6
   3  -2 -13 39082.7 3727.45  11
  -3  -2  12 41407.4 3258.76   1
   3   2 -12 43964.8 3463.74  10
   3   2 -12 44735.8 3429.20   8
   3  -2 -12 51454.4 3792.37   2
  -3   2  12 45143.5 3258.17   6
  -3   2  12 43719.5 3232.98   7
   3  -2 -12 42420.1 3748.20  11
  -3  -2  11 190139. 6675.96   1
   3   2 -11 195848. 7295.36  10
   3   2 -11 186511. 5535.49  15
   3  -2 -11 197950. 5248.94   8
   3   2 -11 192861. 7019.86   8
   3  -2 -11 199995. 7244.08   2
  -3   2  11 191924. 6658.77   7
  -3   2  11 203267. 6730.06   6
   3  -2 -11 201117. 7979.25  11
  -3   2  10 37584.8 2664.84   6
   3   2 -10 30881.6 2799.99  10
  -3  -2  10 36510.7 2640.93   1
   3  -2 -10 35457.8 1642.89   5
   3  -2 -10 35715.2 1969.01   8
   3   2 -10 34702.5 2804.83   8
   3   2 -10 32036.7 2279.45  15
   3  -2 -10 34511.5 2790.07   2
   3  -2 -10 34256.6 2779.77  16
  -3  -2  10 32611.3 1873.64   4
   3  -2 -10 35832.6 3175.37  11
   3   2  -9 98318.9 4815.19  10
  -3  -2   9 101095. 4099.83   1
   3  -2  -9 103116. 3019.24   5
   3  -2  -9 102229. 3170.07   8
   3   2  -9 105954. 4779.78   8
  -3  -2   9 96395.4 3256.38   4
  -3  -2   9 99164.3 2410.86   7
   3   2  -9 99864.4 2552.61  14
   3  -2  -9 106952. 5260.39  11
   3  -2  -9 98080.2 4619.74  16
  -3   2   9 105943. 4286.15   6
   3   2  -9 98896.6 4171.99  15
   3   2  -8 64936.8 3761.23  10
   3   2  -8 62650.3 3545.29   8
  -3  -2   8 62991.2 2574.35   4
   3   2  -8 62975.7 2280.55  16
   3   2  -8 63445.6 2147.10  14
   3   2  -8 60253.1 3271.29  15
   3  -2  -8 61528.0 3538.99  16
  -3  -2   8 60725.2 1690.99   7
  -3   2   8 63322.2 2536.77  14
  -3   2   8 63610.9 3098.02   6
  -3  -2   8 65821.2 3811.60  12
   3  -2  -8 63622.5 3990.79  11
  -3  -2   8 63074.2 2918.81   1
  -3  -2   7 111542. 3499.28   1
   3   2  -7 112270. 4812.86  10
  -3   2   7 108921. 2229.16   8
   3   2  -7 110401. 4654.56   8
   3   2  -7 107837. 4447.58  15
   3   2  -7 113433. 3101.66  16
  -3  -2   7 126193. 5189.77  12
  -3  -2   7 114691. 3562.37   4
  -3   2   7 115705. 3950.57   6
  -3  -2   7 121677. 3331.48   5
  -3   2   7 119235. 3441.44  14
  -3   2   7 114383. 4725.79   3
  -3  -2   7 119233. 3003.94   3
   3  -2  -7 113801. 5371.95  11
   3  -2  -7 108971. 4662.29  16
  -3  -2   6 56645.7 1646.97   3
  -3  -2   6 61479.0 2418.39   5
   3   2  -6 62611.0 3435.88  10
  -3   2   6 55322.2 1539.40   9
   3  -2  -6 51281.5 3562.50  11
  -3   2   6 61073.6 2707.01   6
   3   2  -6 58144.6 3331.68   8
  -3   2   6 57788.8 1489.98   8
   3  -2  -6 57040.7 3284.75  16
   3   2  -6 57846.6 2326.36  16
  -3  -2   6 61214.7 2620.73   4
  -3   2   6 60303.0 2467.58  14
  -3  -2   6 60573.8 3478.14  12
  -3  -2   6 61503.8 1791.42  11
   3   2  -6 54333.1 3129.98  15
  -3  -2   6 58586.2 2045.61   1
  -3   2   6 59752.6 3357.16   3
  -3  -2   5 443224. 10097.0  12
  -3  -2   5 444716. 7934.99   5
   3   2  -5 449372. 9601.91  10
  -3  -2   5 433014. 5264.80   1
   3  -2  -5 416118. 9675.56  16
   3   2  -5 446795. 9640.48  15
  -3  -2   5 473917. 8441.68   4
  -3   2   5 448214. 9925.81   3
  -3   2   5 463389. 8317.31   6
  -3   2   5 470304. 8094.56  14
   3  -2  -5 424628. 10666.9  11
   3  -2  -4 58512.6 3633.98  11
  -3   2   4 56561.1 3162.26   3
   3   2  -4 55081.4 2986.59  10
   3   2  -4 54403.1 2486.42  17
  -3  -2   4 58900.4 2705.71   5
   3   2  -4 54947.9 1836.65   3
  -3  -2   4 59604.5 2735.56   4
   3  -2  -4 56693.2 3264.93  16
  -3  -2   4 53015.8 3223.98  12
  -3   2   4 55409.2 2552.13  14
   3   2  -4 54279.4 2546.86   6
   3  -2  -3 246140. 7364.67  11
   3   2  -3 247967. 6389.20  10
  -3   2   3 246657. 6610.13   3
   3  -2  -3 254911. 3585.40   9
  -3  -2   3 251273. 6082.72   4
   3   2  -3 244532. 5922.46   6
  -3  -2   3 256259. 7149.45  12
   3   2  -2 104901. 3832.47  10
   3   2  -2 107026. 2693.61  11
   3  -2  -2 110331. 4374.17  17
   3   2  -2 108187. 2619.44   1
  -3   2   2 105906. 3655.04   4
   3   2  -2 108604. 3924.84   6
  -3  -2   2 113713. 4002.77   4
   3  -2  -2 109202. 4642.89   1
   3  -2  -1 383313. 9247.88   1
   3   2  -1 392239. 6849.84   1
   3   2  -1 384763. 7545.30  10
  -3  -2   1 378785. 9034.69   9
   3   2  -1 385745. 8474.35   6
  -3   2   1 394758. 7480.71   4
  -3  -2   1 409847. 8286.30   4
   3  -2  -1 386392. 8694.12  17
   3  -2   0 21903.0 2147.97   1
  -3  -2   0 21231.0 2009.60   9
  -3   2   0 20473.3 1532.51   4
  -3   2   0 21425.9 1661.36   8
   3  -2   0 19354.0 1803.15  17
   3   2   0 20757.0 1585.52   1
  -3  -2   0 18086.2 1630.66   2
   3   2   0 19796.6 1896.55   6
  -3  -2  -1 252957. 7412.10   9
   3  -2   1 230946. 7329.10   1
  -3   2  -1 235750. 6309.81   8
   3   2   1 238433. 6351.15   1
  -3   2  -1 247773. 5918.72   4
  -3  -2  -1 226121. 6566.86   2
   3   2   1 221923. 7042.98   6
   3  -2   2 21111.1 2213.00   1
   3   2   2 16851.8 1762.34   1
   3   2   2 15321.9 1893.34   6
  -3   2  -2 16052.8 1383.77   4
  -3  -2  -2 15958.5 1816.65   2
  -3   2  -2 17962.9 1767.68   8
  -3   2  -3 88693.9 4206.38   8
   3   2   3 75858.3 4495.78   6
   3  -2   3 93014.1 4819.60   1
   3   2   3 89193.4 4409.47   1
  -3  -2  -3 79927.4 4393.77   2
  -3  -2  -4 23125.4 2517.42   2
   3   2   4 27519.3 2611.47   1
   3  -2   4 30857.9 2861.88   1
   3   2   4 22935.1 2585.41   6
  -3   2  -4 30063.9 2559.89   8
  -3  -2  -5 185313. 7740.51   2
   3   2   5 198664. 7578.74   1
  -3   2  -5 197644. 7121.10   8
   3  -2   5 198329. 7699.41   1
   3   2   5 181370. 7741.76   6
   3   2   6 13873.1 2096.35   1
  -3  -2  -6 14226.5 2256.21   2
  -3  -2  -6 16802.1 2093.01   8
   3   2   6 12765.7 2126.59   6
  -3   2  -6 17776.1 2207.09   8
  -3  -2  -6 13329.0 2038.90  13
   3  -2   7 62328.3 4543.87   1
   3   2   7 57609.1 4451.77   1
   3   2   7 53543.1 4462.21   6
  -3  -2  -7 52875.9 3885.79   8
  -3   2  -7 62236.3 4303.96   8
  -3  -2  -7 51277.3 4468.22   2
  -3  -2  -7 54467.5 4080.65  13
   3   2   8 18524.8 2684.65   1
   3   2   8 18195.6 2704.20   6
  -3  -2  -8 16918.9 2707.79   2
  -3  -2  -8 14534.7 2112.29   8
   3  -2   8 19209.0 2686.95   1
  -3  -2  -8 18187.5 2384.44  13
  -3   2  -8 18483.9 2463.29   8
   3   2   9 38745.0 4046.84   1
  -3  -2  -9 37171.9 4163.12   2
  -3   2  -9 35669.2 3590.47   8
  -3  -2  -9 37507.2 3469.90   8
   3   2   9 40060.8 4078.41   6
   3  -2   9 40798.5 3966.03   1
  -3  -2  -9 38019.9 3470.62  13
  -3  -2 -10 4300.74 1246.41   8
   3   2  10 6383.36 1707.36   1
   3   3 -16 27468.8 3213.89   8
   3  -3 -16 31736.7 3735.95   2
  -3  -3  15 5391.34 1363.87   1
   3   3 -15 5399.45 1463.47   8
   3  -3 -15 4349.64 1413.36   2
  -3   3  15 4951.50 1316.54   7
   3  -3 -15 3255.32 1347.62  11
   3   3 -14 159824. 7590.24  10
   3   3 -14 155761. 7227.36   8
   3  -3 -14 169997. 7965.38   2
  -3   3  14 160660. 7115.64   7
  -3  -3  14 153862. 6865.67   1
   3  -3 -14 166466. 8356.02  11
   3  -3 -13 2410.50 1123.76  11
   3   3 -13 413.723 520.214  10
  -3  -3  13 4257.61 1090.83   1
   3  -3 -13 1816.14 1128.53   2
   3   3 -13 1275.70 854.011   8
  -3   3  13 917.019 605.176   7
  -3   3  13 2040.97 864.108   6
   3   3 -12 131394. 6482.75  10
   3   3 -12 134751. 6355.26   8
  -3   3  12 135071. 6050.59   7
   3  -3 -12 132437. 6467.92   2
  -3   3  12 149535. 6360.63   6
  -3  -3  12 131049. 5757.92   1
   3  -3 -12 142702. 7266.16  11
   3  -3 -11 4436.94 1310.52  11
   3   3 -11 5787.04 1362.92  10
   3   3 -11 5492.40 1305.05   8
   3  -3 -11 4030.48 1153.88   2
   3   3 -11 3621.13 812.752  15
  -3   3  11 3619.02 996.374   7
  -3  -3  11 4643.48 1031.05   1
  -3   3  11 5155.49 1174.94   6
   3   3 -10 185985. 7311.16  10
   3  -3 -10 185476. 4984.92   5
   3   3 -10 189993. 7195.84   8
   3  -3 -10 190394. 7065.22  16
   3   3 -10 177305. 6079.06  15
  -3  -3  10 176217. 5951.08   1
   3   3 -10 183458. 4469.76  14
  -3   3  10 198543. 6850.53   6
  -3  -3  10 207990. 7962.70  12
   3  -3 -10 183373. 7720.17  11
   3   3  -9 29433.8 2746.17  10
   3  -3  -9 28861.0 1890.40   5
   3   3  -9 29339.1 2703.45   8
   3  -3  -9 28822.5 2613.06  16
   3  -3  -9 30057.0 3043.06  11
  -3  -3   9 26166.0 1512.67   4
   3   3  -9 28784.1 1715.28  14
  -3  -3   9 27264.9 2085.12   1
  -3   3   9 29965.3 2497.12   6
  -3   3   9 30539.2 2146.08  14
   3   3  -9 28236.4 2427.92  15
  -3  -3   9 33173.0 3055.05  12
   3   3  -8 582625. 12821.1  10
   3  -3  -8 515220. 9582.36   5
  -3   3   8 559736. 12408.2   3
  -3  -3   8 585795. 10103.4   5
  -3  -3   8 530692. 7166.34   3
  -3  -3   8 593802. 13470.1  12
   3   3  -8 579262. 12596.2   8
  -3  -3   8 538147. 9685.04   1
   3   3  -8 563165. 9236.83  14
  -3  -3   8 545331. 8648.61   4
  -3   3   8 582138. 10341.3  14
   3   3  -8 548804. 11966.1  15
  -3   3   8 572805. 11429.2   6
   3  -3  -8 537655. 12071.5  16
   3  -3  -8 563370. 13895.9  11
  -3  -3   7 36828.6 1886.05   1
   3   3  -7 37529.7 2949.84  10
  -3   3   7 36002.6 2857.09   3
   3  -3  -7 34511.8 2190.85   5
   3   3  -7 34123.9 2793.84   8
  -3  -3   7 40060.1 2335.79   5
   3   3  -7 37031.1 1129.26  16
   3  -3  -7 38195.8 2879.43  16
   3   3  -7 37405.7 2896.18  15
   3   3  -7 36444.9 2076.66  14
  -3  -3   7 34398.1 1838.50   4
  -3   3   7 35729.5 2500.12   6
  -3  -3   7 36423.5 3052.39  12
  -3   3   7 35066.4 2204.74  14
   3  -3  -7 36383.2 3358.82  11
  -3  -3   6 182165. 3878.35   1
  -3  -3   6 195590. 5454.02   5
   3   3  -6 191436. 6531.45  10
   3   3  -6 198246. 3634.05  16
  -3  -3   6 166559. 3107.92  11
  -3   3   6 187622. 5314.31  14
   3  -3  -6 176117. 6194.76  16
   3   3  -6 183248. 5017.21  14
  -3  -3   6 198226. 7219.19  12
  -3   3   6 170196. 3373.14  12
  -3   3   6 189593. 5793.08   6
  -3   3   6 190440. 6679.83   3
  -3  -3   6 191236. 4698.21   4
   3  -3  -6 184488. 7572.69  11
  -3   3   5 40994.7 3020.21   3
  -3  -3   5 40777.4 2456.82   5
   3   3  -5 52802.9 3213.15  10
  -3  -3   5 40319.5 2129.22   4
   3   3  -5 42076.6 2407.52  14
  -3   3   5 40954.0 2422.42  14
   3  -3  -5 42330.1 2908.79  16
   3   3  -5 41857.8 1953.28  17
  -3   3   5 40674.3 2603.49   6
   3   3  -5 42859.7 2688.08   6
  -3  -3   5 43839.0 3333.63  12
   3  -3  -5 42817.5 3494.01  11
   3  -3  -4 517810. 12667.9  11
  -3  -3   4 524506. 10088.4   5
   3   3  -4 513678. 6245.88   1
  -3   3   4 562792. 11707.5   3
   3   3  -4 523217. 10858.9  10
  -3   3   4 515089. 6640.36   8
   3  -3  -4 527908. 11194.9  16
  -3   3   4 526797. 9797.83  14
  -3  -3   4 554047. 9280.92   4
  -3  -3   4 512377. 11999.1  12
   3   3  -4 516997. 10601.4   6
   3  -3  -3 25038.7 2517.57  11
   3   3  -3 24531.9 1136.06   1
  -3   3   3 27477.5 2294.14   3
   3   3  -3 24980.6 2065.48  10
   3  -3  -3 26248.9 2242.68  16
  -3   3   3 24032.5 1266.07   8
  -3   3   3 24039.7 1888.29  14
  -3  -3   3 25485.2 1794.47   4
  -3  -3   3 27462.2 2519.88  12
   3   3  -3 23982.6 2068.01   6
   3  -3  -3 23988.7 1268.49  12
  -3  -3   3 21648.8 823.364  11
  -3  -3   3 23959.8 1995.65   5
  -3  -3   2 526867. 10579.8   5
  -3  -3   2 516185. 11733.7  12
   3   3  -2 528667. 10142.3  10
  -3   3   2 516857. 8122.65   8
  -3   3   2 474976. 9747.40  14
   3   3  -2 493138. 10587.0   6
   3  -3  -2 515987. 11992.0   1
  -3  -3   2 497829. 6994.11  11
   3   3  -1 37529.8 2750.35   6
   3   3  -1 35658.8 2280.66  10
  -3  -3   1 36929.2 2670.98   5
  -3   3   1 36218.0 2519.62  14
  -3   3   1 36926.8 2136.79   4
  -3   3   1 39615.1 2096.44   8
   3  -3  -1 39413.3 3075.66   1
   3  -3   0 140620. 5904.16   1
  -3   3   0 137746. 4096.20   4
   3   3   0 144876. 4507.87  10
   3  -3   0 149139. 5315.39  17
  -3  -3   0 150817. 6133.77   9
  -3   3   0 147815. 4547.96   8
   3   3   0 136961. 5569.80   6
  -3  -3   0 132907. 5298.20   5
   3   3   1 72398.5 2773.19  10
   3  -3   1 74426.7 4340.45   1
  -3  -3  -1 78529.0 4447.49   9
  -3   3  -1 70442.9 2874.46   4
  -3   3  -1 69870.2 3302.74   8
   3  -3   1 73180.6 3728.75  17
   3   3   1 71162.3 4132.01   6
   3   3   2 475321. 10041.4   1
  -3  -3  -2 464705. 11641.7   9
  -3   3  -2 462484. 9815.03   8
  -3   3  -2 461448. 8064.61   4
   3  -3   2 449510. 11618.0   1
  -3  -3  -2 436525. 10833.4   2
   3   3   2 451135. 11559.0   6
   3  -3   3 42486.8 3439.83   1
   3  -3   3 37256.1 2694.54  17
  -3   3  -3 37259.9 2721.92   8
  -3  -3  -3 33733.9 2997.27   2
   3   3   3 38599.2 3344.84   6
   3   3   3 38036.3 2830.40   1
   3  -3   4 168862. 7087.50   1
   3   3   4 151288. 7025.71   6
  -3  -3  -4 148761. 6712.28   2
   3   3   4 171623. 6577.87   1
  -3   3  -4 158392. 6044.12   8
  -3   3  -5 12762.1 1792.26   8
   3   3   5 12243.4 2076.80   6
  -3  -3  -5 15323.9 2262.89   2
   3   3   5 13021.7 1925.75   1
   3  -3   5 16428.6 2287.63   1
   3   3   6 84448.5 5639.77   6
  -3   3  -6 87732.5 4909.67   8
  -3  -3  -6 91148.1 4885.22   8
   3  -3   6 93332.4 5504.38   1
  -3  -3  -6 81551.8 5489.14   2
   3   3   6 93398.7 5396.71   1
  -3  -3  -6 81473.8 4943.78   5
  -3  -3  -7 3389.78 1281.74   2
  -3  -3  -7 2827.51 1008.98   5
  -3  -3  -7 3978.66 1193.96   8
  -3   3  -7 3971.53 1225.29   8
  -3  -3  -7 4440.18 1358.93  13
   3   3   7 2184.81 1001.01   6
   3   3   7 4973.14 1362.08   1
  -3   3  -8 131742. 6646.37   8
   3   3   8 135758. 7196.01   1
  -3  -3  -8 120419. 6052.89   8
  -3  -3  -8 129542. 7646.74   2
  -3   3  -8 131806. 6680.50  14
   3   3   8 121225. 7220.98   6
   3  -3   8 139255. 7133.08   1
  -3  -3  -8 123814. 6632.64  13
  -3  -3  -8 126858. 6509.79   5
   3   3   9 2483.39 1111.44   1
  -3  -3  -9 2644.57 973.497   8
  -3   3  -9 3214.26 1160.25   8
  -3  -3  -9 2898.49 977.135  13
   3  -3   9 2808.33 1177.10   1
  -3  -3  -9 2798.18 1241.79   2
   3   3   9 3865.11 1384.95   6
   3   4 -15 37490.6 3751.97   8
   3  -4 -15 41197.3 4252.97   2
   3  -4 -15 43879.7 4563.49  11
  -3  -4  15 43110.3 4164.99  12
  -3   4  15 39692.2 3755.21   7
   3   4 -14 31123.1 3541.10  10
   3   4 -14 36339.7 3615.63   8
  -3   4  14 37216.6 3522.68   7
   3  -4 -14 37682.4 3926.94   2
  -3  -4  14 38839.3 3924.43  12
   3  -4 -14 41821.2 4283.08  11
  -3   4  13 26502.4 2882.67   7
   3   4 -13 24247.9 2997.31  10
   3   4 -13 28511.0 3138.84   8
  -3  -4  13 32175.9 3550.41  12
   3  -4 -13 31270.5 3452.91   2
   3  -4 -13 34048.8 3823.05  11
  -3   4  13 34400.9 3300.53   6
   3   4 -12 27745.4 3106.75  10
  -3   4  12 31811.7 3041.10   7
   3  -4 -12 33462.2 3487.55   2
   3   4 -12 30231.0 3155.09   8
  -3  -4  12 27719.5 2565.09   1
  -3   4  12 32470.0 3123.19   6
  -3  -4  12 33058.9 3539.62  12
   3  -4 -12 31402.6 3545.12  11
   3   4 -11 110985. 6018.16  10
   3   4 -11 106590. 5819.11   8
   3   4 -11 103099. 4814.80  15
  -3  -4  11 97756.5 4604.95   1
  -3   4  11 111150. 5543.63   7
  -3   4  11 116643. 5750.64   6
  -3  -4  11 120176. 6621.16  12
   3  -4 -11 113347. 6505.38  11
   3   4 -10 28977.2 2971.96  10
   3  -4 -10 29307.9 2197.07   5
  -3  -4  10 27437.5 2243.31   1
   3   4 -10 24820.3 2478.01  15
   3   4 -10 26381.6 1891.15  14
  -3   4  10 28165.3 2716.19   6
  -3  -4  10 29041.9 3164.83  12
   3  -4 -10 26204.9 3044.08  11
   3   4 -10 29642.7 2971.50   8
  -3   4   9 123338. 5563.96   6
   3   4  -9 117089. 5835.53  10
   3  -4  -9 124340. 4652.06   5
  -3  -4   9 120091. 4465.34   1
   3   4  -9 126426. 6067.07   8
   3  -4  -9 128938. 5849.76  16
   3   4  -9 123414. 5776.71  15
  -3   4   9 125335. 5075.94  14
   3   4  -9 122975. 4285.45  14
  -3  -4   9 141098. 6850.00  12
  -3   4   9 127419. 6071.44   3
   3  -4  -9 130152. 6822.56  11
  -3  -4   8 149342. 4610.15   1
   3   4  -8 151196. 6517.39  10
   3  -4  -8 155862. 5299.26   5
  -3  -4   8 172432. 5766.29   5
   3   4  -8 158249. 6660.85   8
   3  -4  -8 153583. 6252.65  16
   3   4  -8 152014. 6535.38  15
   3   4  -8 152023. 4903.18  14
  -3   4   8 156524. 5555.73  14
  -3   4   8 158626. 6166.29   6
  -3  -4   8 167243. 7296.89  12
  -3   4   8 154709. 6586.94   3
   3  -4  -8 145738. 7299.41  11
  -3  -4   7 130942. 4009.09   1
   3   4  -7 147272. 6185.86  10
  -3  -4   7 149662. 5435.05   5
   3  -4  -7 151299. 5303.86   5
   3  -4  -7 145426. 5926.97  16
   3   4  -7 147132. 6322.67   8
   3   4  -7 142469. 4811.81  14
  -3   4   7 144080. 5235.44  14
  -3  -4   7 164207. 7168.45  12
  -3   4   7 140887. 5690.48   6
  -3   4   7 145333. 6298.17   3
   3  -4  -7 137450. 7100.97  11
  -3  -4   6 36614.0 1756.35  11
  -3  -4   6 39030.4 2740.86   5
   3   4  -6 38218.4 3023.87  10
   3  -4  -6 34662.6 2536.01   5
   3  -4  -6 35750.6 2822.92  16
   3   4  -6 36121.0 2414.35  14
  -3  -4   6 36835.6 3401.56  12
  -3   4   6 36020.2 2565.17  14
  -3  -4   6 30921.9 1799.78   1
  -3   4   6 33108.6 2689.30   6
   3  -4  -6 34805.8 3520.23  11
  -3   4   6 33840.3 2996.83   3
   3   4  -5 204275. 4281.87  17
  -3  -4   5 196203. 6390.55   5
  -3   4   5 195861. 7252.81   3
   3   4  -5 211325. 7033.69  10
  -3   4   5 212159. 6938.63   6
   3  -4  -5 206876. 3708.35   9
  -3   4   5 203537. 6260.80  14
   3  -4  -5 206166. 6791.12  16
  -3  -4   5 223116. 8446.68  12
   3   4  -5 201957. 6069.02  14
   3   4  -5 212770. 7217.67   6
  -3  -4   5 201232. 3901.21  11
   3  -4  -5 204128. 8361.71  11
   3  -4  -4 105616. 5814.92  11
  -3   4   4 101732. 4273.36  14
  -3   4   4 105281. 5016.87   3
   3   4  -4 101005. 4578.25  10
   3  -4  -4 100034. 4565.92  16
  -3   4   4 100083. 2430.70   8
   3   4  -4 97223.5 4241.10  14
  -3  -4   4 96652.2 4413.83   5
  -3  -4   4 104329. 5546.00  12
   3   4  -4 99797.2 4892.69   6
  -3  -4   4 91198.6 2216.48  11
   3  -4  -3 59149.0 4213.80  11
  -3  -4   3 56035.5 3360.20   5
  -3   4   3 57116.1 3545.01   3
   3   4  -3 56114.2 3289.42  10
  -3   4   3 54171.6 2028.15   8
   3  -4  -3 60325.7 3489.44  16
  -3   4   3 55237.2 3113.41  14
  -3  -4   3 60157.8 4055.35  12
   3  -4  -3 57784.8 2613.73  12
   3   4  -3 56397.5 3634.85   6
  -3  -4   3 53067.6 1752.30  11
   3  -4  -2 116913. 5817.51  11
  -3  -4   2 117723. 4979.63   5
   3   4  -2 109376. 4501.67  10
  -3   4   2 108665. 3333.47   8
   3  -4  -2 117818. 4856.09  16
  -3   4   2 120658. 4687.93  14
  -3  -4   2 123751. 5852.55  12
   3  -4  -2 113017. 3835.83  12
   3   4  -2 109768. 5132.22   6
  -3  -4   2 113010. 3038.41  11
  -3  -4   1 113923. 5029.90   5
   3   4  -1 111317. 4370.66  10
   3   4  -1 108726. 5265.32   6
   3  -4  -1 107579. 4617.66  16
  -3   4   1 99509.6 4398.96  14
  -3   4   1 112491. 3731.14   8
   3  -4  -1 106738. 4032.99  12
  -3   4   1 108339. 3911.69   4
   3  -4  -1 111200. 5650.47   1
  -3  -4   1 114420. 3412.87  11
  -3  -4   0 25087.3 2382.03   5
   3   4   0 23207.6 1933.11  10
  -3  -4   0 25368.5 2753.41   9
  -3   4   0 21243.6 1597.12   4
  -3   4   0 21778.5 2109.54  14
  -3  -4   0 22563.8 1636.19  11
  -3   4   0 22140.8 1757.86   8
   3  -4   0 24991.7 2681.52   1
   3   4   0 21104.0 2361.17   6
  -3  -4  -1 144470. 5891.53   5
   3  -4   1 147988. 6602.17   1
  -3   4  -1 148799. 5027.64   8
   3   4   1 147597. 4682.21  10
  -3  -4  -1 157446. 6932.62   9
  -3   4  -1 142681. 4105.40   4
  -3   4  -1 136894. 5628.37  14
   3   4   1 142865. 6432.29   6
  -3  -4  -1 152403. 4787.77  11
  -3  -4  -2 111996. 5277.22   5
   3  -4   2 122164. 6063.60   1
  -3   4  -2 117864. 4720.29   8
  -3  -4  -2 134076. 6464.67   9
  -3   4  -2 119214. 5429.42  14
   3   4   2 113260. 5887.00   6
   3  -4   2 119284. 4937.57  17
   3  -4   3 59587.1 4296.12   1
  -3  -4  -3 55942.6 3785.77   5
   3  -4   3 57353.5 3440.34  17
  -3   4  -3 57812.4 3448.25   8
  -3   4  -3 54371.7 3770.68  14
  -3  -4  -3 53945.0 3980.57   2
   3   4   3 51041.1 4053.79   6
  -3  -4  -4 24944.0 2594.69   5
   3   4   4 25733.7 2498.30   1
   3  -4   4 30164.6 3120.89   1
   3   4   4 23084.7 2853.71   6
  -3   4  -4 25015.8 2641.03  14
   3  -4   4 26385.1 2347.22  17
  -3  -4  -4 24603.2 2806.92   2
  -3   4  -4 25407.5 2410.36   8
  -3  -4  -5 67699.6 4393.82   5
  -3   4  -5 67054.9 4121.26   8
   3  -4   5 75415.2 5039.13   1
  -3  -4  -5 67706.4 4885.02   2
  -3   4  -5 74550.1 4672.44  14
   3   4   5 66462.9 4993.74   6
   3   4   5 71854.8 4421.85   1
  -3  -4  -6 19355.0 2406.20   5
   3  -4   6 22547.6 2833.51   1
  -3   4  -6 19641.4 2326.21   8
  -3  -4  -6 18599.8 2670.16   2
   3   4   6 15065.9 2471.22   6
   3   4   6 20888.9 2538.13   1
  -3   4  -6 19442.0 2433.71  14
  -3  -4  -7 26211.6 2875.01   5
   3  -4   7 33454.1 3526.52   1
  -3   4  -7 24413.1 2767.78   8
  -3  -4  -7 26064.7 3323.39   2
  -3  -4  -7 31932.4 2955.68   8
   3   4   7 27916.3 3084.79   1
  -3   4  -7 24422.3 2771.53  14
   3   4   7 27105.2 3395.31   6
  -3  -4  -8 32093.5 3240.68   5
   3   4   8 36323.2 3688.80   1
   3  -4   8 33893.3 3630.80   1
  -3  -4  -8 33539.4 3940.16   2
   3   4   8 31858.5 3825.02   6
  -3   4  -8 29919.1 3200.57   8
  -3   4  -8 33323.2 3266.69  14
  -3  -4  -8 30873.2 3491.29  13
   3   4   9 22627.6 3053.28   1
  -3  -4  -9 19220.6 3152.86   2
   3   5 -15 52638.4 4931.22  10
   3  -5 -14 6261.33 1847.90  11
   3   5 -14 4699.22 1460.96  10
  -3   5  14 6139.57 1538.34   7
   3   5 -14 3936.17 1303.08   8
   3  -5 -14 3297.68 1414.54   2
  -3  -5  14 6311.26 1749.38  12
   3   5 -13 62591.3 5023.49  10
   3   5 -13 63145.8 4898.94   8
  -3   5  13 64461.7 5134.90   3
   3  -5 -13 64931.5 5375.91   2
  -3   5  13 70075.2 4936.37   6
  -3  -5  13 72238.3 5625.28  12
   3  -5 -13 71625.9 5730.33  11
  -3   5  13 59926.7 4502.82   7
   3  -5 -12 574.466 790.640  11
   3   5 -12 191.899 453.458  10
   3   5 -12 369.768 564.954   8
  -3   5  12 554.202 605.248   7
  -3  -5  12 490.865 925.404  12
  -3   5  12 504.722 607.578   6
  -3   5  12 851.888 703.635   3
   3   5 -11 203344. 8628.05  10
  -3   5  11 216121. 9003.25   3
   3   5 -11 211579. 8777.05   8
  -3   5  11 212097. 8129.93   7
  -3  -5  11 239110. 9974.52  12
  -3   5  11 223314. 8548.44   6
   3  -5 -11 234780. 9879.42  11
   3  -5 -10 1315.85 832.153  11
   3   5 -10 3156.13 1057.60  10
  -3   5  10 3119.85 1134.49   3
   3  -5 -10 2759.40 838.275   5
   3   5 -10 1955.97 931.339   8
   3   5 -10 2417.04 934.823  15
  -3   5  10 2165.76 783.501  14
   3   5 -10 3477.86 807.046  14
  -3  -5  10 3825.30 1368.64  12
  -3   5  10 2771.55 984.595   6
   3   5  -9 121818. 6228.81  10
   3  -5  -9 124122. 5194.29   5
   3   5  -9 128082. 6486.29   8
   3  -5  -9 129709. 6109.27  16
  -3   5   9 120470. 5948.43   6
   3   5  -9 115684. 6104.65  15
  -3   5   9 116798. 5395.43  14
   3   5  -9 122991. 4812.47  14
  -3  -5   9 140962. 7240.99  12
  -3   5   9 117456. 6253.35   3
   3  -5  -9 134164. 7311.02  11
   3   5  -8 17393.0 2285.57  10
   3  -5  -8 17786.8 1971.09   5
  -3  -5   8 20010.5 2195.15   5
   3   5  -8 17231.6 2350.82   8
   3  -5  -8 20868.3 2375.59  16
   3   5  -8 19283.8 1900.09  14
  -3   5   8 20963.2 2215.44  14
  -3   5   8 17994.9 2242.82   6
  -3  -5   8 20008.3 2713.88  12
  -3   5   8 16430.7 2281.92   3
   3  -5  -8 18123.6 2745.14  11
   3   5  -7 174638. 7128.83  10
  -3  -5   7 195686. 7062.17   5
   3  -5  -7 187326. 6574.54   5
   3  -5  -7 187207. 6979.42  16
   3   5  -7 173382. 5974.55  14
  -3   5   7 178523. 6534.34  14
  -3  -5   7 194352. 8546.09  12
  -3   5   7 178302. 7061.79   6
   3  -5  -7 165134. 8278.07  11
  -3   5   7 179452. 7581.36   3
  -3  -5   6 2727.40 1219.71  12
   3  -5  -6 783.741 757.041  11
   3   5  -6-457.643 624.050  10
  -3   5   6 3328.44 1024.05   3
  -3  -5   6 1107.39 653.882   5
   3  -5  -6 266.644 407.339   5
   3   5  -6 495.941 382.259  14
  -3   5   6 780.694 510.687  14
   3  -5  -6 495.569 553.229  16
  -3   5   6 494.726 522.867   6
  -3   5   5 372866. 10796.8   3
  -3  -5   5 358985. 9889.39   5
   3   5  -5 369882. 10071.4  10
   3  -5  -5 361206. 6548.01   9
   3  -5  -5 375602. 9708.25  16
   3   5  -5 358803. 9165.22  14
  -3   5   5 380377. 9588.36  14
  -3  -5   5 394076. 12192.4  12
  -3   5   5 377923. 10444.4   6
   3  -5  -5 359603. 12013.0  11
   3  -5  -4 7552.85 1676.53  11
   3   5  -4 5932.20 1210.15  10
  -3   5   4 4729.77 1142.48   3
  -3  -5   4 6885.44 1337.72   5
  -3   5   4 5401.51 1102.71  14
   3   5  -4 5268.79 1103.68  14
  -3  -5   4 7155.76 1620.13  12
   3   5  -4 5995.98 1338.22   6
   3  -5  -4 7906.99 1302.60  16
   3  -5  -3 151509. 7298.58  11
  -3  -5   3 147466. 6083.61   5
  -3   5   3 158057. 6312.98   3
   3   5  -3 141848. 5657.53  10
   3   5  -3 149070. 3852.43   3
   3   5  -3 137225. 6320.97   6
   3   5  -3 138196. 5711.74  14
   3  -5  -3 148837. 5599.26  16
  -3   5   3 141529. 5494.02  14
  -3  -5   3 160679. 7120.02  12
   3  -5  -3 155852. 4984.23  12
  -3   5   3 145705. 3865.83   8
  -3  -5   3 130687. 3475.93  11
  -3  -5   2 2232.10 473.611  11
  -3   5   2 2299.51 773.140  14
   3  -5  -2 3198.16 1122.40  11
   3   5  -2 1650.28 697.027  10
  -3   5   2 3544.95 635.562   8
  -3  -5   2 2233.50 829.463   5
  -3  -5   2 3272.23 1105.21  12
   3  -5  -2 2334.22 724.942  16
   3  -5  -2 2453.23 727.320  12
   3   5  -2 1112.19 677.215   6
   3  -5  -1 297610. 10051.9  11
  -3  -5   1 302625. 8934.48   5
   3   5  -1 280798. 7708.59  10
   3  -5  -1 290150. 7842.42  16
  -3   5   1 284567. 6556.76   8
  -3   5   1 288637. 8111.67  14
   3   5  -1 283653. 9381.53   6
   3  -5  -1 293154. 7635.61  12
  -3  -5   1 290309. 6230.28  11
  -3   5   0 341.541 286.100   4
  -3  -5   0 816.151 359.221  11
   3  -5   0 1476.38 632.775  16
   3  -5   0 1141.68 814.547   1
   3   5   0 278.846 285.131  10
  -3  -5   0 1972.51 967.192   9
  -3  -5   0 957.009 573.177   5
  -3   5   0 907.326 428.463   8
  -3   5   0 64.6763 382.080  14
   3   5   0 1047.71 722.023   6
  -3  -5  -1 171341. 6711.15   5
   3   5   1 172683. 5493.59  10
  -3  -5  -1 177841. 7871.27   9
   3  -5   1 157237. 5611.41  16
  -3   5  -1 164058. 6275.73  14
  -3   5  -1 169349. 5599.28   8
   3   5   1 166819. 7482.73   6
  -3  -5  -1 167132. 5220.34  11
   3  -5   1 167638. 7539.13   1
  -3  -5  -2 17279.8 2512.75   9
  -3  -5  -2 17479.1 2172.12   5
  -3   5  -2 14647.3 1700.90   8
  -3   5  -2 16689.8 2048.33  14
   3   5   2 13677.6 2185.85   6
  -3  -5  -2 15683.3 1670.45  11
   3  -5   2 16912.7 2402.63   1
  -3  -5  -3 66736.1 4284.25   5
   3  -5   3 65670.0 4760.61   1
  -3  -5  -3 71330.4 5092.65   9
  -3   5  -3 60838.1 3673.14   8
   3   5   3 61408.4 4728.20   6
  -3   5  -3 62920.3 4089.53  14
  -3  -5  -3 63964.5 3605.85  11
  -3  -5  -4 2167.47 839.425   5
   3  -5   4 2088.44 971.586   1
  -3   5  -4 1176.14 652.081  14
  -3   5  -4 546.682 525.626   8
  -3  -5  -4 1969.53 899.436   2
   3   5   4 2152.43 939.140   6
  -3  -5  -5 152681. 6829.99   5
   3   5   5 163728. 6793.47   1
   3  -5   5 169072. 7917.83   1
  -3   5  -5 157344. 6838.67  14
  -3  -5  -5 154638. 7656.47   2
  -3   5  -5 153210. 6492.26   8
   3   5   5 144327. 7735.61   6
  -3  -5  -6 395.705 532.333   5
   3   5   6 296.207 519.485   1
  -3   5  -6 1248.73 738.958   8
   3  -5   6 1711.88 1146.30   1
  -3   5  -6 925.917 638.151  14
  -3  -5  -6 822.597 808.353   2
   3   5   6 77.9085 578.767   6
  -3  -5  -7 51801.8 4092.87   5
   3  -5   7 58658.4 4752.99   1
  -3   5  -7 47056.9 3882.51   8
  -3  -5  -7 47645.1 4557.62   2
  -3   5  -7 48196.5 3854.06  14
   3   5   7 48823.8 4090.24   1
   3   5   7 44894.5 4557.96   6
   3   5   8 2920.13 1118.51   1
  -3  -5  -8 1570.15 866.653   5
  -3   5  -8 1557.25 752.001   8
   3  -5   8 2997.19 1211.04   1
  -3   5  -8 3070.95 1028.79  14
  -3  -5  -8 5422.34 1755.37   2
   3   5   8 1771.37 1051.16   6
   3   6 -14 53039.7 4870.68  10
   3  -6 -13 2913.91 1401.48  11
   3   6 -13 974.811 797.298   8
   3   6 -13 2306.92 1111.15  10
  -3   6  13 1055.18 789.901   3
  -3   6  13 1025.59 758.027   7
   3  -6 -13 2551.53 1535.30   2
  -3  -6  13 2402.15 1217.97  12
  -3   6  13 1235.04 876.670   6
   3   6 -12 62820.6 5041.08  10
   3   6 -12 66556.0 5173.62   8
  -3  -6  12 80484.1 6104.76  12
  -3   6  12 68159.8 5015.70   6
  -3   6  12 66791.5 4813.15   7
  -3   6  12 64786.1 5251.12   3
   3  -6 -12 76059.4 5914.91  11
   3   6 -11 13228.2 2266.94  10
   3   6 -11 15747.6 2510.35   8
  -3   6  11 16888.6 2340.16   7
  -3   6  11 13732.7 2219.49   6
  -3  -6  11 16869.4 2776.90  12
  -3   6  11 15555.9 2508.82   3
   3  -6 -11 14538.3 2554.65  11
  -3   6  10 55623.0 4003.82  14
   3   6 -10 57018.5 4576.88  10
   3  -6 -10 55587.0 3801.57   5
   3   6 -10 63618.8 4870.26   8
   3   6 -10 57504.2 4482.37  15
  -3   6  10 54909.4 4109.26   7
  -3   6  10 59050.8 4499.32   6
  -3  -6  10 71828.6 5553.38  12
  -3   6  10 60927.5 4855.59   3
   3  -6 -10 64778.2 5285.62  11
   3   6  -9 926.303 710.367   8
   3  -6  -9 3385.92 1417.58  11
   3   6  -9 2960.18 1081.44  10
  -3   6   9 2927.96 1107.60   3
   3  -6  -9 2651.73 868.964   5
   3   6  -9 3567.01 1162.91  15
  -3   6   9 2909.97 972.068  14
   3   6  -9 1663.28 659.878  14
  -3  -6   9 4424.42 1473.40  12
  -3   6   9 4238.98 1278.52   6
   3   6  -8 147636. 7071.48  10
   3  -6  -8 162488. 6615.90   5
  -3  -6   8 168512. 7203.17   5
   3  -6  -8 166030. 6932.67  16
   3   6  -8 151426. 5986.62  14
   3  -6  -8 155844. 8338.71  11
  -3  -6   8 174781. 8600.50  12
  -3   6   8 153235. 7149.23   6
  -3   6   8 157622. 6775.68  14
  -3   6   8 152659. 7546.01   3
   3  -6  -7 5759.20 1684.69  11
   3   6  -7 7460.51 1555.70  10
  -3   6   7 6413.94 1558.31   3
  -3  -6   7 6559.29 1430.00   5
   3  -6  -7 6299.89 1343.57   5
   3  -6  -7 6486.07 1325.31  16
   3   6  -7 6577.88 1275.38  14
  -3   6   7 7438.45 1476.20  14
  -3  -6   7 6260.43 1705.06  12
  -3   6   7 7985.95 1600.56   6
  -3   6   6 65834.2 4717.56   3
   3   6  -6 66978.6 4471.08  10
  -3  -6   6 72717.6 4695.14   5
   3  -6  -6 66490.0 4243.41   5
   3  -6  -6 72505.8 4255.92  16
   3   6  -6 66672.0 4043.03  14
  -3   6   6 71853.5 4381.47  14
  -3  -6   6 78107.8 5679.02  12
  -3   6   6 71682.9 4757.32   6
   3  -6  -6 74599.7 5730.10  11
  -3   6   5 12192.1 1982.35   3
   3   6  -5 10459.1 1733.64  10
   3   6  -5 11778.6 1718.82  14
  -3  -6   5 10357.5 1779.23   5
   3  -6  -5 14301.0 1836.21  16
  -3   6   5 14190.7 1898.33  14
   3  -6  -5 12404.3 2319.56  11
  -3  -6   5 13590.9 2378.64  12
   3  -6  -4 165044. 8238.82  11
  -3   6   4 183683. 7339.45   3
  -3  -6   4 154727. 6862.43   5
   3   6  -4 159152. 6586.31  10
   3  -6  -4 178353. 6420.69  16
   3   6  -4 152839. 6374.51  14
  -3   6   4 165452. 6495.22  14
  -3  -6   4 187958. 8305.48  12
   3   6  -4 169812. 7683.83   6
   3   6  -3 2333.53 819.711  10
   3  -6  -3 692.462 618.338  11
  -3  -6   3 2231.28 901.441   5
  -3   6   3 535.700 592.792   3
  -3   6   3 1422.55 674.453  14
   3  -6  -3 1483.65 639.129  16
   3   6  -3 826.048 625.629   6
   3   6  -3 445.940 499.846  14
  -3  -6   3 295.548 798.383  12
   3  -6  -2 219778. 9251.32  11
  -3  -6   2 208121. 7917.73   5
   3   6  -2 189447. 6816.19  10
  -3   6   2 198765. 7034.28  14
   3  -6  -2 222342. 6836.06  16
  -3  -6   2 240245. 9203.46  12
   3  -6  -2 215436. 6939.17  12
   3   6  -2 197753. 8238.14   6
   3  -6  -1 12108.0 2114.47  11
  -3   6   1 9429.76 1168.50   8
  -3  -6   1 11810.9 1879.52   5
   3  -6  -1 10731.9 1431.59  16
   3   6  -1 8943.10 1399.45  10
  -3   6   1 9602.99 1508.64  14
   3   6  -1 9026.88 1790.30   6
   3  -6  -1 11204.4 1611.92  12
   3  -6   0 55481.9 4483.86  11
  -3  -6   0 57577.2 4072.87   5
   3   6   0 53910.6 3306.73  10
  -3  -6   0 62128.2 4760.41   9
   3   6   0 50908.1 4223.75   6
  -3   6   0 52673.8 3577.57  14
   3  -6   0 56109.5 3616.75  12
  -3   6   0 55633.7 3042.07   8
  -3  -6  -1 1030.75 467.547  11
   3  -6   1 1206.17 859.533   1
  -3  -6  -1 1734.32 945.635   9
  -3  -6  -1 944.020 701.103   5
  -3   6  -1 1601.45 628.632   8
  -3   6  -1 978.633 621.046  14
   3  -6   1 1356.89 643.076  12
   3   6   1 1516.24 852.371   6
  -3  -6  -2 118066. 5944.90   5
  -3  -6  -2 139440. 7380.61   9
  -3   6  -2 123111. 5727.34  14
  -3   6  -2 117344. 5050.67   8
   3   6   2 108448. 6496.06   6
   3  -6   2 118261. 5786.44  12
  -3  -6  -2 117088. 4765.52  11
   3  -6   2 116207. 6670.68   1
  -3  -6  -3 551.965 419.771  11
  -3  -6  -3 3428.55 1284.85   9
  -3  -6  -3 773.103 653.302   5
   3  -6   3 1616.97 913.194   1
  -3   6  -3 1477.09 670.584   8
  -3   6  -3 504.796 482.913  14
   3  -6   3 405.044 512.687  12
   3   6   3 1164.45 813.384   6
  -3  -6  -4 64478.5 4452.13   5
   3   6   4 58618.6 4978.22   6
  -3   6  -4 65132.1 4109.14   8
  -3   6  -4 57713.9 4065.14  14
   3  -6   4 57616.5 4772.05   1
  -3  -6  -5 6890.13 1538.46   5
   3  -6   5 9366.80 2029.67   1
  -3   6  -5 9640.77 1681.06   8
  -3   6  -5 7472.47 1518.19  14
  -3  -6  -5 7927.87 1825.06   2
   3   6   5 9036.64 2052.04   6
   3   6   6 38491.5 3458.24   1
   3  -6   6 45774.2 4344.08   1
  -3  -6  -6 40537.7 3675.12   5
  -3   6  -6 42376.9 3598.52  14
  -3  -6  -6 44618.2 4351.37   2
  -3   6  -6 41872.1 3601.51   8
   3   6   6 40246.4 4333.07   6
  -3  -6  -7 978.275 782.122   5
   3  -6   7 1514.73 1004.31   1
  -3   6  -7 1469.55 727.034   8
  -3  -6  -7 465.474 608.897   2
  -3   6  -7 176.966 343.267  14
   3   6   7 1458.30 805.212   1
  -3  -6  -8 51384.6 4303.07   5
   3   6   8 44674.8 4057.57   1
   3   7 -12 31820.6 3723.24  10
  -3   7  12 33806.0 3708.14   6
  -3   7  12 36675.3 4113.71   3
  -3   7  11 32704.0 3814.50   3
   3   7 -11 27774.9 3393.38  10
   3   7 -11 31552.4 3639.27   8
  -3   7  11 29357.7 3180.46   7
  -3  -7  11 32089.3 4017.59  12
  -3   7  11 30001.3 3459.45   6
   3  -7 -11 30991.7 3831.89  11
   3   7 -10 30432.1 3476.18  10
   3  -7 -10 34829.6 3322.33   5
  -3   7  10 33726.1 3338.56  14
  -3   7  10 38651.7 3544.29   7
  -3  -7  10 42745.4 4510.48  12
  -3   7  10 34858.7 3688.29   6
   3  -7 -10 46222.8 4646.37  11
  -3   7  10 41696.6 4244.12   3
   3  -7  -9 11853.7 2448.96  11
   3   7  -9 7253.81 1721.07  10
  -3   7   9 7658.13 1785.71   3
   3  -7  -9 9856.85 1787.18   5
   3   7  -9 9952.21 1621.84  14
  -3   7   9 15709.8 2181.03   7
  -3   7   9 8630.71 1723.38  14
  -3  -7   9 12247.2 2459.73  12
  -3   7   9 10996.2 2063.69   6
   3   7  -8 110564. 6353.16  10
   3  -7  -8 119774. 6155.40   5
  -3  -7   8 128353. 6806.68   5
  -3   7   8 115678. 6857.71   3
   3   7  -8 113416. 5585.72  14
  -3   7   8 116135. 6253.99  14
  -3  -7   8 125126. 7618.79  12
  -3   7   8 110609. 6458.55   6
   3  -7  -8 120946. 7585.74  11
  -3   7   7 24967.1 3113.09   3
   3   7  -7 25247.5 2942.83  10
  -3  -7   7 24679.4 2951.47   5
   3  -7  -7 25178.5 2833.85   5
  -3   7   7 24181.9 2783.49  14
   3   7  -7 24865.0 2637.48  14
  -3  -7   7 25908.1 3428.33  12
  -3   7   7 26241.4 3104.42   6
   3  -7  -7 25852.2 3553.17  11
  -3   7   6 66221.6 4863.44   3
  -3   7   6 63087.6 4416.65  14
   3   7  -6 62481.8 4523.21  10
  -3  -7   6 59114.0 4597.58   5
   3  -7  -6 67826.3 4196.77  16
   3   7  -6 61418.6 4192.37  14
  -3  -7   6 71357.2 5536.25  12
  -3   7   6 62891.6 4791.51   6
   3  -7  -6 63710.7 5521.51  11
  -3   7   5 55648.7 4274.34   3
  -3  -7   5 47893.5 4111.10   5
   3   7  -5 48931.8 3917.81  10
   3  -7  -5 56630.7 3693.48  16
   3   7  -5 51343.5 3867.27  14
  -3   7   5 50539.7 3856.10  14
  -3  -7   5 58987.1 4902.47  12
   3  -7  -5 59970.2 5276.46  11
  -3  -7   4 66851.8 4823.99   5
   3   7  -4 70088.5 4568.92  10
   3  -7  -4 73886.4 4109.91  16
   3   7  -4 65299.6 4431.42  14
  -3   7   4 72408.2 4525.85  14
  -3  -7   4 85911.9 5789.32  12
   3   7  -4 71206.5 5235.20   6
  -3   7   4 77039.6 4812.42   3
   3  -7  -4 72853.1 5709.90  11
   3  -7  -3 16557.6 2687.62  11
  -3  -7   3 13870.1 2199.09   5
   3   7  -3 14519.2 2020.39  10
  -3   7   3 16159.1 2106.58  14
   3  -7  -3 18978.8 2014.44  16
   3   7  -3 15094.9 2158.97  14
  -3  -7   3 20243.5 2783.96  12
   3   7  -3 14831.8 2361.13   6
   3  -7  -2 95776.9 6334.07  11
  -3  -7   2 86671.9 5422.01   5
   3   7  -2 83735.1 4712.46  10
   3   7  -2 82856.8 5581.52   6
  -3   7   2 85300.2 4775.23  14
   3  -7  -1 52519.5 4640.53  11
  -3  -7   1 52812.7 4182.40   5
   3   7  -1 49945.9 3502.49  10
  -3   7   1 48827.9 3611.51  14
   3   7  -1 47017.9 4207.48   6
   3  -7   0 43510.3 4200.31  11
   3   7   0 41829.3 4047.16   6
  -3  -7   0 48317.4 4002.81   5
  -3  -7   0 51816.1 4489.81   9
  -3   7   0 44564.5 3472.59  14
   3  -7   1 34206.8 3749.24  11
  -3  -7  -1 33612.8 3327.83   5
  -3  -7  -1 38051.0 3898.66   9
  -3   7  -1 33107.3 3045.14  14
   3   7   1 29578.8 3460.10   6
   3  -7   2 89029.8 6100.57  11
  -3  -7  -2 94724.4 5592.18   5
  -3  -7  -2 99261.1 6421.08   9
  -3   7  -2 88667.4 5068.13  14
   3   7   2 83131.0 5929.79   6
   3  -7   2 93090.6 6301.27   1
  -3   7  -2 89612.2 4560.81   8
   3  -7   3 10768.5 2179.69   1
  -3  -7  -3 14584.7 2516.91   9
  -3  -7  -3 11850.0 2053.06   5
  -3   7  -3 11349.6 1710.31   8
  -3   7  -3 13161.0 1987.06  14
   3   7   3 12388.7 2336.56   6
  -3  -7  -4 40278.7 3706.50   5
   3  -7   4 36431.1 3621.23  12
  -3   7  -4 40967.2 3381.68   8
  -3   7  -4 44786.7 3703.35  14
   3   7   4 39045.5 4206.67   6
   3  -7   4 37948.3 4103.90   1
  -3  -7  -5 34043.9 3455.39   5
  -3   7  -5 31264.5 3146.33  14
  -3  -7  -5 35780.9 3967.58   2
  -3   7  -5 32341.4 3150.80   8
   3   7   5 32308.0 3923.97   6
   3  -7   5 33393.1 3609.37  12
   3  -7   5 26778.6 3484.44   1
  -3  -7  -6 21660.4 2823.62   5
  -3   7  -6 23008.8 2741.83   8
  -3   7  -6 20787.2 2568.64  14
   3  -7   6 16048.0 2594.92  12
  -3   8  10 2444.19 1013.37   3
   3  -8 -10 1955.32 935.210   5
  -3   8  10 1033.81 686.638   7
  -3  -8  10 2419.44 1217.12  12
  -3   8  10 1459.68 904.821   6
  -3   8   9 36290.5 4046.18   3
   3   8  -9 33198.7 3671.39  10
  -3   8   9 31832.5 3473.57  14
   3   8  -9 31109.0 3051.39  14
  -3   8   9 29842.5 3073.32   7
  -3  -8   9 36248.8 4314.73  12
  -3   8   9 35579.3 3895.61   6
   3  -8  -9 36532.1 4258.45  11
   3  -8  -8 811.682 983.829  11
   3   8  -8 1039.09 815.674  10
  -3   8   8 1605.31 964.629   3
  -3   8   8 2424.00 949.170   7
   3   8  -8 1135.92 671.120  14
  -3   8   8 1809.03 909.875  14
  -3  -8   8 2589.29 1251.60  12
  -3   8   8 1361.08 943.453   6
  -3   8   7 65656.2 5118.40   3
   3   8  -7 60492.5 4762.86  10
  -3  -8   7 63328.0 5147.33   5
   3   8  -7 59305.3 4356.78  14
  -3   8   7 69803.8 5074.98  14
  -3   8   7 60645.5 4103.66   7
  -3  -8   7 63627.9 5450.92  12
  -3   8   7 69150.0 5370.00   6
   3  -8  -7 59720.7 5534.31  11
   3  -8  -6 3201.94 1521.82  11
   3   8  -6 3958.37 1276.72  10
  -3   8   6 5072.96 1424.33   3
  -3  -8   6 3320.29 1271.81   5
   3   8  -6 2907.76 1056.72  14
  -3   8   6 5676.56 1455.49  14
  -3  -8   6 5950.21 1727.18  12
  -3   8   5 121384. 6399.43   3
   3   8  -5 100757. 5948.02  10
  -3  -8   5 108794. 6672.09   5
  -3  -8   5 129894. 7458.93  12
   3   8  -5 101792. 5884.67  14
  -3   8   5 118434. 6302.18  14
   3  -8  -5 113002. 7598.96  11
   3  -8  -4 833.021 863.641  11
   3   8  -4 2235.03 925.828  10
  -3   8   4 1210.52 647.140   3
  -3  -8   4 2695.53 1103.95   5
   3   8  -4 1054.28 722.611  14
  -3   8   4 2414.43 998.590  14
  -3  -8   4 2004.56 1039.23  12
  -3  -8   3 29466.4 3393.39   5
   3   8  -3 30507.5 3105.11  10
  -3   8   3 32454.3 3164.85  14
  -3  -8   3 39090.2 3958.70  12
   3   8  -3 30087.5 3535.96   6
   3  -8  -3 32839.0 3942.61  11
   3  -8  -2 2570.99 1253.92  11
   3   8  -2 2146.14 888.764  10
  -3  -8   2 2912.95 1147.98   5
  -3   8   2 3132.63 1065.67  14
   3   8  -2 1941.77 994.464   6
   3  -8  -1 105259. 6872.00  11
  -3   8   1 99232.3 5483.06  14
  -3  -8   1 114421. 6611.67   5
   3   8  -1 93434.2 6302.79   6
  -3  -8   0 6345.26 1715.61   9
  -3  -8   0 3774.70 1311.70   5
  -3   8   0 4927.14 1282.75  14
   3  -8   0 2170.25 1042.05  11
   3   8   0 4772.25 1470.50   6
   3  -8   1 71037.6 5666.66  11
  -3   8  -1 72666.8 4727.52  14
  -3  -8  -1 81468.7 5518.97   5
  -3  -8  -1 89147.9 6088.43   9
   3   8   1 69388.5 5554.03   6
   3  -8   2 2158.18 1070.40  11
  -3  -8  -2 3663.29 1407.01   9
  -3  -8  -2 3688.84 1214.12   5
  -3   8  -2 4095.16 1212.54  14
   3   8   2 2309.94 1075.70   6
   3  -8   3 32408.8 3865.19  11
  -3  -8  -3 36328.9 3697.16   5
  -3  -8  -3 37307.6 4057.80   9
  -3   8  -3 36912.6 3445.39  14
   3   8   3 31020.5 3837.56   6
   3  -8   4 1262.84 1003.67  11
  -3   9   8 39839.5 4077.86   3
   3   9  -8 32534.0 3355.14  14
  -3   9   7 6633.62 1662.58   3
  -3   9   7 6792.82 1414.57   7
   3   9  -7 6516.02 1543.65  14
  -3   9   7 8354.35 1882.86  14
  -3  -9   7 6410.77 1813.82  12
   3  -9  -6 15879.0 2882.44  11
  -3   9   6 20433.8 2822.65  14
   3   9  -6 17659.3 2619.01  10
  -3  -9   6 16498.9 2774.29   5
   3   9  -6 18336.0 2619.87  14
  -3   9   6 16854.9 2137.85   7
  -3  -9   6 21794.7 3207.47  12
   3  -9  -5 20392.1 3339.95  11
   3   9  -5 19733.9 2779.71  10
  -3  -9   5 21500.2 3155.59   5
   3   9  -5 18255.2 2665.48  14
  -3   9   5 18896.5 2199.94   7
  -3   9   5 21527.6 2840.85  14
  -3  -9   5 24926.3 3335.73  12
   3   9  -4 36373.0 3644.27  10
  -3  -9   4 46182.0 4491.28  12
  -3  -9   4 46908.7 4619.19   5
  -3   9   4 43912.8 3932.70  14
   3  -9  -4 36520.5 4382.60  11
   3  -9  -3 11951.1 2508.49  11
   3   9  -3 12610.3 2125.49  10
  -3  -9   3 14018.9 2517.92   5
  -3   9   3 15459.3 2322.62  14
  -3  -9   2 55855.4 4967.46   5
  -3   9   2 57134.4 4347.74  14
   3   9  -2 49966.0 4743.30   6
   3  -9  -2 51949.1 5051.38  11
   3  -9  -1 17006.7 2832.86  11
  -3  -9   1 20406.6 2958.78   5
  -3  -9   1 26173.2 3325.17   9
   3   9  -1 19669.7 2994.26   6
   3  -9   0 19594.4 3038.42  11
  -3  -9   0 24113.0 3208.32   9
   3   9   0 14207.2 2589.26   6
   3  -9   1 4710.94 1656.77  11
  -3  -9  -1 11510.7 2265.83   9
  -4   0  18 42986.1 4207.55   1
  -4   0  17 566.057 545.125   1
  -4   0  16 80201.2 5365.41   1
   4   0 -15 142.366 371.519   8
  -4   0  15 861.344 610.836   1
   4   0 -14 212785. 7331.66   8
  -4   0  14 209877. 8012.94   1
   4   0 -13 1151.23 601.786   2
   4   0 -13 1035.04 520.108   8
  -4   0  13 166.596 367.953   7
   4   0 -12 211731. 7265.42  11
   4   0 -12 206742. 6667.15   8
   4   0 -12 203252. 6690.35  16
  -4   0  12 214174. 6297.09   7
   4   0 -12 218241. 7148.08   2
   4   0 -11 179.037 328.778  11
   4   0 -11 115.160 303.086  10
   4   0 -11 1328.36 546.286  16
   4   0 -11 597.006 424.681   8
   4   0 -11 255.993 264.735  15
   4   0 -11 338.598 357.524   2
  -4   0  11 215.125 257.017   6
   4   0 -10 542603. 10609.1  10
   4   0 -10 531732. 10703.9   8
   4   0 -10 547889. 10943.7  15
   4   0 -10 558110. 10512.2   2
   4   0 -10 533529. 11019.9  16
  -4   0  10 562156. 8289.22   6
  -4   0  10 513762. 10457.2   3
   4   0 -10 538741. 11119.0  11
   4   0  -9 221.890 389.443  10
  -4   0   9 259.192 386.415   3
   4   0  -9 1245.06 424.142   2
   4   0  -9 553.236 477.395  16
   4   0  -9 1507.90 611.684  15
  -4   0   9 146.979 139.020   6
  -4   0   8 589148. 6992.74   5
  -4   0   8 615772. 11176.5   4
   4   0  -8 576858. 8976.78   2
   4   0  -8 576920. 11123.9  15
   4   0  -8 541429. 11268.9  16
  -4   0   8 602608. 7095.04  14
  -4   0   8 562230. 10064.6  12
   4   0  -8 582163. 10538.6  11
  -4   0   8 559254. 10705.5   3
   4   0  -7 780.158 403.785  11
   4   0  -7 1614.18 574.875  15
  -4   0   7 670.313 430.629   3
  -4   0   7 1373.16 535.144   4
   4   0  -7 428.919 188.186   2
  -4   0   7 349.572 315.896  12
  -4   0   6 400423. 8360.26   3
  -4   0   6 451136. 8880.65   4
  -4   0   6 438819. 7106.00  13
   4   0  -6 428311. 5207.04   2
   4   0  -6 397379. 8787.87  15
  -4   0   6 386954. 7802.56  12
   4   0  -6 410877. 8471.89  11
   4   0  -5 414.444 390.392  11
  -4   0   5 440.712 297.344  12
   4   0  -5 1363.74 526.522  15
  -4   0   5 556.245 308.938  13
  -4   0   5 1131.28 480.062   4
   4   0  -5 350.573 410.349  17
   4   0  -4 699957. 8086.35   2
  -4   0   4 714800. 11347.3  13
  -4   0   3 318.826 285.690   9
  -4   0   3 426.749 329.578  13
   4   0  -3 626.893 356.098  15
   4   0  -3 1168.78 559.218  17
   4   0  -2 533163. 9387.83  15
  -4   0   2 521638. 9249.54   9
   4   0  -2 495174. 9839.40   1
  -4   0   2 508814. 10331.3  13
  -4   0   2 547654. 10530.4   4
   4   0  -1 514.064 323.287  15
  -4   0   1 951.590 488.955  13
  -4   0   1 327.732 384.561   4
   4   0  -1 661.687 449.992   1
   4   0   0 508681. 8636.91  15
  -4   0   0 500916. 10384.7   4
   4   0   0 514582. 10750.0   1
  -4   0   0 493433. 10994.8  13
   4   0   1 418.844 420.614   1
   4   0   1 155.888 239.302  15
  -4   0  -1 112.121 350.894  13
  -4   0  -1 261.771 363.507   4
   4   0   2 386625. 6517.53  15
   4   0   2 384026. 10068.5   1
   4   0   3 1280.88 737.263   1
  -4   0  -3 240.794 450.109  13
  -4   0  -4 92045.6 5118.08  13
  -4   0  -4 95978.5 5186.90   8
   4   0   4 101825. 5473.85   1
  -4   0  -5 1656.92 799.050   8
  -4   0  -5 139.740 421.870  13
  -4   0  -6 134805. 6687.56   8
   4   0   6 140143. 6745.54   6
  -4   0  -6 131091. 6504.80  13
   4   0   6 142177. 7087.22   1
   4   0   7 1406.30 930.943   6
   4   0   7-292.502 504.772   1
  -4   0  -7 948.414 716.453   8
   4   0   8 72788.2 5186.44   6
  -4   0  -8 72104.4 5188.84   8
   4   0   8 77638.1 5581.81   1
  -4   0  -9-66.5001 583.551   8
  -4  -1  18 3258.59 1254.92   1
  -4  -1  17 64903.2 4959.22   1
   4   1 -17 64696.5 4686.87   8
  -4   1  17 67709.5 5206.06   1
  -4  -1  16 15088.8 2302.36   1
   4   1 -16 13339.2 2055.91   8
   4  -1 -16 16215.0 2439.63   2
  -4   1  16 15516.1 2452.18   1
   4   1 -15 20300.5 2437.34   8
  -4  -1  15 21392.9 2612.63   1
  -4   1  15 20419.9 2266.46   7
   4  -1 -15 23105.1 2750.59   2
   4   1 -14 60754.8 3777.16  10
  -4  -1  14 64119.6 4288.87   1
   4   1 -14 65310.7 4198.03   8
   4  -1 -14 67082.7 4477.01   2
  -4   1  14 62962.8 3865.98   7
   4  -1 -14 67055.0 4637.46  11
   4   1 -13 93054.5 4658.04  10
   4  -1 -13 106438. 5313.38   2
   4  -1 -13 94871.1 4305.47   8
   4   1 -13 93111.6 4862.90   8
   4   1 -13 99665.3 4300.24  15
  -4   1  13 94305.5 4586.92   7
  -4  -1  13 98088.2 5028.75   1
  -4  -1  13 87893.0 3886.43   4
   4  -1 -13 99262.5 5430.78  11
   4   1 -12 17327.0 1961.67  10
   4  -1 -12 17799.0 1737.72   8
   4   1 -12 15928.3 1917.44   8
   4  -1 -12 18015.9 2066.54  16
   4   1 -12 16074.1 1750.32  15
  -4  -1  12 17340.9 1687.06   4
   4  -1 -12 21934.2 2291.95   2
  -4   1  12 22199.1 1813.75   6
  -4  -1  12 15259.1 1847.67   1
  -4  -1  12 14943.1 1407.18   7
   4  -1 -12 17529.3 2210.01  11
   4   1 -11 244556. 7503.39  10
   4  -1 -11 249079. 6573.49   8
   4   1 -11 244361. 7540.09   8
  -4  -1  11 242095. 6567.87   4
   4  -1 -11 236226. 7557.38  16
   4   1 -11 247325. 7034.17  15
   4  -1 -11 262280. 7463.97   2
  -4  -1  11 253042. 5578.25   6
   4   1 -11 244500. 6586.26  16
  -4   1  11 234763. 5821.55   6
   4  -1 -11 253294. 8162.44  11
  -4  -1  11 244597. 7086.67   1
   4   1 -10 81160.6 4112.44  10
   4   1 -10 81308.5 4093.29   8
   4   1 -10 87278.1 3700.69  16
   4  -1 -10 85870.8 4338.57  16
   4   1 -10 84404.1 3963.49  15
   4  -1 -10 87572.8 3869.43   2
  -4  -1  10 88048.8 2713.46   6
  -4   1  10 80717.0 2940.56   6
  -4  -1  10 83651.1 3651.31   4
  -4  -1  10 83277.4 3464.66   3
  -4   1  10 81480.2 4040.75   3
   4  -1 -10 88335.8 4475.11  11
  -4   1   9 58181.2 1595.57   5
  -4  -1   9 62137.1 3388.41  12
   4   1  -9 61042.9 3459.33  10
   4   1  -9 56428.9 3356.66   8
  -4  -1   9 62927.8 3071.51   4
   4  -1  -9 62375.2 3621.10  16
   4   1  -9 59972.9 3017.42  16
   4   1  -9 56888.4 3274.19  15
  -4   1   9 53214.8 1472.56  14
  -4  -1   9 63612.3 1843.78   6
   4  -1  -9 59302.2 2910.56   2
  -4  -1   9 58313.7 2773.69   3
  -4   1   9 59808.3 2217.63   6
   4  -1  -9 57230.9 3192.17  15
  -4  -1   9 59973.6 1833.98   6
   4   1  -9 52803.8 2582.44  11
  -4   1   9 56323.4 3253.75   3
   4  -1  -9 63395.5 3666.07  11
  -4  -1   8 144133. 2917.30   5
   4   1  -8 136356. 5113.50  10
   4   1  -8 150055. 4977.72  16
   4  -1  -8 138425. 4952.54  15
   4  -1  -8 138284. 5455.93  16
  -4  -1   8 137547. 2864.52  13
  -4  -1   8 140146. 4572.83   4
  -4   1   8 140317. 3149.10  14
  -4  -1   8 139613. 2914.75  14
   4   1  -8 132742. 5105.58  15
  -4   1   8 138644. 3216.36   6
  -4  -1   8 147360. 5192.41  12
  -4   1   8 140614. 3761.25  12
   4   1  -8 130019. 3770.51  11
   4  -1  -8 132626. 5377.52  11
  -4   1   8 139856. 5190.19   3
  -4  -1   8 141465. 4402.65   3
  -4   1   7 398498. 9261.46   3
  -4  -1   7 377761. 7426.07   3
   4   1  -7 410417. 9066.23  10
   4   1  -7 377972. 8995.09  15
   4   1  -7 368251. 8672.54  16
   4  -1  -7 379667. 8561.27  15
  -4  -1   7 403820. 8193.43   4
   4  -1  -7 369343. 5880.77   6
  -4   1   7 436159. 7004.59  14
  -4   1   7 374114. 6410.39  12
  -4  -1   7 403478. 8992.42  12
   4   1  -7 392127. 6521.15  11
   4  -1  -7 392551. 9779.11  11
  -4  -1   7 431188. 6807.57   5
   4  -1  -7 370160. 9497.76  16
  -4  -1   6 94745.9 3685.70   4
  -4   1   6 98875.8 4246.61   3
   4   1  -6 93394.7 3946.58  10
  -4   1   6 98898.0 4016.56   4
   4   1  -6 98899.5 4227.45  15
   4  -1  -6 94086.7 4550.87  16
   4  -1  -6 87911.5 3775.79  15
   4  -1  -6 96203.8 2988.58   6
  -4   1   6 82952.3 2385.80  12
  -4  -1   6 91860.0 4011.61  12
  -4  -1   6 88525.6 2473.23   1
   4   1  -6 100021. 2680.34  11
   4  -1  -6 95315.0 4560.37  11
  -4   1   5 199234. 5714.55   4
   4  -1  -5 188365. 6484.37  11
   4   1  -5 187200. 3761.47   6
   4   1  -5 194071. 5672.66  10
  -4   1   5 190512. 5757.93   3
  -4   1   5 184571. 3413.83   9
  -4  -1   5 168744. 3158.76   1
   4   1  -5 193684. 5979.68  17
   4  -1  -5 174009. 5316.32  15
  -4  -1   5 198831. 5588.92   4
   4   1  -5 195013. 5914.10  15
  -4  -1   5 194976. 5763.64  12
   4  -1  -5 174709. 3849.52  12
   4   1  -5 200334. 4120.06  11
   4  -1  -4 316116. 8391.34  17
  -4  -1   4 330225. 7674.64   4
   4  -1  -4 277581. 6784.60  15
   4   1  -4 312887. 7572.39  15
   4   1  -4 310901. 7855.19  17
   4   1  -4 318410. 5862.16   6
  -4  -1   4 290813. 7206.17  12
   4   1  -4 291579. 5456.08   1
   4  -1  -4 303197. 8031.75   1
  -4   1   4 322491. 7378.45   4
  -4  -1   4 336697. 5213.50   1
   4   1  -3 101415. 3215.55   1
  -4  -1   3 93719.1 3873.91   9
   4  -1  -3 104057. 4613.20  17
   4   1  -3 99604.4 3972.11  15
  -4  -1   3 107741. 4312.47   4
   4   1  -3 97315.3 3392.46   6
  -4   1   3 102652. 3933.48   4
  -4   1   3 99253.7 4042.71  13
   4  -1  -3 93778.9 3572.47  15
  -4  -1   3 103018. 2778.87   2
   4  -1  -3 106232. 4488.43   1
   4  -1  -2 34454.6 2572.46   1
  -4  -1   2 31652.5 2238.99   9
  -4   1   2 31634.7 2391.16  13
   4  -1  -2 30679.9 2492.12  17
   4   1  -2 34842.7 2027.42   1
   4   1  -2 31191.4 2139.22  15
   4  -1  -2 32341.8 1973.85  15
  -4  -1   2 37474.3 2548.75   4
   4   1  -2 31060.3 2118.75   6
  -4  -1   2 34007.3 1861.57   2
  -4   1   2 33038.0 2228.27   4
  -4  -1   1 483347. 9999.22   9
   4  -1  -1 473006. 10663.1   1
  -4  -1   1 484816. 9069.56   2
   4   1  -1 475532. 9170.93  15
  -4   1   1 492465. 9880.59   4
   4   1  -1 454813. 9815.28   6
  -4  -1   1 496952. 10277.7   4
   4   1  -1 479070. 9264.43   1
  -4   1   1 486935. 10751.3  13
   4  -1  -1 472164. 8339.15  15
  -4  -1   0 24617.3 2011.52   2
   4  -1   0 23686.9 2256.51   1
  -4  -1   0 22085.0 2000.05   4
   4   1   0 22732.4 1745.86  15
  -4   1   0 21402.5 1910.96   4
   4   1   0 19930.6 2015.38   6
  -4   1   0 23670.9 2296.07  13
   4   1   0 24731.6 2054.07   1
   4  -1   0 24425.6 1521.58  15
  -4  -1  -1 69249.9 3707.00   2
   4  -1   1 74884.3 4179.25   1
   4   1   1 61352.0 2827.93  15
   4  -1   1 70025.6 2362.89  15
   4   1   1 60149.3 3733.92   6
  -4   1  -1 70013.5 3466.45   4
  -4   1  -1 70635.7 4138.65  13
  -4  -1  -1 68001.9 4036.04  13
   4   1   1 71326.4 3812.42   1
   4   1   2 73744.6 2994.04  15
   4  -1   2 86216.1 4685.66   1
   4   1   2 72033.3 4298.42   6
  -4   1  -2 80576.6 4610.11  13
  -4   1  -2 70839.9 3433.99   4
  -4  -1  -2 73520.2 4365.42  13
  -4  -1  -2 77077.3 4230.52   2
  -4   1  -2 77962.3 4216.14   8
   4   1   2 84380.8 4438.12   1
  -4  -1  -3 96051.6 5074.21   2
   4  -1   3 108150. 5458.89   1
   4   1   3 92671.5 5127.98   6
  -4   1  -3 105209. 5481.48  13
  -4  -1  -3 89886.7 5014.70  13
   4   1   3 104578. 5257.86   1
  -4   1  -3 102161. 5118.41   8
  -4  -1  -4 12000.6 1923.77   2
  -4   1  -4 16905.5 2146.25   8
   4  -1   4 13678.9 2168.68   1
   4   1   4 11315.2 1889.55   6
   4   1   4 10613.8 1883.74   1
  -4  -1  -4 13057.4 1969.14  13
  -4   1  -5 101511. 5573.68   8
  -4  -1  -5 101164. 5522.71   8
   4  -1   5 104878. 5818.00   1
   4   1   5 100770. 5774.61   6
  -4  -1  -5 98046.9 5486.06  13
   4   1   5 104380. 5789.24   1
  -4  -1  -6 25452.6 2867.26   8
  -4   1  -6 27941.2 3011.20   8
   4  -1   6 30097.7 3203.22   1
   4   1   6 29429.9 3194.52   6
  -4  -1  -6 23807.3 2745.65  13
   4   1   6 26647.5 3062.23   1
  -4   1  -7 16805.8 2430.27   8
   4  -1   7 15344.0 2421.26   1
   4   1   7 15932.0 2431.11   6
  -4  -1  -7 12837.2 2056.59  13
  -4  -1  -7 13858.7 2219.12   8
   4   1   7 16714.2 2513.50   1
   4  -1   8 7452.73 1787.93   1
  -4  -1  -8 7256.58 1677.21   8
  -4   1  -8 8337.52 1817.35   8
   4   1   8 8329.70 1901.34   1
  -4  -1  -8 7338.44 1592.66  13
   4   1   8 11239.4 2116.97   6
  -4  -1  -9 38509.2 3832.94   8
   4   2 -17 78730.5 5366.70   8
   4  -2 -17 91373.0 6135.05   2
  -4   2  17 79809.2 5802.66   1
   4  -2 -16 15360.6 2436.00   2
  -4  -2  16 11777.2 2003.17   1
   4   2 -16 11856.9 2037.60   8
  -4   2  16 11674.4 1878.93   7
  -4  -2  15 79295.1 4954.58   1
   4   2 -15 83729.3 4984.32  10
  -4   2  15 83571.6 4882.07   7
   4   2 -15 83787.5 5194.84   8
   4  -2 -15 85695.8 5429.42   2
   4  -2 -15 86302.6 5749.86  11
  -4  -2  14 21698.2 2456.40   1
   4   2 -14 22638.7 2563.58  10
   4   2 -14 22329.8 2600.29   8
   4  -2 -14 24451.3 2751.76   2
  -4   2  14 22143.3 2422.15   7
   4  -2 -14 21445.2 2782.83  11
   4   2 -13 172467. 7108.52  10
  -4  -2  13 174692. 6691.59   1
   4   2 -13 179261. 5958.69  15
   4   2 -13 179380. 7243.19   8
   4  -2 -13 177970. 7117.41   2
  -4   2  13 174870. 6704.50   7
   4  -2 -13 177548. 7804.84  11
   4   2 -12 16617.6 2121.72  10
  -4  -2  12 12244.8 1634.14   1
   4   2 -12 18419.6 2226.74   8
   4  -2 -12 16623.6 2148.44  16
   4   2 -12 16089.9 1780.90  15
   4  -2 -12 16332.9 2054.98   2
  -4   2  12 15086.0 1629.04   6
   4  -2 -12 13968.4 2129.98  11
   4   2 -11 280679. 7864.33  15
   4   2 -11 303141. 9192.75  10
  -4  -2  11 279848. 7524.42   1
   4   2 -11 291644. 8855.31   8
   4  -2 -11 277641. 8722.33  16
  -4  -2  11 273750. 6590.76   4
   4  -2 -11 285328. 8272.40   2
  -4   2  11 282173. 7037.34   6
  -4  -2  11 287179. 8788.89  12
  -4   2  11 295228. 8750.60   3
   4  -2 -11 293395. 9461.69  11
   4   2 -10 24022.9 2250.52  15
   4   2 -10 24480.9 2486.01  10
  -4  -2  10 24348.6 1817.87   4
  -4  -2  10 25215.5 1951.63   1
   4   2 -10 25428.0 2451.83   8
   4   2 -10 24333.8 1699.59  16
   4  -2 -10 25760.3 2520.98  16
  -4   2  10 25169.1 1840.57   6
  -4   2  10 23441.9 1389.27  14
  -4  -2  10 27407.4 2555.97  12
  -4   2  10 25435.9 2398.58   3
  -4  -2  10 23482.2 1614.66   3
   4  -2 -10 24410.5 2628.01  11
   4   2  -9 218660. 7421.46  10
  -4  -2   9 223117. 4396.97   5
  -4  -2   9 207963. 5309.53   1
   4   2  -9 214345. 7175.03   8
   4   2  -9 223197. 5392.81  16
  -4  -2   9 202237. 5504.13   4
  -4   2   9 211644. 5319.53   6
  -4   2   9 212750. 4732.81  14
   4   2  -9 207395. 6873.23  15
   4  -2  -9 210110. 7261.62  16
  -4  -2   9 223527. 7366.31  12
  -4   2   9 207599. 6913.18   3
   4  -2  -9 211859. 7834.03  11
  -4  -2   9 205090. 4917.16   3
   4   2  -8 28523.2 1896.21  16
  -4  -2   8 27105.3 1497.60   3
   4  -2  -8 28232.7 2561.48  16
  -4  -2   8 30937.3 1671.76   5
  -4  -2   8 27187.0 1558.51   1
   4   2  -8 27216.9 2490.76  10
  -4   2   8 28148.8 1676.13  14
   4   2  -8 29201.0 2491.47  15
  -4  -2   8 28467.9 1977.33   4
  -4  -2   8 29332.3 2556.93  12
  -4   2   8 26771.7 1725.53   6
  -4   2   8 27254.5 2424.49   3
   4  -2  -8 27653.4 2829.33  11
  -4   2   7 603303. 12609.2   3
  -4  -2   7 618319. 9704.13   5
   4   2  -7 616846. 12524.9  10
   4   2  -7 584801. 10805.5  16
  -4  -2   7 618600. 10838.0   4
  -4   2   7 677430. 10255.0  14
  -4  -2   7 570573. 7447.66  11
   4  -2  -7 578872. 12734.9  16
  -4  -2   7 623089. 12942.0  12
  -4   2   7 652973. 10035.1   6
  -4  -2   7 601461. 7771.37   1
   4   2  -7 587215. 12315.3  15
   4  -2  -7 561600. 13757.6  11
   4  -2  -6 57901.8 4026.82  11
  -4  -2   6 59618.7 2752.94   5
  -4   2   6 59084.9 3552.14   3
   4   2  -6 54324.8 3297.83  10
   4  -2  -6 60291.8 3738.64  16
   4   2  -6 57335.6 3448.09  15
  -4  -2   6 57495.5 2991.27   4
  -4   2   6 58958.0 2735.24  14
   4   2  -6 56746.4 3014.35  17
  -4  -2   6 53824.8 3493.57  12
   4   2  -6 53832.2 2309.72   6
   4  -2  -5 512310. 12556.0  11
   4   2  -5 554696. 11130.8  10
  -4   2   5 581554. 11643.6   3
   4  -2  -5 526091. 11972.9  16
   4   2  -5 501931. 10180.2  17
   4   2  -5 534373. 11364.7  15
  -4  -2   5 575476. 10726.3   4
  -4  -2   5 535059. 11521.0  12
   4   2  -5 529285. 9254.69   6
   4  -2  -4 81757.2 4484.01  11
   4   2  -4 78434.4 3704.56  10
  -4   2   4 76285.4 3521.91   4
   4   2  -4 82123.4 4026.18  15
  -4  -2   4 82870.4 3721.16   4
   4  -2  -4 73570.6 2005.36  12
  -4  -2   4 81159.6 4079.16  12
   4   2  -4 75645.5 3131.68   6
   4   2  -4 67639.7 1446.89  11
   4  -2  -3 382065. 9966.37   1
   4   2  -3 374600. 8384.96  10
   4  -2  -3 379263. 9559.52  17
  -4   2   3 367996. 8173.85   4
   4   2  -3 383895. 9107.59  15
  -4  -2   3 387080. 8713.48   4
   4   2  -3 354719. 7827.87   6
   4   2  -3 365685. 5812.36   1
   4  -2  -2 40178.8 3078.28   1
  -4  -2   2 37342.5 2800.31   9
  -4   2   2 37965.4 2386.29   4
   4  -2  -2 38966.4 2895.48  17
  -4  -2   2 36589.6 2037.42   2
  -4  -2   2 38729.5 2613.98   4
   4   2  -2 35947.8 2470.66   6
   4   2  -2 42375.1 2043.02   1
   4  -2  -1 435559. 10400.1  17
   4   2  -1 441234. 8549.70   1
   4  -2  -1 446809. 11026.6   1
  -4  -2   1 457971. 10587.7   9
   4   2  -1 449597. 10148.4   6
  -4   2   1 452636. 9130.07   4
  -4  -2   1 452084. 8872.41   2
  -4  -2   1 454571. 9795.36   4
   4  -2   0 38498.6 2882.02  17
   4   2   0 42951.6 2637.08   1
  -4  -2   0 38878.1 2967.48   9
   4  -2   0 43789.7 3341.60   1
   4   2   0 37078.4 2897.79   6
  -4   2   0 40379.4 2669.47   8
  -4  -2   0 37394.4 2535.24   2
  -4   2   0 40876.6 2581.89   4
   4   2   1 186300. 6121.49   1
   4  -2   1 189865. 7155.92   1
  -4   2  -1 173877. 6051.65   8
  -4  -2  -1 157472. 5843.54   2
  -4   2  -1 164772. 5323.83   4
   4   2   1 156162. 6427.03   6
  -4   2  -2 53409.5 3472.88   8
   4   2   2 55870.3 3534.82   1
   4  -2   2 58286.3 4013.97   1
  -4  -2  -2 52508.5 3562.73   2
   4   2   2 42830.9 3488.60   6
  -4   2  -2 45451.2 2600.38   4
   4   2   3 211130. 8295.86   6
  -4  -2  -3 222837. 8076.75   2
   4   2   3 250871. 8199.88   1
  -4   2  -3 235898. 7886.44   8
   4  -2   3 259458. 8828.34   1
   4   2   3 225310. 6280.99  15
  -4  -2  -4 30374.0 3077.92   2
  -4   2  -4 36522.5 3148.96   8
   4   2   4 32276.9 3028.59   1
   4  -2   4 32951.2 3226.58   1
   4   2   4 28546.9 3106.16   6
  -4  -2  -4 29933.0 3108.86  13
   4   2   5 152417. 7014.79   1
  -4  -2  -5 143827. 7170.54   2
   4  -2   5 162745. 7393.13   1
   4   2   5 147839. 7374.43   6
  -4  -2  -5 141783. 6970.60  13
  -4   2  -5 153493. 6855.60   8
   4   2   6 24948.4 2932.85   1
  -4  -2  -6 24016.7 2773.71   8
   4  -2   6 28016.3 3161.16   1
   4   2   6 27437.7 3246.17   6
  -4   2  -6 26576.7 2936.83   8
  -4  -2  -6 24838.4 2919.38  13
  -4  -2  -6 23070.1 3005.51   2
  -4   2  -7 43756.0 3934.10   8
  -4  -2  -7 39066.7 4108.10   2
  -4  -2  -7 38568.4 3622.09   8
   4  -2   7 45670.1 4180.93   1
   4   2   7 43744.8 4213.98   6
  -4  -2  -7 37679.0 3630.64  13
   4   2   7 48050.0 4238.33   1
  -4   2  -8 11029.0 2072.83   8
  -4  -2  -8 10083.8 1897.15   8
  -4  -2  -8 8778.38 1789.83  13
   4   2   8 10069.0 2020.56   1
   4   2   8 11571.7 2226.73   6
   4  -2   8 11773.7 2229.86   1
  -4  -2  -9 42571.7 3963.50   8
  -4   3  17 978.363 670.033   7
   4  -3 -17 540.441 754.266   2
   4   3 -17 1089.64 788.746   8
   4   3 -16 34794.9 3591.87   8
   4  -3 -16 41947.0 4093.63   2
  -4   3  16 38792.9 3580.89   7
  -4  -3  16 34915.4 3553.84  12
   4  -3 -16 38254.5 4118.88  11
   4  -3 -15-308.741 667.406  11
   4   3 -15-144.288 614.466  10
   4   3 -15 752.824 603.933   8
  -4   3  15 406.813 519.633   7
   4  -3 -15 1319.00 817.011   2
  -4  -3  15 665.379 770.978  12
   4   3 -14 139442. 6961.87  10
   4   3 -14 144835. 7012.69   8
   4  -3 -14 147769. 7062.91   2
  -4   3  14 139010. 6453.88   7
  -4  -3  14 138851. 6899.62  12
   4  -3 -14 138725. 7469.11  11
   4  -3 -13 2318.97 1090.92  11
   4   3 -13 789.029 539.902  10
  -4  -3  13 1471.03 750.129   1
  -4   3  13 1171.31 656.445   7
   4   3 -13 3591.65 1094.25   8
   4  -3 -13 3301.92 1042.44   2
  -4  -3  13 822.713 784.282  12
   4   3 -12 39254.6 3577.47  10
   4   3 -12 40519.1 3496.68   8
   4   3 -12 37408.0 2872.52  15
   4  -3 -12 38012.2 3360.02  16
   4  -3 -12 40892.3 3406.29   2
  -4  -3  12 39370.9 2805.20   1
  -4   3  12 40462.6 2881.59   6
  -4  -3  12 42128.9 3627.28  12
  -4   3  12 37699.2 3315.07   3
   4  -3 -12 40180.6 3767.76  11
   4  -3 -11 9019.94 1753.76  11
   4   3 -11 8921.22 1693.61  10
   4   3 -11 10809.0 1793.67   8
   4  -3 -11 7074.11 1467.26  16
   4   3 -11 8570.43 1445.97  15
  -4  -3  11 8574.03 1213.91   1
  -4   3  11 9530.19 1338.52   6
  -4  -3  11 9664.83 1744.03  12
  -4   3  11 9318.19 1609.65   3
   4   3 -10 230784. 8330.65  10
   4   3 -10 218469. 7526.85  15
   4   3 -10 227869. 8043.18   8
   4  -3 -10 225498. 8019.79  16
  -4  -3  10 209611. 5505.02   4
  -4   3  10 234138. 5979.95  14
  -4  -3  10 208844. 5682.57   1
  -4   3  10 217879. 6371.19   6
  -4  -3  10 232738. 8332.45  12
  -4   3  10 218513. 7681.31   3
   4  -3 -10 216488. 8754.25  11
  -4  -3   9 12694.9 1157.51   1
   4   3  -9 15119.5 2037.69  10
  -4  -3   9 14160.0 1341.70   5
   4  -3  -9 13933.6 1936.72  16
   4   3  -9 14164.0 1966.81   8
   4   3  -9 14568.5 1932.14  15
  -4  -3   9 14447.9 1404.68   4
  -4   3   9 13700.1 1361.66  14
   4   3  -9 13559.9 998.134  16
  -4   3   9 13801.7 1504.21   6
  -4  -3   9 14984.3 2069.34  12
  -4   3   9 15576.8 1984.14   3
   4  -3  -9 13694.9 2200.36  11
  -4  -3   8 263962. 6383.15   5
   4   3  -8 267519. 8487.27  10
  -4  -3   8 238524. 4592.58   1
   4  -3  -8 252547. 8219.05  16
   4   3  -8 262605. 5213.56  16
  -4   3   8 247445. 6245.81  14
   4   3  -8 246129. 8190.39  15
  -4  -3   8 247013. 6271.92   4
  -4  -3   8 259503. 8752.19  12
  -4   3   8 249233. 6575.96   6
   4  -3  -8 247822. 9581.32  11
  -4   3   8 243106. 8032.44   3
   4  -3  -7 3357.96 1238.30  11
   4   3  -7 3138.58 963.489  10
  -4   3   7 3461.12 1033.26   3
  -4  -3   7 3517.45 759.531   5
   4  -3  -7 4712.65 1140.55  16
   4   3  -7 3369.22 683.137  16
   4   3  -7 3393.22 1052.42  15
  -4   3   7 3936.04 798.194  14
  -4  -3   7 4752.67 851.060   4
  -4  -3   7 3088.90 314.022   1
  -4  -3   7 3129.50 1053.44  12
  -4   3   7 2903.54 710.075   6
   4  -3  -6 65021.3 4640.65  11
  -4  -3   6 64846.5 3193.88   5
   4  -3  -6 68107.8 4089.65  16
  -4   3   6 66474.1 4009.49   3
   4   3  -6 69460.4 3972.59  10
   4   3  -6 65488.1 3085.34  17
  -4   3   6 59362.6 1656.76   8
   4   3  -6 68002.8 4101.37  15
  -4  -3   6 63151.3 3109.36   4
  -4   3   6 65668.5 3171.63  14
  -4  -3   6 66206.1 4288.68  12
   4   3  -6 61535.3 3229.78   6
   4  -3  -5 2551.67 1051.51  11
  -4   3   5 478.131 377.267  14
   4   3  -5 707.386 504.095  10
   4   3  -5 189.894 122.213   3
  -4  -3   5 678.493 509.094   5
  -4  -3   5 492.479 413.481   4
  -4   3   5 85.9779 433.701   3
   4   3  -5 989.284 436.948  17
   4  -3  -5 1171.04 649.416  16
  -4   3   5 237.977 178.265   8
  -4  -3   5 1972.67 870.347  12
   4   3  -5 655.186 372.081   6
  -4  -3   4 480557. 10131.3   5
   4  -3  -4 479493. 12394.3  11
   4   3  -4 470752. 10328.9  10
  -4   3   4 498129. 10994.0   3
   4  -3  -4 432149. 5342.04   9
   4  -3  -4 459618. 11123.5  16
  -4   3   4 449726. 7380.50   8
  -4   3   4 434658. 9354.77  14
  -4  -3   4 466850. 9462.96   4
  -4  -3   4 487374. 11573.6  12
   4   3  -4 457806. 9807.16   6
   4  -3  -4 421293. 5615.15  12
   4   3  -3 5394.05 539.035   1
   4  -3  -3 5840.01 1366.23   1
  -4   3   3 5511.19 780.198   8
   4   3  -3 5799.51 1060.95  10
  -4  -3   3 3841.11 960.640   5
  -4   3   3 5411.66 1021.71  14
  -4  -3   3 7648.33 1139.32   4
  -4   3   3 4173.09 872.074   4
   4   3  -3 6301.27 1108.00   6
   4   3  -3 5279.51 605.285  11
   4   3  -2 139378. 5049.01  10
   4   3  -2 153840. 3896.34   1
  -4   3   2 140854. 4811.98   4
  -4   3   2 142342. 4468.02   8
   4   3  -2 136559. 5407.56   6
  -4  -3   2 150269. 5253.34   4
   4  -3  -2 148802. 6554.81   1
   4   3  -1 9521.66 1246.47  10
  -4   3   1 7923.95 1097.37   4
  -4  -3   1 11839.0 1826.14   9
   4  -3  -1 7389.73 1582.31   1
  -4   3   1 10529.0 1280.40   8
   4   3  -1 11541.5 1190.41   1
   4  -3  -1 10399.2 1588.87  17
   4  -3   0 162605. 6903.72   1
  -4  -3   0 165829. 6800.32   9
   4  -3   0 163475. 6288.22  17
  -4   3   0 157576. 5394.95   8
   4   3   0 172223. 5300.98   1
  -4   3   0 155939. 5034.96   4
  -4  -3   0 151090. 5585.39   2
   4   3   0 149620. 6267.46   6
  -4  -3  -1 2183.72 888.468   9
   4  -3   1 686.986 480.876  17
  -4   3  -1 1020.44 535.869   8
   4  -3   1 577.350 637.880   1
  -4  -3  -1 1566.30 713.332   2
   4   3   1 1746.58 632.420   1
  -4   3  -1 1001.39 456.861   4
   4   3   1 520.544 546.079   6
   4  -3   2 292398. 9711.59   1
  -4  -3  -2 260961. 8465.17   2
  -4   3  -2 272451. 8050.67   8
   4   3   2 293601. 8215.72   1
  -4   3  -2 257236. 6259.57   4
   4   3   2 260097. 9227.33   6
   4  -3   2 271750. 8292.10  17
   4  -3   3 287.459 453.743  17
   4   3   3 106.215 435.579   1
  -4   3  -3 446.151 555.467   8
  -4  -3  -3 397.434 426.042   2
   4  -3   3 1719.55 831.374   1
   4   3   3 370.299 469.304   6
   4  -3   4 55405.5 4295.07   1
   4   3   4 46790.1 3566.26   1
  -4   3  -4 47101.6 3560.99   8
  -4  -3  -4 41353.4 3692.66   2
   4   3   4 36445.2 3680.79   6
   4  -3   4 42970.6 3229.46  17
   4   3   5 1116.49 595.948   1
  -4   3  -5 2023.63 888.324   8
  -4  -3  -5 78.3323 488.552   2
   4   3   5 721.741 859.634   6
  -4  -3  -6 89845.0 5315.95   8
   4   3   6 90503.2 5529.54   1
   4  -3   6 102704. 6112.45   1
  -4  -3  -6 83261.8 5857.54   2
  -4   3  -6 86830.5 5335.33   8
   4   3   6 90250.7 6159.20   6
  -4  -3  -6 88252.6 5838.16  13
   4   3   7 244.714 587.164   1
  -4  -3  -7 209.027 562.855   5
  -4   3  -7 126.276 472.924   8
  -4  -3  -7-124.066 532.906   8
  -4  -3  -7 372.631 791.640   2
  -4  -3  -7 592.421 721.933  13
   4  -3   7 739.044 685.330   1
   4   3   7 583.312 712.170   6
   4   3   8 51125.2 4505.89   1
   4  -3   8 55440.0 4720.87   1
  -4  -3  -8 45793.8 4708.27   2
  -4  -3  -8 48248.5 4136.69   8
  -4   3  -8 47904.4 4331.26  14
   4   3   8 48766.8 4726.19   6
  -4  -3  -8 47301.8 4287.29  13
  -4  -3  -8 44072.8 4107.21   5
   4   4 -16 20700.8 2944.37  10
  -4   4  16 22550.5 2980.01   3
   4   4 -16 25623.4 3200.37   8
  -4   4  16 25115.5 2989.85   7
   4  -4 -16 21920.5 3101.61   2
  -4  -4  16 20512.5 2883.87  12
   4  -4 -16 25335.7 3536.39  11
   4   4 -15 17222.0 2675.26  10
  -4   4  15 18020.2 2503.36   7
   4   4 -15 19967.8 2780.28   8
   4  -4 -15 19833.0 2848.01   2
  -4  -4  15 18731.5 2716.46  12
  -4   4  15 19833.7 2774.53   3
   4  -4 -15 21658.0 3210.54  11
   4   4 -14 80136.2 5542.93  10
   4   4 -14 82312.3 5528.77   8
  -4   4  14 77853.7 5017.96   7
   4  -4 -14 83403.6 5640.78   2
  -4  -4  14 87468.5 5808.96  12
  -4   4  14 78780.3 5359.60   3
   4  -4 -14 93655.6 6437.37  11
   4   4 -13 44925.5 4121.78  10
   4   4 -13 60322.0 4603.53   8
  -4   4  13 46874.4 3789.56   7
   4  -4 -13 54331.5 4421.70   2
  -4   4  13 51203.5 3610.07   6
  -4  -4  13 53199.4 4450.04  12
  -4   4  13 49699.7 4134.91   3
   4  -4 -13 49549.7 4541.22  11
   4   4 -12 39747.8 3234.44  15
   4   4 -12 42751.8 3847.04  10
   4   4 -12 45191.9 3910.25   8
  -4   4  12 42775.1 3200.98   6
  -4  -4  12 50893.0 4277.94  12
  -4   4  12 42940.5 3723.94   3
   4  -4 -12 47936.0 4382.14  11
   4   4 -11 91902.8 5494.61  10
   4   4 -11 101961. 5762.69   8
   4  -4 -11 96458.4 5464.33  16
   4   4 -11 95712.1 5229.25  15
  -4   4  11 94489.6 4638.80   6
  -4  -4  11 104169. 6024.46  12
  -4   4  11 91531.9 5339.95   3
   4  -4 -11 100448. 6302.00  11
   4   4 -10 153313. 6977.83  10
   4   4 -10 162196. 7166.92   8
   4  -4 -10 157338. 6888.72  16
   4   4 -10 140343. 6569.97  15
  -4   4  10 150215. 5390.14  14
  -4   4  10 149280. 5746.84   6
  -4  -4  10 174546. 7700.14  12
  -4   4  10 144473. 6620.18   3
   4  -4 -10 153787. 7883.27  11
   4   4  -9 73838.4 4655.92  10
  -4  -4   9 77730.9 3751.07   5
   4  -4  -9 71131.7 4488.51  16
   4   4  -9 64520.3 4464.41  15
  -4   4   9 68149.1 3523.65  14
  -4  -4   9 65985.7 2693.64   4
  -4  -4   9 76855.4 5097.11  12
  -4   4   9 67249.7 3725.67   6
   4  -4  -9 69208.4 5337.84  11
  -4   4   9 66746.9 4401.43   3
  -4   4   8 170507. 7114.00   3
  -4  -4   8 189048. 6119.70   5
   4   4  -8 178424. 7161.45  10
   4  -4  -8 182796. 7158.78  16
   4   4  -8 179598. 7463.77  15
  -4   4   8 183280. 5955.31  14
  -4  -4   8 167220. 4654.66   4
  -4  -4   8 194328. 8212.14  12
  -4   4   8 171441. 6029.68   6
   4  -4  -8 180203. 8681.43  11
  -4   4   7 114365. 5747.99   3
  -4  -4   7 112149. 4736.44   5
   4   4  -7 120429. 5671.34  10
   4  -4  -7 124676. 5709.14  16
  -4   4   7 121440. 4822.10  14
  -4  -4   7 113183. 3882.32   4
  -4  -4   7 128784. 6673.53  12
  -4   4   7 120710. 5005.03   6
   4   4  -7 119694. 3252.48  16
   4  -4  -7 113993. 6775.72  11
   4  -4  -6 88570.8 5768.61  11
  -4   4   6 87880.6 4891.91   3
  -4  -4   6 79739.9 3998.47   5
   4   4  -6 85914.0 4623.80  10
   4   4  -6 82553.1 3290.61  17
   4  -4  -6 79148.2 4481.35  16
  -4   4   6 82690.1 3940.95  14
  -4  -4   6 84986.0 3435.65   4
  -4  -4   6 86306.4 5330.99  12
   4   4  -6 83660.5 4447.48   6
   4  -4  -5 77962.9 5321.51  11
  -4  -4   5 81665.1 4074.92   5
  -4   4   5 69817.4 2019.13   8
  -4   4   5 80242.2 4521.99   3
   4   4  -5 72961.7 4135.58  10
   4  -4  -5 79185.3 4441.67  16
  -4  -4   5 75680.1 3365.34   4
  -4   4   5 75461.6 3730.48  14
  -4  -4   5 80263.7 4931.02  12
   4   4  -5 79351.4 4337.89   6
   4  -4  -4 296254. 10211.9  11
  -4  -4   4 294155. 8149.29   5
   4   4  -4 277385. 8044.25  10
  -4   4   4 302865. 8810.27   3
  -4   4   4 269771. 5200.43   8
   4  -4  -4 282914. 8548.96  16
  -4   4   4 269105. 7404.64  14
   4   4  -4 253992. 3465.16   1
  -4  -4   4 309828. 9692.14  12
   4  -4  -4 270137. 4877.92  12
   4   4  -4 282213. 8345.57   6
  -4  -4   3 110584. 5017.13   5
  -4   4   3 97418.8 4414.10  14
   4  -4  -3 111709. 6058.48  11
   4   4  -3 103678. 4663.33  10
  -4   4   3 108436. 4420.25   4
  -4   4   3 97594.5 3302.26   8
   4  -4  -3 100575. 4965.56  16
  -4  -4   3 114779. 5787.69  12
   4   4  -3 102539. 4941.45   6
   4  -4  -3 103720. 3353.24  12
  -4  -4   2 132681. 5615.74   5
   4   4  -2 127460. 5077.82  10
  -4   4   2 127684. 4700.10   4
  -4   4   2 124643. 4131.20   8
   4  -4  -2 126456. 5576.14  16
  -4   4   2 121571. 5165.65  14
   4   4  -2 119700. 5555.48   6
   4  -4  -2 139795. 6766.38   1
  -4  -4   1 206504. 7281.44   5
   4   4  -1 208247. 6390.18  10
  -4  -4   1 206152. 8185.21   9
  -4   4   1 204087. 5816.61   8
  -4   4   1 191940. 5642.75   4
  -4   4   1 188273. 6837.33  14
   4   4  -1 194496. 7409.88   6
   4   4  -1 206535. 5273.06   1
   4  -4  -1 206692. 8298.97   1
  -4  -4   0 127755. 5820.58   5
   4  -4   0 129095. 6529.63   1
   4   4   0 127912. 4622.85  10
  -4  -4   0 138993. 6740.29   9
  -4   4   0 130436. 4887.79   8
  -4   4   0 126777. 4414.38   4
  -4   4   0 127440. 5791.66  14
   4   4   0 129286. 6186.08   6
   4   4   0 141865. 4724.31   1
   4  -4   1 88312.4 5407.06   1
  -4  -4  -1 94183.1 5650.62   9
   4  -4   1 84033.5 4596.11  17
  -4   4  -1 86318.2 4172.55   8
  -4   4  -1 84030.0 3554.33   4
  -4  -4  -1 84155.1 4622.91   2
  -4   4  -1 87966.6 5038.49  14
   4   4   1 81867.7 5102.58   6
   4   4   1 92052.2 4101.89   1
  -4  -4  -1 75733.9 4585.66   5
   4  -4   2 154824. 7259.07   1
  -4  -4  -2 161110. 7491.56   9
   4  -4   2 147662. 6187.57  17
  -4   4  -2 148233. 5836.86   8
  -4   4  -2 147718. 6811.90  14
  -4  -4  -2 141752. 6350.24   2
   4   4   2 151456. 5743.64   1
   4   4   2 138552. 6943.93   6
  -4  -4  -2 139388. 6446.80   5
   4  -4   3 82802.0 5376.11   1
  -4   4  -3 77864.0 4376.64   8
  -4  -4  -3 71168.7 4687.26   2
   4   4   3 78077.6 4321.39   1
  -4   4  -3 76800.2 5030.31  14
   4   4   3 67452.5 4996.84   6
   4  -4   3 70387.9 4236.55  17
  -4  -4  -3 74657.6 4790.18   5
  -4   4  -4 36852.3 3566.34  14
  -4  -4  -4 28529.0 3113.66   2
   4  -4   4 39365.1 3762.51   1
  -4   4  -4 34093.7 3030.55   8
   4   4   4 37992.0 3175.53   1
   4   4   4 37661.5 3861.10   6
  -4  -4  -4 30932.4 3169.97   5
  -4  -4  -5 55192.5 4316.09   5
  -4   4  -5 56911.1 4125.07   8
   4  -4   5 64581.9 4899.71   1
   4   4   5 58394.2 4151.92   1
  -4  -4  -5 50692.8 4377.75   2
  -4   4  -5 53624.8 4370.30  14
   4   4   5 48709.8 4568.52   6
  -4  -4  -6 57388.5 4513.82   5
   4  -4   6 73091.4 5305.14   1
   4   4   6 65221.1 4627.68   1
  -4  -4  -6 55446.2 4174.44   8
  -4   4  -6 60751.4 4460.39   8
  -4  -4  -6 54046.5 4764.02   2
  -4   4  -6 61336.0 4737.63  14
   4   4   6 60587.1 5247.03   6
  -4  -4  -7 22686.9 2889.76   5
   4  -4   7 27167.6 3351.79   1
   4   4   7 22934.1 2866.09   1
  -4   4  -7 23210.5 2880.66   8
  -4   4  -7 24829.8 3070.70  14
   4   4   7 32299.4 3913.91   6
  -4  -4  -7 24384.0 3233.23  13
  -4  -4  -7 20777.2 3108.01   2
  -4  -4  -8 25252.3 3071.08   5
   4   4   8 27625.6 3301.22   1
  -4  -4  -8 24664.7 3279.39  13
   4   5 -16 2198.68 1096.74  10
   4   5 -15 25674.0 3362.52  10
  -4   5  15 28607.9 3232.82   7
   4   5 -15 30058.4 3522.37   8
   4  -5 -15 27491.6 3599.34   2
  -4  -5  15 32171.8 3773.96  12
   4  -5 -15 31800.8 3982.00  11
  -4   5  15 29288.5 3486.16   3
   4  -5 -14 10896.6 2393.34  11
   4   5 -14 7407.67 1882.40  10
  -4   5  14 9209.36 1916.97   3
   4   5 -14 9333.52 2009.38   8
  -4   5  14 9189.21 1785.20   7
   4  -5 -14 9352.42 2069.35   2
  -4  -5  14 8411.53 1958.05  12
   4   5 -13 57827.8 4786.56  10
   4   5 -13 68352.1 5153.22   8
  -4  -5  13 68024.5 5352.23  12
  -4   5  13 61846.1 4523.84   7
  -4   5  13 63560.5 4305.53   6
  -4   5  13 59158.2 4752.74   3
   4  -5 -13 67780.3 5559.37  11
   4  -5 -12 4092.08 1448.99  11
   4   5 -12 2335.64 1033.13  10
  -4   5  12 3521.17 1182.33   3
   4   5 -12 5152.63 1445.71   8
   4   5 -12 2880.56 1068.38  15
  -4  -5  12 3983.64 1342.50  12
  -4   5  12 4011.04 1095.79   6
   4   5 -11 93214.3 5772.09  10
   4   5 -11 104357. 6181.03   8
   4   5 -11 98344.1 5802.28  15
  -4  -5  11 115673. 6809.93  12
   4  -5 -11 107272. 5987.97  16
  -4   5  11 102685. 5247.97   6
   4  -5 -11 124083. 7389.12  11
  -4   5  11 93698.5 5725.47   3
   4   5 -10 26281.9 3014.43  10
   4  -5 -10 34364.2 3261.14  16
   4   5 -10 25815.9 3005.52  15
   4   5 -10 31155.9 2377.96  14
  -4   5  10 28847.0 2584.65  14
  -4  -5  10 36197.2 3792.81  12
  -4   5  10 30257.3 2766.88   6
   4  -5 -10 31945.0 3755.17  11
  -4   5  10 26364.0 2992.34   3
   4   5  -9 34064.2 3316.82  10
  -4  -5   9 34970.5 2858.02   5
   4  -5  -9 32448.2 3114.58  16
   4   5  -9 33427.8 3393.35  15
   4   5  -9 29649.7 2378.93  14
  -4   5   9 31531.6 2674.24  14
  -4  -5   9 36498.7 3851.65  12
  -4   5   9 32233.2 2830.67   6
   4  -5  -9 32827.9 3875.92  11
  -4   5   9 30621.1 3187.49   3
  -4   5   8 22497.5 2723.15   3
   4   5  -8 22992.1 2656.28  10
  -4  -5   8 27453.4 2562.99   5
   4  -5  -8 24656.9 2666.81  16
   4   5  -8 24369.2 2214.66  14
  -4   5   8 27759.8 2511.21  14
  -4  -5   8 25647.6 3193.31  12
  -4   5   8 24133.3 2429.40   6
   4  -5  -8 24807.0 3405.61  11
  -4   5   7 199991. 8106.27   3
  -4  -5   7 206437. 7260.68   5
   4   5  -7 203296. 7801.49  10
   4  -5  -7 199547. 7543.51  16
  -4   5   7 220318. 7193.41  14
  -4  -5   7 215424. 9339.56  12
  -4   5   7 209355. 7337.14   6
   4  -5  -7 204429. 9628.86  11
   4  -5  -6 2553.20 1191.54  11
   4   5  -6 2844.90 937.675  10
  -4   5   6 2775.39 1032.06   3
  -4  -5   6 3020.83 978.797   5
   4  -5  -6 3978.34 1062.59  16
  -4   5   6 3497.17 922.304  14
  -4  -5   6 2780.12 1174.11  12
   4   5  -6 2191.02 856.759   6
   4  -5  -5 147648. 7710.56  11
  -4  -5   5 138000. 5870.61   5
  -4   5   5 140783. 6326.09   3
   4   5  -5 128871. 5769.10  10
   4  -5  -5 140307. 5976.44  16
  -4   5   5 137177. 5474.19  14
  -4  -5   5 146801. 7140.36  12
   4   5  -5 127880. 6153.07   6
   4  -5  -4 45988.4 4201.25  11
  -4  -5   4 39884.7 3148.31   5
   4   5  -4 37573.0 3010.64  10
  -4   5   4 40920.6 3311.99   3
  -4   5   4 39346.4 2876.95  14
  -4  -5   4 48181.2 3977.92  12
   4   5  -4 36287.2 3195.67   6
   4  -5  -4 40745.8 3141.76  16
   4  -5  -3 89808.5 5778.15  11
  -4  -5   3 89643.1 4755.30   5
   4   5  -3 83709.7 4358.62  10
   4  -5  -3 88158.1 4596.94  16
  -4   5   3 78255.8 2952.04   8
  -4   5   3 77485.5 4099.29  14
  -4  -5   3 91302.9 5473.32  12
   4   5  -3 79029.7 4726.47   6
   4  -5  -2 20687.4 2203.50  16
   4  -5  -2 25202.8 3036.52  11
  -4  -5   2 22073.6 2377.43   5
   4   5  -2 22189.6 2175.67  10
  -4   5   2 22927.8 2003.81   4
  -4   5   2 20186.6 2120.52  14
  -4   5   2 27175.6 1880.21   8
   4   5  -2 20491.5 2443.16   6
   4  -5  -2 21173.2 1817.61  12
  -4  -5   1 203983. 7507.87   5
  -4   5   1 195349. 5732.75   8
   4   5  -1 197523. 6516.93  10
  -4  -5   1 222495. 8948.99   9
  -4   5   1 195970. 5797.12   4
   4  -5  -1 192451. 6936.29  16
  -4   5   1 183869. 6830.73  14
   4   5  -1 189809. 7835.69   6
   4  -5  -1 199392. 6301.00  12
   4  -5  -1 205601. 8779.72   1
  -4  -5   0 18037.4 2244.98   5
  -4  -5   0 16062.8 2477.55   9
  -4   5   0 14694.6 1630.03   8
   4  -5   0 17809.4 2072.68  16
  -4   5   0 14532.0 1952.32  14
   4   5   0 16466.3 2337.35   6
   4  -5   0 16199.0 2478.34   1
  -4  -5  -1 56510.3 4048.63   5
  -4  -5  -1 60594.8 4819.68   9
  -4   5  -1 52717.5 3839.55  14
  -4   5  -1 54079.1 3322.06   8
   4   5   1 47177.1 4095.05   6
   4  -5   1 56609.5 4596.43   1
   4  -5   2 26677.0 3167.37   1
  -4  -5  -2 26446.6 2809.13   5
  -4  -5  -2 25953.9 3206.61   9
  -4   5  -2 21928.4 2243.54   8
  -4   5  -2 22961.1 2642.26  14
  -4  -5  -2 25039.8 2754.62   2
   4   5   2 22799.4 2935.84   6
   4   5   2 24978.5 2252.97   1
  -4  -5  -3 100179. 5616.40   5
  -4   5  -3 97305.7 4970.58   8
   4  -5   3 101822. 6244.43   1
  -4  -5  -3 96437.3 5660.08   2
  -4   5  -3 97931.0 5611.75  14
   4   5   3 92898.3 6147.66   6
   4   5   3 96650.4 4798.31   1
  -4  -5  -4 1753.18 865.067   5
   4   5   4 1793.98 770.182   1
   4  -5   4 4347.78 1405.96   1
  -4   5  -4 4527.35 1184.03   8
  -4   5  -4 3473.96 1166.11  14
  -4  -5  -4 3596.50 1278.68   2
   4   5   4 2263.90 1113.34   6
  -4  -5  -5 85898.9 5455.83   5
   4  -5   5 99158.9 6282.97   1
   4   5   5 87603.4 5081.31   1
  -4  -5  -5 87363.9 5831.96   2
  -4   5  -5 82978.0 5061.77   8
  -4   5  -5 87094.4 5499.97  14
   4   5   5 75594.1 5909.61   6
  -4  -5  -6 4762.72 1412.43   5
   4   5   6 5459.94 1394.93   1
   4  -5   6 5840.73 1645.60   1
  -4   5  -6 5241.16 1379.22   8
  -4   5  -6 4366.71 1328.17  14
  -4  -5  -6 4439.60 1447.14   2
   4   5   6 4595.75 1550.37   6
  -4  -5  -7 22657.8 2907.50   5
   4   5   7 20843.2 2697.00   1
  -4   5  -7 19872.3 2679.00  14
   4   6 -14 65148.7 5357.27  10
   4  -6 -14 69657.1 6014.38   2
  -4   6  14 72132.6 5637.74   3
   4  -6 -13 8909.61 2199.51  11
   4   6 -13 6883.30 1735.22  10
  -4   6  13 6536.74 1710.05   3
   4   6 -13 10153.3 2116.68   8
  -4   6  13 10068.6 1971.17   7
  -4  -6  13 10466.9 2312.32  12
   4   6 -12 33252.4 3641.91  10
  -4   6  12 34603.0 3415.70   7
  -4  -6  12 43086.5 4529.98  12
  -4   6  12 31093.6 3150.62   6
   4  -6 -12 32173.9 3951.06  11
  -4   6  12 32762.4 3650.48   3
   4   6 -11 24313.4 3072.70  10
   4   6 -11 25071.9 3147.35  15
  -4  -6  11 34155.7 3980.85  12
  -4   6  11 24021.4 2717.70   6
   4  -6 -11 28888.0 3749.28  11
  -4   6  11 24603.5 3114.38   3
  -4   6  10 88628.4 5835.98   3
   4   6 -10 88545.6 5698.89  10
   4  -6 -10 93040.3 5556.20  16
   4   6 -10 87615.4 5846.29  15
   4   6 -10 83640.1 4325.74  14
  -4   6  10 83306.9 4820.89  14
  -4  -6  10 106284. 6944.09  12
  -4   6  10 87235.9 5124.56   6
   4  -6 -10 94428.7 6753.91  11
   4  -6  -9 5070.92 1710.21  11
   4   6  -9 4966.68 1368.01  10
  -4   6   9 3646.02 1241.13   3
  -4  -6   9 4405.02 1157.65   5
   4  -6  -9 7018.22 1532.81  16
   4   6  -9 4207.39 1311.83  15
   4   6  -9 5475.29 1130.91  14
  -4   6   9 5035.61 1222.33  14
  -4  -6   9 7746.38 1941.26  12
  -4   6   9 6015.45 1355.65   6
  -4   6   8 111218. 6391.57   3
   4   6  -8 107807. 6021.61  10
  -4  -6   8 117856. 5914.01   5
   4  -6  -8 124702. 6125.03  16
   4   6  -8 108338. 5128.13  14
  -4   6   8 115800. 5620.79  14
  -4  -6   8 124951. 7451.75  12
  -4   6   8 109094. 5670.81   6
   4  -6  -8 109222. 7352.45  11
  -4   6   7 32270.6 3347.98   3
  -4  -6   7 35164.2 3207.09   5
   4   6  -7 34492.5 3273.27  10
   4  -6  -7 37313.9 3245.62  16
   4   6  -7 29524.9 2694.00  14
  -4   6   7 35771.1 3061.26  14
  -4  -6   7 39449.9 4128.94  12
   4  -6  -7 30294.8 3860.81  11
  -4   6   6 89663.6 5405.99   3
  -4  -6   6 90726.1 5181.83   5
   4   6  -6 88438.1 5168.56  10
   4  -6  -6 92560.8 5014.37  16
  -4   6   6 96210.2 4960.23  14
  -4  -6   6 105471. 6512.32  12
   4  -6  -6 89449.1 6423.91  11
   4  -6  -5 18043.1 2854.37  11
  -4  -6   5 20956.5 2482.33   5
  -4   6   5 21209.5 2536.91   3
   4   6  -5 17633.5 2255.13  10
  -4   6   5 18554.5 2152.93  14
  -4  -6   5 22314.3 2939.48  12
   4  -6  -5 21054.2 2305.91  16
   4   6  -5 18320.5 2496.92   6
   4  -6  -4 236037. 10140.4  11
  -4  -6   4 225590. 8234.29   5
   4   6  -4 193104. 7311.09  10
   4  -6  -4 222805. 7546.03  16
  -4   6   4 221981. 7475.03  14
  -4  -6   4 262656. 9939.01  12
   4   6  -4 209744. 8453.63   6
   4  -6  -3 16749.0 2689.25  11
  -4  -6   3 13961.1 2025.68   5
   4   6  -3 13181.8 1829.51  10
   4  -6  -3 14439.9 1836.20  16
  -4   6   3 12040.5 1705.34  14
   4   6  -3 12562.3 2036.79   6
   4  -6  -2 85809.1 5900.74  11
  -4  -6   2 85916.4 5027.06   5
   4   6  -2 75972.2 4237.49  10
  -4   6   2 84566.7 3954.36   4
  -4   6   2 77615.1 4382.14  14
   4  -6  -2 80353.9 4308.82  16
   4   6  -2 70887.5 4874.21   6
   4  -6  -1 57233.2 4812.79  11
  -4  -6   1 51230.4 3901.83   5
   4   6  -1 48499.1 3277.77  10
  -4  -6   1 55142.0 4583.45   9
   4  -6  -1 48399.5 3305.77  16
  -4   6   1 51937.7 3634.72  14
  -4   6   1 49332.8 2848.22   8
   4   6  -1 48572.2 4102.28   6
   4  -6   0 77226.8 5622.65  11
  -4  -6   0 79388.6 4892.92   5
  -4  -6   0 87779.3 5881.78   9
  -4   6   0 75848.8 3819.14   8
  -4   6   0 77596.6 4590.09  14
   4   6   0 72840.8 5168.80   6
   4  -6   0 85260.1 5952.77   1
  -4  -6  -1 12532.3 1992.88   5
   4  -6   1 12873.8 2316.88   1
  -4  -6  -1 14429.6 2526.22   9
  -4   6  -1 12175.5 1635.95   8
  -4   6  -1 11869.6 1843.83  14
   4   6   1 10545.5 2071.20   6
  -4  -6  -2 118212. 6151.68   5
  -4  -6  -2 135385. 7632.80   9
  -4   6  -2 116548. 5352.45   8
  -4   6  -2 123929. 6166.05  14
   4   6   2 112720. 6893.36   6
   4  -6   2 110995. 5803.40  12
   4  -6   2 117075. 7049.54   1
  -4  -6  -3 19191.7 2524.54   5
  -4   6  -3 21294.2 2603.24  14
  -4   6  -3 21379.9 2392.11   8
  -4  -6  -3 27041.7 3105.95   2
   4   6   3 22410.7 3145.36   6
   4  -6   3 20370.2 2964.17   1
  -4  -6  -4 42514.4 3798.78   5
  -4   6  -4 39682.3 3413.29   8
  -4  -6  -4 43407.1 4080.56   2
  -4   6  -4 40046.6 3627.58  14
   4   6   4 37843.1 4216.44   6
   4  -6   4 43512.6 4322.40   1
   4  -6   5 14938.0 2609.93   1
  -4  -6  -5 14273.8 2268.77   5
  -4   6  -5 10882.0 1954.25  14
  -4  -6  -5 15187.9 2484.39   2
  -4   6  -5 12291.9 2003.82   8
   4   6   5 13262.9 2584.48   6
  -4  -6  -6 53428.6 4445.79   5
  -4   6  -6 52142.2 4269.69  14
   4  -7 -12 16809.6 2925.09  11
   4   7 -12 14885.1 2527.05  10
  -4   7  12 14643.0 2563.59   3
  -4   7  12 14810.6 2299.75   7
  -4  -7  12 17500.6 3078.87  12
  -4   7  12 18044.1 2589.29   6
  -4   7  11 36845.8 3999.89   3
   4   7 -11 35618.5 3846.58  10
   4   7 -11 36525.1 3869.71  15
  -4   7  11 40404.3 3686.88   7
  -4  -7  11 49808.6 5045.29  12
  -4   7  11 36330.7 3565.87   6
   4  -7 -11 41445.2 4585.25  11
  -4   7  10 41442.8 4187.96   3
   4   7 -10 42552.0 4097.95  10
   4   7 -10 39802.0 4040.22  15
  -4   7  10 40446.9 3619.21  14
  -4  -7  10 53508.8 5189.31  12
  -4   7  10 42743.8 3832.19   6
   4  -7 -10 50245.4 5073.93  11
  -4   7   9 20338.5 2906.79   3
   4   7  -9 20898.5 2804.84  10
  -4  -7   9 19559.7 2601.83   5
   4  -7  -9 20460.2 2592.57  16
   4   7  -9 19213.8 2263.43  14
  -4   7   9 19967.8 2553.96  14
  -4  -7   9 26729.5 3631.90  12
  -4   7   9 23589.5 2844.43   6
   4  -7  -9 21100.1 3327.24  11
  -4   7   8 43275.9 4111.55   3
   4   7  -8 41532.9 3857.13  10
  -4  -7   8 44302.6 3895.16   5
   4  -7  -8 43571.4 3656.36  16
   4   7  -8 41644.1 3404.64  14
  -4   7   8 45254.8 3772.58  14
  -4  -7   8 48174.1 4789.30  12
   4  -7  -8 43959.1 4787.14  11
  -4   7   7 82591.5 5525.10   3
   4   7  -7 76688.0 5141.21  10
  -4  -7   7 76253.7 5149.17   5
   4  -7  -7 82020.3 4909.35  16
  -4   7   7 91385.4 5264.73  14
  -4  -7   7 87011.4 6262.73  12
   4  -7  -7 80327.6 6446.86  11
   4  -7  -6 16060.8 2864.54  11
  -4   7   6 20008.7 2628.02   3
  -4  -7   6 17420.6 2459.54   5
   4   7  -6 15986.6 2301.12  10
   4  -7  -6 20317.0 2365.97  16
  -4   7   6 22633.0 2562.41  14
  -4  -7   6 21241.0 3038.84  12
  -4  -7   5 58663.6 4458.93   5
   4   7  -5 50427.5 3958.08  10
  -4   7   5 58435.0 4327.21   3
   4  -7  -5 58474.0 3918.98  16
  -4   7   5 53146.6 3852.22  14
  -4  -7   5 71505.7 5400.42  12
   4   7  -5 57477.4 4652.61   6
   4  -7  -5 57465.0 5253.75  11
   4  -7  -4 62498.0 5399.52  11
  -4  -7   4 71270.7 4889.03   5
   4   7  -4 62571.5 4249.94  10
   4  -7  -4 65928.8 4047.76  16
  -4   7   4 59178.0 3999.07  14
  -4  -7   4 72097.9 5372.01  12
   4   7  -4 59038.1 4673.65   6
   4  -7  -3 32726.7 3890.32  11
  -4  -7   3 34136.0 3395.02   5
   4   7  -3 27860.1 2765.57  10
  -4   7   3 34218.5 3032.51  14
   4   7  -3 29339.4 3298.32   6
   4  -7  -2 38966.3 4170.51  11
  -4  -7   2 41153.8 3690.69   5
   4   7  -2 31967.6 2867.56  10
  -4   7   2 35321.1 3091.68  14
   4   7  -2 33153.7 3516.10   6
   4  -7  -1 66751.1 5464.10  11
  -4  -7   1 70477.5 4854.25   5
  -4  -7   1 74753.7 5531.31   9
  -4   7   1 70433.4 4435.51  14
   4   7  -1 61716.0 4904.34   6
   4  -7   0 49390.2 4712.79  11
  -4  -7   0 50050.3 4106.31   5
  -4  -7   0 58852.2 4968.22   9
  -4   7   0 46839.7 3699.58  14
   4   7   0 45926.4 4309.56   6
   4  -7   1 20381.1 3033.80  11
  -4  -7  -1 21661.2 2725.54   5
  -4  -7  -1 23344.7 3234.63   9
  -4   7  -1 23670.8 2690.39  14
   4   7   1 18236.5 2802.11   6
  -4  -7  -2 50531.3 4189.74   5
  -4  -7  -2 50784.7 4794.01   9
  -4   7  -2 44969.8 3394.31   8
  -4   7  -2 48379.3 3926.34  14
   4   7   2 45160.8 4481.41   6
   4  -7   2 47204.3 4714.80   1
  -4  -7  -3 21785.6 2799.08   5
  -4   7  -3 23863.5 2838.41  14
  -4  -7  -3 22567.3 2952.92   2
   4   7   3 21016.1 3145.39   6
   4  -7   3 24073.1 3371.16   1
  -4   7  -3 21746.0 2489.90   8
  -4   7  -4 12293.6 1972.55   8
  -4  -7  -4 13823.9 2283.30   5
  -4   7  -4 11878.2 2056.97  14
  -4  -7  -4 13433.1 2328.93   2
  -4   8  11 61065.7 4895.29   6
   4  -8 -10 436.937 826.371  11
  -4   8  10 529.358 795.008   3
   4   8 -10 508.117 537.257  15
  -4   8  10 121.246 439.824   7
  -4  -8  10 1503.65 1021.93  12
  -4   8  10 920.979 609.017   6
  -4   8   9 35200.9 3897.82   3
   4   8  -9 29482.4 3466.99  10
   4   8  -9 29955.1 3024.01  14
  -4   8   9 31449.9 3394.76  14
  -4  -8   9 39754.2 4475.29  12
   4  -8  -9 33995.3 4313.06  11
   4  -8  -8 957.709 1107.99  11
   4   8  -8 615.141 659.811  10
  -4   8   8-26.0367 642.189   3
  -4  -8   8 591.156 711.971   5
  -4   8   8 13.8307 562.462  14
  -4  -8   8 860.134 914.135  12
  -4   8   7 101109. 6229.20   3
   4   8  -7 89680.2 5842.26  10
  -4  -8   7 100978. 6335.89   5
   4  -8  -7 103374. 5600.96  16
  -4   8   7 110843. 6165.89  14
  -4  -8   7 122262. 7551.50  12
   4  -8  -7 106236. 7691.02  11
   4  -8  -6-370.097 763.785  11
   4   8  -6 126.986 672.793  10
  -4   8   6-179.697 463.367   3
  -4  -8   6 240.573 511.627   5
  -4   8   6 587.680 649.963  14
  -4  -8   6-91.1903 766.359  12
   4   8  -5 58163.9 4453.07  10
  -4  -8   5 65275.5 5021.28   5
  -4   8   5 66194.9 4535.30  14
  -4  -8   5 73290.1 5675.70  12
   4  -8  -5 65593.6 5893.87  11
   4  -8  -4-305.227 831.399  11
   4   8  -4-29.4254 493.781  10
  -4  -8   4 665.424 664.598   5
  -4   8   4 633.470 572.303  14
   4   8  -4 922.083 650.646   6
   4  -8  -3 46512.7 4786.46  11
  -4  -8   3 59626.4 4772.16   5
   4   8  -3 46178.1 3745.50  10
  -4   8   3 50837.1 3888.03  14
   4   8  -3 48721.1 4435.85   6
   4  -8  -2-306.296 902.672  11
  -4  -8   2-381.460 801.514   5
  -4   8   2 306.508 503.701  14
   4   8  -2-565.334 668.871   6
   4  -8  -1 107864. 7314.67  11
  -4  -8   1 129625. 7048.92   5
  -4  -8   1 135464. 7669.80   9
  -4   8   1 112030. 5918.66  14
   4   8  -1 102816. 6636.33   6
   4  -8   0-502.950 783.796  11
  -4  -8   0 414.312 842.928   9
  -4  -8   0 545.118 569.625   5
  -4   8   0 220.430 481.583  14
   4   8   0 247.093 554.471   6
   4  -8   1 26524.5 3614.31  11
  -4  -8  -1 32997.3 3525.79   5
  -4  -8  -1 37617.4 4159.31   9
  -4   8  -1 28763.0 3066.81  14
   4   8   1 28192.9 3622.24   6
  -4  -8  -2 95.5789 770.737   9
  -4   9   8 42052.8 4124.26   3
  -4  -9   8 45894.4 4502.23   5
  -4   9   7 9628.17 1933.90   3
  -4  -9   7 12086.4 2326.96   5
   4   9  -6 26027.1 3209.97  10
  -4  -9   6 33504.4 3828.53   5
   4  -9  -5 9493.29 2440.25  11
   4   9  -5 7156.69 1695.52  10
  -4  -9   5 9449.92 2084.09   5
  -4  -9   5 7117.81 1934.13  12
   4   9  -4 58212.9 4546.76  10
  -4  -9   4 76908.3 5763.49   5
   4  -9  -4 63976.2 5895.75  11
   4  -9  -3 3102.47 1554.43  11
   4   9  -3 5037.74 1502.65   6
  -4  -9   2 40876.5 4241.79   9
   4   9  -2 26075.0 3434.62   6
  -5   0  18 22535.6 2892.81   1
  -5   0  17-151.142 459.616   1
  -5   0  16 107272. 5876.78   1
  -5   0  16 107667. 5654.29   3
   5   0 -15 85.2719 489.612   8
  -5   0  15 1118.74 619.198   1
  -5   0  15 1005.87 602.321   3
   5   0 -14 109709. 5154.06   8
  -5   0  14 104407. 4566.60   7
   5   0 -14 107099. 5279.82  11
  -5   0  14 101461. 4935.96   3
   5   0 -13 665.336 451.548  11
  -5   0  13 309.901 297.725   3
   5   0 -13 538.502 408.599   2
   5   0 -13 1447.04 736.911  16
   5   0 -13 895.631 608.958  15
   5   0 -12 162441. 6109.43  16
   5   0 -12 156256. 5231.77   2
  -5   0  12 143743. 5506.44   4
   5   0 -12 152243. 5828.25  15
  -5   0  12 138988. 5057.69  12
   5   0 -12 146025. 5646.56  11
  -5   0  12 138041. 5301.34   3
   5   0 -11 1136.13 529.990  11
  -5   0  11 443.951 448.441   3
   5   0 -11 161.715 442.679  16
   5   0 -11 626.896 501.265  15
  -5   0  11 18.3144 349.286   4
   5   0 -11 224.768 242.670   2
  -5   0  11 633.976 409.580  12
  -5   0  10 284951. 7673.82   3
   5   0 -10 294858. 6103.03   2
   5   0 -10 292571. 8410.43  16
   5   0 -10 316628. 8546.38  15
  -5   0  10 313514. 8228.80   4
  -5   0  10 284783. 7017.60  12
   5   0 -10 288373. 7362.18  11
   5   0  -9 280.885 269.055  11
  -5   0   9 614.141 485.306   3
   5   0  -9 710.932 498.464  16
   5   0  -9 224.411 380.430  15
   5   0  -9 92.4951 151.807   2
  -5   0   9 500.014 388.503   4
  -5   0   9 456.969 351.496  12
  -5   0   8 54617.6 3095.13   3
   5   0  -8 50406.4 3184.71  15
   5   0  -8 54332.3 1490.50   2
   5   0  -8 54219.0 3667.60  16
  -5   0   8 53946.2 3160.00   4
  -5   0   8 51982.4 2774.41  12
   5   0  -8 55980.9 3030.79  11
   5   0  -7 41.1605 300.092  11
   5   0  -7 237.391 397.204  15
  -5   0   7 106.271 293.913   3
  -5   0   7 331.565 286.293  13
  -5   0   7 1056.74 530.947   4
  -5   0   7 514.642 392.197  12
   5   0  -6 228890. 6790.31  11
   5   0  -6 224195. 7571.03  17
  -5   0   6 235406. 6673.87   4
   5   0  -6 221009. 6672.24  15
   5   0  -6 221833. 3989.90   6
  -5   0   6 233422. 5983.63  13
   5   0  -5 458.150 396.505  11
  -5   0   5 1081.45 432.226   9
   5   0  -5 1760.95 641.281  15
   5   0  -5 574.615 569.604  17
   5   0  -5 261.667 132.977   2
  -5   0   5 274.961 371.685  13
  -5   0   5 439.203 430.397   4
   5   0  -4 287508. 8690.64  17
  -5   0   4 277304. 6434.01   9
   5   0  -4 288544. 7328.81  15
  -5   0   4 294387. 7788.37   4
  -5   0   4 289754. 7576.42  13
   5   0  -4 273041. 7197.85   1
  -5   0   3 349.361 334.260   9
   5   0  -3 469.855 584.689  17
   5   0  -3 1691.10 618.558   1
   5   0  -3-195.211 355.523  15
  -5   0   3 473.180 449.870  13
  -5   0   3 666.985 475.419   4
   5   0  -2 113187. 4801.77   1
   5   0  -2 102557. 3947.80  15
  -5   0   2 105514. 4687.68   4
  -5   0   2 99677.2 4686.59  13
   5   0  -1 993.978 413.898  15
  -5   0   1 62.8879 433.320  13
  -5   0   1 1304.57 643.408   4
   5   0  -1 403.394 517.992   1
   5   0   0 228305. 5655.08  15
   5   0   0 246427. 7703.04   1
  -5   0   0 221999. 7022.96   4
  -5   0   0 224797. 7743.66  13
   5   0   1-111.937 413.466   1
  -5   0  -1 32.8736 421.073  13
  -5   0  -1 332.991 442.952   4
   5   0   2 69030.0 4330.25   1
  -5   0  -2 54121.6 3997.03  13
  -5   0  -3 1164.19 668.029   8
   5   0   3 1292.84 875.940   1
  -5   0  -3-118.080 538.048  13
  -5   0  -4 64056.2 4557.63   8
   5   0   4 66391.8 4635.80   1
  -5   0  -4 59640.4 4447.04  13
   5   0   5 4814.32 1442.70   1
  -5   0  -5 1756.93 1025.78   8
   5   0   5 6357.44 1461.21   6
  -5   0  -6 88250.0 5757.35   8
   5   0   6 99452.1 6131.46   1
   5   0   6 93092.2 5738.37   6
   5   0   7 402.542 558.391   1
  -5   0  -7 563.102 580.101   8
   5   0   7-387.069 897.868   6
  -5   1  18 15114.8 2421.62   1
  -5   1  18 13776.7 2270.30   3
   5   1 -17 79780.9 5130.93   8
  -5  -1  17 74715.9 5028.70   1
  -5   1  17 78564.3 5185.39   3
  -5   1  17 73179.6 5114.71   1
   5   1 -16 58486.4 4266.66   8
   5  -1 -16 65465.5 4514.21   2
  -5  -1  16 62862.0 4395.29   1
  -5   1  16 58205.2 4298.05   3
   5   1 -15 47394.0 3466.16  10
   5   1 -15 44513.6 3577.41   8
   5  -1 -15 46730.7 3624.90   2
  -5  -1  15 44019.4 3514.40   1
  -5   1  15 52381.1 3550.42   7
  -5   1  15 44641.5 3598.58   3
   5  -1 -15 44945.3 3752.43  11
   5   1 -14 58509.5 3826.93  10
   5   1 -14 65773.7 4193.67   8
   5  -1 -14 65545.8 4236.64  16
  -5  -1  14 55649.1 3291.14   4
   5  -1 -14 66821.0 4095.01   2
  -5  -1  14 59637.1 3866.09   1
   5   1 -14 63645.0 3737.45  15
  -5  -1  14 59114.0 3778.72  12
  -5   1  14 62416.1 4059.66   3
  -5  -1  14 55147.5 3337.54   3
   5  -1 -14 62900.5 4280.84  11
   5   1 -13 258895. 8141.55  10
   5   1 -13 256141. 8288.23   8
   5   1 -13 271580. 7598.95  16
   5  -1 -13 252935. 8412.52  16
  -5  -1  13 248189. 7220.43   4
   5  -1 -13 273616. 8021.26   2
   5   1 -13 262534. 7939.37  15
  -5  -1  13 261958. 7828.44   1
  -5  -1  13 236133. 7563.66  12
  -5   1  13 244838. 7943.86   3
   5  -1 -13 257857. 8603.11  11
  -5  -1  13 232405. 6790.69   3
   5   1 -12 40432.7 3054.93  10
   5   1 -12 43835.5 2893.14  16
  -5  -1  12 39215.4 2725.02   4
   5  -1 -12 38902.4 2702.02   2
   5   1 -12 40972.0 3015.34  15
   5  -1 -12 41130.8 3244.00  16
  -5  -1  12 37132.0 2797.33  12
   5  -1 -12 40472.0 3176.70  11
  -5   1  12 40113.1 3001.05   3
  -5  -1  12 34072.5 2376.95   3
   5   1 -11 199935. 6820.98  10
   5   1 -11 206115. 6417.31  16
   5  -1 -11 202968. 7255.08  16
  -5  -1  11 195810. 6200.42   4
   5   1 -11 191200. 6661.99  15
   5  -1 -11 198661. 5814.37   2
   5  -1 -11 198158. 6701.74  15
  -5  -1  11 187720. 6330.39  12
  -5   1  11 185065. 5089.44  12
   5   1 -11 186162. 5517.39  11
   5  -1 -11 200498. 6951.02  11
  -5   1  11 178622. 6354.04   3
  -5  -1  11 177362. 5546.26   3
  -5  -1  10 183055. 5583.03   3
   5   1 -10 193899. 6595.94  10
   5   1 -10 197862. 6355.21  16
  -5  -1  10 188769. 6000.36   4
   5  -1 -10 188956. 7001.61  16
   5  -1 -10 202049. 6678.18  15
   5   1 -10 189194. 6651.77  15
   5  -1 -10 197302. 5338.41   2
  -5  -1  10 197752. 6364.78  12
  -5   1  10 183024. 4792.63  12
  -5   1  10 191023. 3497.17   6
   5   1 -10 183397. 5053.92  11
   5  -1 -10 199328. 6916.77  11
  -5   1  10 184940. 6451.12   3
  -5  -1   9 152518. 3616.38   5
  -5   1   9 149290. 5751.88   3
   5  -1  -9 147324. 6201.00  16
  -5  -1   9 137054. 4611.12   3
   5   1  -9 153623. 5700.92  10
   5   1  -9 146584. 5672.22  16
  -5  -1   9 139556. 5030.25   4
   5  -1  -9 151885. 5667.80  15
   5   1  -9 142576. 5736.93  15
  -5   1   9 156730. 3882.09  14
  -5  -1   9 141566. 3391.59  13
  -5   1   9 138336. 3965.69  12
  -5  -1   9 152876. 5578.64  12
   5   1  -9 146399. 4091.97  11
   5  -1  -9 148570. 6059.58  11
   5   1  -8 106688. 4995.95  16
  -5   1   8 111878. 4894.58   3
   5   1  -8 119224. 4913.51  10
  -5  -1   8 102698. 3716.71   3
  -5   1   8 115514. 4807.00   4
  -5  -1   8 110975. 4410.48   4
   5  -1  -8 111907. 4785.26  15
   5   1  -8 108724. 4920.12  15
   5  -1  -8 118481. 5577.25  16
   5  -1  -8 106055. 2436.52   6
  -5  -1   8 119251. 3632.07  13
  -5   1   8 104113. 3204.79  12
  -5  -1   8 113023. 4770.41  12
   5   1  -8 114010. 3269.21  11
   5  -1  -8 116096. 5444.77  11
   5  -1  -7 454540. 11469.9  11
   5  -1  -7 456079. 10226.2  15
   5   1  -7 510860. 10671.7  10
  -5   1   7 478198. 10513.9   3
  -5   1   7 498152. 10556.2   4
   5  -1  -7 452465. 11645.1  16
  -5  -1   7 482404. 9967.27   4
   5   1  -7 459097. 10635.9  15
  -5  -1   7 497279. 9052.51  13
   5  -1  -7 423513. 7563.52   6
  -5  -1   7 463157. 10093.3  12
   5   1  -7 491897. 7781.65  11
   5   1  -6 138213. 3905.45  11
   5  -1  -6 131114. 5809.41  11
  -5   1   6 119161. 3015.05   9
  -5   1   6 126074. 4928.06   4
  -5  -1   6 126543. 4846.77   4
   5  -1  -6 116781. 4718.75  15
   5   1  -6 131281. 5548.23  17
   5   1  -6 120850. 3061.12   6
   5   1  -6 127169. 5142.74  15
  -5  -1   6 132338. 4576.25  13
  -5  -1   6 124233. 4767.91  12
   5  -1  -5 156113. 6186.77  11
   5   1  -5 155433. 4572.00  11
   5  -1  -5 159958. 6462.85  17
   5   1  -5 165776. 6316.32  17
  -5  -1   5 163066. 5699.26   4
  -5   1   5 159842. 5507.88   4
   5  -1  -5 150709. 5230.73  15
   5   1  -5 162722. 5694.01  15
   5   1  -5 154751. 4097.27   6
   5   1  -4 136855. 4153.48   1
  -5   1   4 141351. 5307.65  13
  -5  -1   4 123193. 4749.07   9
   5  -1  -4 140815. 6031.52  17
   5   1  -4 137212. 5808.58  17
   5   1  -4 129449. 4201.81   6
   5  -1  -4 124656. 4607.16  15
   5   1  -4 133041. 5017.46  15
  -5  -1   4 139691. 5396.97   4
  -5   1   4 134864. 5029.67   4
   5  -1  -4 146721. 5798.22   1
   5  -1  -3 338578. 9275.24   1
   5  -1  -3 327328. 7615.59  15
  -5  -1   3 336032. 8263.01   9
   5   1  -3 341259. 7599.58   1
   5  -1  -3 340986. 9732.22  17
  -5   1   3 341509. 8494.18   4
   5   1  -3 342382. 8239.43  15
  -5  -1   3 360134. 9048.09   4
   5   1  -3 329708. 7811.80   6
  -5   1   3 358927. 9192.65  13
  -5  -1   3 341825. 8900.08  13
   5  -1  -2 24678.7 2442.44   1
  -5  -1   2 23954.0 2147.26   9
   5  -1  -2 25017.2 2529.19  17
   5   1  -2 26563.7 2051.50   1
   5   1  -2 23779.9 1985.91  15
  -5   1   2 23278.1 2157.72   4
   5   1  -2 22447.9 2071.13   6
  -5  -1   2 24663.3 2285.82   4
  -5   1   2 25833.5 2457.59  13
  -5  -1   2 24696.9 2371.64  13
   5  -1  -2 24907.0 1877.84  15
   5  -1  -1 340430. 9572.42   1
   5  -1  -1 331686. 7107.02  15
   5   1  -1 345794. 8357.90   1
  -5   1   1 317885. 8448.61   4
   5   1  -1 302435. 8542.27   6
  -5  -1   1 315668. 8585.05   4
  -5   1   1 324040. 9403.47  13
  -5  -1   1 309539. 9165.38  13
   5   1  -1 313988. 7565.37  15
   5  -1   0 143581. 6096.65   1
   5  -1   0 133963. 3985.38  15
   5   1   0 118352. 4314.12  15
   5   1   0 116895. 5414.26   6
   5   1   0 136538. 5363.50   1
  -5   1   0 126852. 5143.14   4
  -5   1   0 126992. 5901.82  13
  -5  -1   0 122786. 5190.50   4
  -5  -1   0 115960. 5639.58  13
   5  -1   1 82382.5 4736.42   1
   5   1   1 73729.6 3240.39  15
   5   1   1 67654.7 4280.33   6
  -5   1  -1 71903.4 3784.62   4
   5   1   1 78709.4 4295.20   1
  -5   1  -1 70447.5 4519.04  13
  -5  -1  -1 71560.9 4539.38  13
   5  -1   2 81001.4 4857.95   1
  -5   1  -2 74615.6 4525.87   8
   5   1   2 70274.3 4543.45   6
  -5   1  -2 74016.4 4810.27  13
  -5  -1  -2 71033.9 4663.51  13
   5   1   2 78601.8 4541.87   1
  -5   1  -3 173960. 7335.42   8
   5  -1   3 189349. 7773.06   1
   5   1   3 162590. 7246.35   6
  -5  -1  -3 155910. 7171.30  13
   5   1   3 177236. 7275.27   1
  -5   1  -4 32140.2 3244.09   8
  -5  -1  -4 26818.6 2954.43   8
   5  -1   4 35049.9 3459.00   1
   5   1   4 30099.0 3196.88   6
  -5  -1  -4 28295.4 3119.96  13
   5   1   4 34060.1 3294.41   1
  -5  -1  -5 70259.9 4945.80   8
  -5   1  -5 68114.6 4879.79   8
   5  -1   5 71458.5 5085.56   1
   5   1   5 63953.9 4763.01   6
  -5  -1  -5 61069.5 4655.70  13
   5   1   5 68024.6 4841.62   1
  -5   1  -6 36346.9 3671.33   8
  -5  -1  -6 34725.9 3605.97   8
   5  -1   6 38023.5 3877.57   1
   5   1   6 34835.3 3608.84   6
   5   1   6 39431.9 3808.90   1
  -5  -1  -6 33372.0 3499.53  13
  -5   1  -7 35103.6 3756.48   8
   5  -1   7 41193.3 4127.83   1
  -5  -1  -7 34208.4 3645.38   8
   5  -1   7 34747.9 3596.82   6
   5   1   7 35624.1 3744.85   6
   5   1   7 38112.4 3892.84   1
  -5  -1  -7 30214.2 3389.35  13
  -5   2  18 5755.71 1509.50   3
  -5   2  18 3140.77 1115.24   1
   5   2 -18 4960.16 1431.60   8
  -5  -2  18 2288.92 994.640  12
   5   2 -17 56455.2 4504.62   8
   5  -2 -17 60144.6 4698.45   2
  -5  -2  17 44269.3 3819.15  12
   5  -2 -17 59922.0 4913.67  11
  -5   2  17 48832.1 4171.56   3
   5   2 -16 14778.6 2150.97  10
   5   2 -16 17400.4 2452.38   8
   5  -2 -16 20214.6 2617.30   2
  -5   2  16 16098.5 2172.32   7
  -5  -2  16 16734.4 2290.60  12
   5  -2 -16 18169.8 2628.68  11
  -5   2  16 15384.8 2300.34   3
   5   2 -15 38474.9 3418.89  10
   5   2 -15 38037.0 3491.22   8
   5  -2 -15 41902.4 3569.00   2
  -5   2  15 34718.6 3075.04   7
  -5  -2  15 36391.1 3258.18  12
  -5   2  15 36531.9 3380.18   3
   5  -2 -15 38666.1 3700.99  11
   5  -2 -14 8768.16 1793.36  11
   5   2 -14 9575.81 1701.08  10
   5  -2 -14 11016.5 1878.68  16
   5   2 -14 8663.37 1672.00   8
   5   2 -14 9623.19 1498.75  15
   5  -2 -14 12652.9 1848.91   2
  -5  -2  14 9345.53 1654.88  12
  -5   2  14 9625.16 1679.91   3
   5   2 -13 142108. 6473.35  10
  -5  -2  13 134988. 5343.48   1
   5   2 -13 140724. 6393.65   8
  -5  -2  13 137161. 4913.39   4
   5  -2 -13 138946. 6439.27  16
   5   2 -13 133032. 5621.71  15
   5  -2 -13 149439. 6076.44   2
  -5  -2  13 131385. 5956.15  12
  -5   2  13 131871. 6037.78   3
   5  -2 -13 148760. 6923.83  11
   5   2 -12 23755.5 2579.03  10
  -5  -2  12 21194.7 1914.12   1
   5   2 -12 23615.2 1906.71  16
   5  -2 -12 25152.9 2687.16  16
   5   2 -12 21630.7 2268.41  15
   5  -2 -12 24972.9 2322.36   2
  -5  -2  12 21002.1 1872.53   4
  -5  -2  12 27078.4 2610.32  12
   5  -2 -12 24857.5 2735.98  11
  -5   2  12 20237.3 2270.11   3
  -5  -2  11 72063.0 3083.68   3
   5   2 -11 79169.5 4607.01  10
  -5  -2  11 71176.1 3199.88   1
   5   2 -11 82285.4 3591.19  16
   5  -2 -11 79065.3 4698.31  16
  -5  -2  11 70608.7 3453.43   4
   5   2 -11 71779.0 4222.59  15
  -5   2  11 71229.4 2790.41   6
  -5  -2  11 79408.4 4408.06  12
   5  -2 -11 77988.1 4842.27  11
  -5   2  11 68488.9 4091.18   3
  -5  -2  10 56265.3 2521.20   3
   5   2 -10 59515.1 3912.31  10
  -5  -2  10 62259.3 2618.04   1
   5  -2 -10 61482.0 4090.31  16
   5   2 -10 56289.5 3751.18  15
  -5  -2  10 58134.9 3132.74   4
  -5   2  10 57805.5 2361.65  14
  -5  -2  10 66956.3 4052.51  12
   5   2 -10 63124.9 3195.66  16
  -5   2  10 57106.2 2400.48   6
   5  -2 -10 63436.5 4449.03  11
  -5   2  10 57079.1 3715.00   3
  -5   2   9 165241. 6445.99   3
  -5  -2   9 164206. 4344.21   5
   5   2  -9 165326. 6485.02  10
  -5  -2   9 164205. 3764.71   1
   5  -2  -9 172173. 6936.88  16
   5   2  -9 170944. 5758.16  16
  -5  -2   9 163005. 5443.88   4
  -5   2   9 176253. 4691.72  14
   5   2  -9 154007. 6313.44  15
  -5  -2   9 184906. 6891.13  12
   5  -2  -9 170940. 7586.51  11
  -5  -2   8 56938.2 2666.00   5
  -5   2   8 51067.3 3498.42   3
  -5   2   8 58877.7 2794.09  14
   5   2  -8 56318.7 3625.61  10
   5  -2  -8 61088.8 4090.88  16
   5   2  -8 56820.7 3728.05  15
  -5  -2   8 56765.1 3190.56   4
  -5  -2   8 54520.4 3706.92  12
  -5  -2   8 51707.9 1311.30   1
   5  -2  -8 61267.3 4513.03  11
   5  -2  -7 300816. 10122.1  11
   5   2  -7 298277. 8388.25  17
   5   2  -7 307419. 8590.15  10
  -5   2   7 309550. 8750.82   3
   5  -2  -7 305614. 9505.31  16
   5   2  -7 301377. 8809.91  15
  -5  -2   7 306820. 7967.83   4
  -5   2   7 308993. 7180.36  14
  -5   2   7 292397. 8023.89   4
  -5  -2   7 296161. 8689.96  12
   5   2  -7 285045. 5645.21   6
  -5  -2   7 303066. 7164.27   5
   5  -2  -6 137846. 6570.42  11
   5   2  -6 126216. 5209.03  10
  -5   2   6 127535. 5328.13   3
   5   2  -6 126422. 5348.27  17
   5  -2  -6 126548. 5980.63  16
  -5  -2   6 124613. 5027.35   4
   5   2  -6 126240. 5482.48  15
  -5   2   6 123708. 5026.24   4
  -5  -2   6 130517. 5446.38  12
   5   2  -6 124299. 3989.79   6
   5   2  -5 60245.6 1865.40  11
   5  -2  -5 58498.6 4106.80  11
   5   2  -5 57191.9 3371.82  10
   5   2  -5 54263.8 3486.35  17
  -5   2   5 53715.7 3231.49   4
   5  -2  -5 53249.6 3081.45  15
   5   2  -5 55014.3 3524.07  15
  -5  -2   5 54372.2 1643.33   2
  -5  -2   5 60345.3 3469.52   4
   5   2  -5 53879.2 2684.98   6
  -5  -2   5 52569.9 3429.39  12
   5  -2  -5 50678.8 2080.07  12
   5   2  -5 46568.8 1377.07  11
   5   2  -4 62799.8 2219.02   1
   5  -2  -4 71654.7 4367.63  17
  -5   2   4 63862.0 3483.76   4
   5   2  -4 66503.4 3831.46  15
  -5  -2   4 68827.5 2383.32   2
  -5  -2   4 68392.9 3765.32   4
   5   2  -4 62952.4 3140.78   6
   5  -2  -4 73720.3 4553.94   1
   5   2  -3 189166. 4719.63   1
  -5  -2   3 167816. 6362.33   9
  -5  -2   3 179404. 4704.69   2
  -5   2   3 174112. 5830.46   4
   5   2  -3 181607. 6358.70  15
   5  -2  -3 182061. 7072.86  17
  -5  -2   3 184949. 6345.46   4
   5   2  -3 164320. 5660.46   6
   5  -2  -3 190300. 7364.88   1
   5  -2  -2 43942.2 3498.17   1
  -5  -2   2 40115.6 3081.44   9
   5  -2  -2 40794.3 3287.33  17
  -5  -2   2 37842.5 2333.30   2
  -5   2   2 36376.6 2609.91   4
   5   2  -2 37900.5 2809.76  15
   5   2  -2 42164.4 2367.53   1
   5   2  -2 36148.2 2774.22   6
  -5  -2   2 35319.9 2714.40   4
   5  -2  -1 135689. 6258.50   1
  -5  -2   1 130602. 5728.34   9
   5  -2  -1 119281. 5693.74  17
  -5  -2   1 123574. 4746.63   2
   5   2  -1 127220. 5140.04  15
  -5   2   1 124061. 5043.46   4
   5   2  -1 118442. 5431.59   6
  -5  -2   1 130503. 5354.30   4
   5   2  -1 134898. 4775.00   1
   5  -2   0 87472.2 5079.45   1
   5  -2   0 79124.2 4582.94  17
  -5  -2   0 76390.7 4020.50   2
   5   2   0 71298.0 3750.17  15
  -5   2   0 75247.6 4119.05   8
  -5   2   0 74605.7 3867.87   4
   5   2   0 63762.5 4186.39   6
   5   2   0 83902.9 4058.54   1
   5  -2   1 76161.3 4840.29   1
   5  -2   1 70225.7 4364.00  17
  -5  -2  -1 61050.4 3859.05   2
  -5   2  -1 70854.1 4207.58   8
   5   2   1 61173.0 3382.72  15
   5   2   1 59265.6 4216.38   6
  -5   2  -1 58651.2 3348.08   4
   5   2   1 69068.1 3944.80   1
   5  -2   2 34033.1 3287.74   1
  -5  -2  -2 25759.8 2667.86   2
  -5   2  -2 29177.7 2843.29   8
   5   2   2 26483.6 2932.22   6
  -5   2  -2 26433.7 2150.77   4
  -5  -2  -2 29281.2 3156.31  13
   5   2   2 30713.4 2796.46   1
   5  -2   3 148852. 7076.38   1
  -5  -2  -3 128372. 6387.68   2
  -5   2  -3 139213. 6498.09   8
   5   2   3 123598. 6632.31   6
  -5  -2  -3 123053. 6690.94  13
   5   2   3 139311. 6374.42   1
  -5  -2  -4 14710.1 2261.39   2
   5  -2   4 22172.5 2815.40   1
  -5   2  -4 18870.5 2465.88   8
   5   2   4 17188.2 2583.26   6
  -5  -2  -4 14456.2 2342.28  13
   5   2   4 17739.9 2353.44   1
  -5  -2  -5 27203.8 3080.74   8
  -5  -2  -5 24207.2 3069.56   2
   5  -2   5 28910.3 3316.39   1
  -5   2  -5 25966.1 3007.65   8
   5   2   5 27727.8 3318.72   6
  -5  -2  -5 23994.5 3031.62  13
   5   2   5 27850.7 3065.10   1
   5  -2   6 13844.3 2418.18   1
  -5   2  -6 12095.3 2220.25   8
  -5  -2  -6 10518.0 1971.96   8
   5   2   6 10496.5 2001.43   1
  -5  -2  -6 10914.8 2100.75  13
   5   2   6 12036.8 2268.96   6
  -5  -2  -7 25897.1 3184.66   8
  -5  -2  -7 24858.3 3145.91  13
   5   2   7 30576.4 3473.62   1
   5  -3 -17 4557.16 1463.89  11
  -5   3  17 2386.95 1068.71   3
   5   3 -17 2124.15 917.253   8
  -5   3  17 1416.21 779.124   7
   5  -3 -17 2742.30 1180.32   2
  -5  -3  17 2101.90 932.234  12
   5   3 -16 108517. 6340.65  10
   5   3 -16 109333. 6392.26   8
   5  -3 -16 117605. 6571.95   2
  -5   3  16 106119. 5842.43   7
  -5  -3  16 106157. 6068.87  12
   5  -3 -16 115037. 7021.94  11
  -5   3  16 104441. 6124.57   3
   5  -3 -15 7049.14 1751.39  11
   5   3 -15 8010.65 1702.16  10
  -5   3  15 6994.52 1576.10   3
   5   3 -15 5994.97 1582.49   8
  -5   3  15 7583.38 1523.17   7
   5  -3 -15 6739.83 1621.65   2
  -5  -3  15 6959.89 1611.56  12
   5   3 -14 129829. 6721.12  10
   5   3 -14 137117. 6830.20   8
   5  -3 -14 141051. 6928.94  16
   5   3 -14 124838. 5571.29  15
   5  -3 -14 134854. 6440.03   2
  -5  -3  14 136634. 6638.48  12
   5  -3 -14 144247. 7513.70  11
  -5   3  14 125125. 6356.07   3
   5   3 -13 18897.6 2536.46  10
   5   3 -13 21008.2 2627.22   8
   5  -3 -13 21847.3 2651.23  16
   5   3 -13 19519.9 2258.70  15
   5  -3 -13 20681.9 2410.19   2
  -5  -3  13 21091.2 2536.69  12
   5  -3 -13 22686.3 2938.75  11
  -5   3  13 19499.3 2415.36   3
   5   3 -12 102470. 5719.48  10
   5  -3 -12 105065. 5760.89  16
   5   3 -12 95460.7 5152.31  15
  -5  -3  12 101623. 5513.83  12
   5  -3 -12 104105. 6225.34  11
  -5   3  12 89104.0 5054.45   3
   5  -3 -11 13925.8 2035.46  16
   5   3 -11 13967.6 2059.40  10
  -5  -3  11 13559.9 1497.16   4
   5   3 -11 12402.2 1894.01  15
  -5  -3  11 14791.8 2095.79  12
  -5   3  11 12714.3 1363.50   6
   5  -3 -11 16449.7 2543.57  11
  -5   3  11 16852.2 2156.72   3
  -5   3  10 398500. 10976.2   3
   5   3 -10 425300. 11675.8  10
  -5  -3  10 426437. 8233.55   5
   5  -3 -10 432330. 11797.8  16
   5   3 -10 449955. 8115.06  16
   5   3 -10 404098. 11327.1  15
  -5  -3  10 408968. 9159.92   4
  -5   3  10 408314. 8284.45  14
  -5  -3  10 433359. 11946.7  12
  -5   3  10 397216. 8323.79   6
   5  -3 -10 405827. 13142.2  11
  -5   3   9 9644.98 1644.18   3
   5  -3  -9 9002.82 2013.53  11
  -5  -3   9 8891.96 1134.85   5
   5   3  -9 9381.67 1643.55  10
   5  -3  -9 14059.2 2035.33  16
   5   3  -9 9718.69 1211.34  16
   5   3  -9 10456.3 1774.57  15
  -5  -3   9 11208.7 1420.37   4
  -5   3   9 7319.69 1066.64  14
  -5  -3   9 10172.9 1829.51  12
  -5  -3   8 210274. 5926.70   5
  -5   3   8 204508. 7563.96   3
   5   3  -8 220746. 7752.46  10
   5   3  -8 203129. 7775.48  15
  -5  -3   8 212863. 6507.69   4
   5  -3  -8 220820. 8118.06  16
  -5  -3   8 210824. 8187.85  12
  -5   3   8 227794. 6245.32  14
   5  -3  -8 208062. 9228.85  11
   5  -3  -7 4730.27 1417.33  11
   5   3  -7 4802.12 1184.88  10
  -5  -3   7 4561.46 914.664   5
  -5   3   7 2937.27 969.474   3
   5  -3  -7 3308.99 1107.52  16
   5   3  -7 2643.08 911.740  15
  -5   3   7 3357.68 766.178  14
   5   3  -7 4293.13 980.966  17
  -5  -3   7 3199.85 853.801   4
  -5  -3   7 2268.10 998.297  12
   5   3  -7 3296.99 757.430   6
  -5  -3   6 335195. 8375.64   5
   5  -3  -6 333106. 11277.8  11
   5   3  -6 327260. 9180.85  10
  -5   3   6 340846. 9492.91   3
   5  -3  -6 332873. 10113.7  16
   5   3  -6 320432. 9640.46  15
  -5  -3   6 318964. 8316.97   4
   5   3  -6 304983. 8363.98  17
  -5   3   6 318743. 8004.85  14
  -5  -3   6 348156. 9984.87  12
   5   3  -6 330328. 8145.98   6
   5  -3  -5 12748.8 2126.93  11
   5   3  -5 8597.70 1387.84  10
   5  -3  -5 8984.28 1645.89  16
   5   3  -5 8327.27 1549.38  15
  -5  -3   5 10421.2 1457.22   4
  -5   3   5 12474.5 1559.83  14
   5   3  -5 9371.43 1307.03   6
  -5  -3   5 9743.99 1653.13  12
  -5  -3   5 10143.7 1497.05   5
   5  -3  -4 527098. 13878.8  11
   5   3  -4 518470. 11417.9  10
  -5   3   4 521353. 11124.4   4
   5   3  -4 550029. 12620.3  15
  -5  -3   4 521690. 11139.4   4
   5  -3  -4 547424. 14182.9   1
  -5   3   3 33168.9 2264.32   8
   5   3  -3 31958.8 2526.48  10
  -5  -3   3 32800.8 3054.38   9
  -5   3   3 31239.1 2433.34   4
   5   3  -3 37851.6 1774.54   1
  -5  -3   3 32718.1 2073.85   2
  -5  -3   3 33254.7 2610.85   4
   5   3  -3 31772.0 2612.75   6
   5  -3  -3 35929.4 3418.08   1
  -5  -3   2 162011. 6888.47   9
  -5   3   2 164863. 5548.16   8
  -5   3   2 160747. 5593.54   4
  -5  -3   2 154164. 5088.43   2
   5   3  -2 150583. 6148.50   6
  -5  -3   2 169162. 6122.72   4
   5  -3  -2 156575. 6728.44  17
   5   3  -2 173107. 4746.62   1
   5  -3  -2 176672. 7641.58   1
   5  -3  -1 5629.64 1409.27   1
  -5  -3   1 5696.58 1363.21   9
   5  -3  -1 6635.17 1404.15  17
  -5  -3   1 4571.35 952.172   2
  -5   3   1 4773.18 996.229   4
   5   3  -1 5806.52 942.661   1
   5   3  -1 5347.43 1216.56   6
  -5   3   1 4793.10 995.959   8
   5   3   0 325299. 8211.40   1
   5  -3   0 324801. 10589.3   1
  -5  -3   0 322947. 10205.4   9
   5  -3   0 294565. 9474.55  17
  -5   3   0 312679. 8160.44   4
   5   3   0 283006. 9572.94   6
  -5   3   0 310637. 8702.31   8
  -5  -3   0 300964. 8474.81   2
  -5   3  -1 2605.93 835.010   8
   5  -3   1 3359.59 1015.21  17
   5  -3   1 3365.27 1193.50   1
  -5  -3  -1 1389.07 735.832   2
  -5   3  -1 2985.67 754.078   4
   5   3   1 1948.97 885.042   6
   5   3   1 2383.22 785.506   1
   5   3   2 169360. 6562.39   1
   5  -3   2 163133. 6837.21  17
   5   3   2 162803. 6093.03  15
   5   3   2 145975. 7329.60   6
  -5   3  -2 164143. 6739.30   8
  -5  -3  -2 147062. 6592.87   2
   5  -3   3 5164.23 1277.26  17
  -5   3  -3 5036.45 1248.28   8
   5  -3   3 6179.17 1612.51   1
  -5  -3  -3 6373.74 1490.30   2
   5   3   3 5031.78 1421.84   6
   5   3   3 5294.10 1222.58   1
   5  -3   4 73599.6 5256.23   1
  -5   3  -4 64211.0 4554.80   8
  -5  -3  -4 54994.8 4452.08   2
   5  -3   4 65931.7 4321.57  17
   5   3   4 61497.9 5027.59   6
  -5  -3  -4 55694.0 4788.14  13
   5   3   4 62605.6 4339.69   1
   5  -3   5 3427.34 1061.73  17
  -5   3  -5 1534.48 907.521   8
  -5  -3  -5 2819.14 1095.35   2
   5  -3   5 7096.94 1856.36   1
  -5  -3  -5 5165.97 1553.38  13
   5   3   5 2905.09 999.314   1
   5   3   5 6819.29 1757.11   6
   5  -3   6 104771. 6543.60   1
  -5  -3  -6 89087.4 6216.49   2
  -5  -3  -6 94684.8 5938.89   8
  -5   3  -6 88796.3 5787.29   8
   5   3   6 93700.3 6499.58   6
  -5  -3  -6 83792.4 6000.31  13
   5   3   6 97047.5 5879.71   1
  -5  -3  -7 5366.92 1536.33   5
   5   3   7 3537.09 1197.16   1
  -5  -3  -7 3211.98 1221.59   8
  -5  -3  -7 4155.47 1432.64  13
   5   4 -17 14663.2 2513.15  10
   5  -4 -17 13304.5 2432.32   2
   5   4 -16 23736.0 3087.20  10
   5   4 -16 20917.7 2922.19   8
   5  -4 -16 25802.8 3224.65   2
  -5   4  16 25834.8 2978.55   7
  -5  -4  16 23354.5 2993.41  12
   5  -4 -16 27820.0 3671.96  11
  -5   4  16 22062.2 2900.47   3
   5   4 -15 28592.3 3352.40  10
   5   4 -15 29043.4 3358.68   8
   5  -4 -15 26771.6 3187.59   2
  -5   4  15 24305.3 2840.84   7
  -5  -4  15 27591.1 3211.40  12
   5  -4 -15 30961.4 3824.85  11
  -5   4  15 24849.3 3026.03   3
   5   4 -14 32126.1 3477.14  10
   5   4 -14 32844.5 3524.07   8
   5  -4 -14 35081.9 3514.20   2
  -5  -4  14 32895.8 3464.87  12
   5  -4 -14 35057.2 3943.13  11
  -5   4  14 29656.5 3209.01   3
   5   4 -13 104060. 6167.99  10
   5  -4 -13 106412. 6109.39  16
   5   4 -13 93644.2 5363.98  15
  -5  -4  13 106276. 6152.24  12
   5  -4 -13 105205. 6735.35  11
  -5   4  13 94592.0 5611.63   3
   5   4 -12 19537.1 2655.62  10
   5  -4 -12 19885.2 2624.94  16
   5   4 -12 16817.5 2339.41  15
  -5  -4  12 19086.2 2601.82  12
   5  -4 -12 17949.2 2826.67  11
  -5   4  12 18758.3 2454.64   3
   5   4 -11 58944.3 4454.80  10
   5  -4 -11 65293.9 4623.17  16
   5   4 -11 50596.2 4109.15  15
  -5  -4  11 67810.1 4911.84  12
  -5   4  11 55989.7 3234.40   6
   5  -4 -11 61860.0 5285.43  11
  -5   4  11 55331.1 4146.10   3
  -5   4  10 92664.2 5351.06   3
   5   4 -10 103835. 5753.22  10
  -5  -4  10 99510.3 4253.51   5
   5   4 -10 94526.5 5665.65  15
  -5   4  10 95521.9 4175.78  14
  -5  -4  10 92245.1 3767.73   4
  -5  -4  10 105390. 6168.30  12
  -5   4  10 92662.6 4162.00   6
   5  -4 -10 103455. 5729.38  16
   5  -4 -10 101837. 6861.14  11
  -5   4   9 95323.8 5401.88   3
  -5  -4   9 96897.3 4320.65   5
   5   4  -9 102169. 5588.56  10
   5   4  -9 102302. 5849.53  15
  -5   4   9 107476. 4519.98  14
  -5  -4   9 92083.5 3883.09   4
   5  -4  -9 108992. 5764.99  16
  -5  -4   9 114086. 6460.39  12
   5  -4  -9 99956.8 6860.27  11
  -5   4   8 27135.2 2825.49   3
  -5  -4   8 26937.8 2273.90   5
   5   4  -8 26834.4 2769.65  10
   5  -4  -8 28402.4 2896.43  16
   5   4  -8 27900.0 3020.14  15
  -5   4   8 27505.5 2290.96  14
  -5  -4   8 25180.1 2053.12   4
  -5  -4   8 24566.0 2987.65  12
   5  -4  -8 30068.5 3683.63  11
   5  -4  -7 162296. 8320.72  11
  -5  -4   7 165064. 5856.71   5
  -5   4   7 158105. 6772.26   3
   5   4  -7 153325. 6501.10  10
   5   4  -7 151527. 5352.08  17
   5  -4  -7 159133. 6879.64  16
   5   4  -7 155547. 7012.23  15
  -5   4   7 162558. 5686.83  14
  -5  -4   7 145650. 5156.71   4
  -5  -4   7 159281. 7353.47  12
   5   4  -7 151754. 5991.41   6
   5  -4  -6 76970.7 5583.50  11
  -5  -4   6 71470.0 3880.76   5
   5  -4  -6 75478.5 4674.28  16
   5   4  -6 68615.3 4179.98  10
  -5   4   6 68582.4 4307.06   3
   5   4  -6 64100.6 3492.13  17
  -5   4   6 68534.2 3659.73  14
  -5  -4   6 64211.8 3413.89   4
  -5  -4   6 75814.6 4868.33  12
   5   4  -6 64840.0 3904.31   6
   5  -4  -5 114925. 6689.61  11
  -5  -4   5 111756. 5086.39   5
   5   4  -5 104386. 5052.82  10
  -5   4   5 99286.6 3227.86   8
  -5   4   5 110562. 4866.93   4
   5  -4  -5 107112. 5582.41  16
  -5   4   5 102446. 4615.54  14
  -5  -4   5 104938. 4494.37   4
  -5  -4   5 116311. 5979.41  12
   5   4  -5 107144. 5003.09   6
  -5  -4   4 129585. 5660.52   5
   5  -4  -4 129303. 6985.49  11
   5   4  -4 119908. 5325.23  10
  -5   4   4 124464. 5143.95   4
   5  -4  -4 124176. 6029.10  16
  -5   4   4 116268. 3894.79   8
  -5   4   4 115192. 5118.02  14
   5   4  -4 118395. 5353.01   6
  -5  -4   3 222183. 7770.21   5
   5   4  -3 239066. 7492.56  10
  -5   4   3 219831. 6819.64   4
  -5   4   3 219195. 5979.47   8
  -5   4   3 218223. 7510.37  14
   5   4  -3 209971. 7534.17   6
   5   4  -2 25419.1 2300.44  10
  -5  -4   2 25518.9 2928.33   9
  -5   4   2 23182.1 1986.44   8
  -5   4   2 22064.0 2027.37   4
  -5   4   2 26581.5 2682.77  14
   5   4  -2 22929.6 2523.82   6
   5  -4  -2 24269.1 3001.22   1
  -5  -4   2 23584.5 2567.59   5
   5   4  -1 120242. 4287.28   1
  -5  -4   1 121679. 6470.17   9
  -5   4   1 115187. 4790.38   8
  -5   4   1 112062. 4603.50   4
  -5  -4   1 110120. 4835.97   2
  -5   4   1 116174. 5975.75  14
   5   4  -1 109904. 5818.54   6
   5  -4  -1 120978. 6690.02   1
  -5  -4   1 108032. 5687.77   5
   5  -4   0 80767.5 5454.17   1
  -5  -4   0 75819.7 5216.07   9
   5   4   0 78327.6 3740.24   1
   5  -4   0 71143.6 4611.09  17
  -5   4   0 73004.0 4008.18   8
  -5  -4   0 66913.3 3973.20   2
  -5   4   0 75876.1 5019.50  14
   5   4   0 66158.0 4694.27   6
  -5  -4   0 69772.4 4670.79   5
   5  -4   1 55950.5 4545.00   1
  -5  -4  -1 45699.4 4075.13   9
   5   4   1 46009.0 3075.24   1
   5  -4   1 45949.1 3695.03  17
  -5   4  -1 44642.2 3287.27   8
  -5  -4  -1 41286.6 3286.85   2
  -5   4  -1 50584.3 4229.37  14
   5   4   1 40575.4 3814.15   6
  -5  -4  -1 40401.5 3649.49   5
   5  -4   2 29459.9 3313.93   1
   5   4   2 25623.1 2442.09   1
   5  -4   2 26501.5 2806.40  17
  -5   4  -2 26055.4 2636.34   8
  -5   4  -2 25385.7 3089.19  14
   5   4   2 23437.3 3012.07   6
  -5  -4  -2 24186.9 2678.95   2
  -5  -4  -2 25242.9 2968.35   5
   5  -4   3 78507.8 5489.61   1
   5   4   3 71151.2 4327.15   1
   5  -4   3 70593.0 4568.93  17
  -5   4  -3 72444.0 4603.97   8
  -5  -4  -3 61690.5 4506.81   2
  -5   4  -3 74524.8 5433.91  14
   5   4   3 64548.2 5206.49   6
  -5  -4  -3 63926.2 4843.06   5
   5   4   4 15811.2 2162.28   1
   5  -4   4 21010.7 2920.10   1
  -5  -4  -4 12137.7 2189.69   5
  -5  -4  -4 15913.9 2447.37   2
  -5   4  -4 17284.0 2662.96  14
   5   4   4 13712.0 2455.84   6
  -5   4  -4 15094.5 2198.66   8
   5   4   5 21500.0 2627.37   1
   5  -4   5 32088.8 3632.04   1
  -5   4  -5 24439.6 2906.46   8
  -5  -4  -5 19871.0 2832.27   2
  -5   4  -5 21881.1 3016.28  14
   5   4   5 23807.1 3347.17   6
  -5  -4  -5 19835.9 3048.99  13
  -5  -4  -5 21199.7 2937.99   5
  -5  -4  -6 27381.3 3345.49   5
  -5  -4  -6 20822.2 3049.35   2
  -5  -4  -6 23565.0 2919.08   8
  -5   4  -6 29376.0 3496.13  14
  -5  -4  -6 26498.8 3501.38  13
   5   4   6 25633.7 2966.06   1
   5   5 -16 2233.58 1083.52  10
   5  -5 -16 70.3866 584.719   2
   5   5 -15 32557.7 3725.27  10
  -5   5  15 31791.7 3391.94   7
   5  -5 -15 34046.1 3844.41   2
  -5  -5  15 34257.5 3825.97  12
   5  -5 -15 38867.0 4494.87  11
  -5   5  15 29174.9 3412.80   3
   5  -5 -14 5137.43 1724.44  11
   5   5 -14 3971.40 1331.44  10
  -5   5  14 4084.33 1288.74   3
  -5   5  14 3419.40 1123.36   7
  -5  -5  14 4593.21 1668.07  12
   5   5 -13 128911. 7160.17  10
   5  -5 -13 141895. 7333.21  16
   5   5 -13 127428. 6778.55  15
  -5  -5  13 147295. 7911.94  12
   5  -5 -13 144368. 8385.49  11
  -5   5  13 119049. 6669.75   3
   5  -5 -12 1021.63 859.963  11
   5   5 -12 195.468 679.925  10
  -5   5  12 301.976 549.531   3
   5  -5 -12 962.412 749.433  16
   5   5 -12 493.598 649.391  15
  -5  -5  12 1075.53 813.319  12
  -5   5  11 100728. 5922.09   3
   5   5 -11 105015. 6222.08  10
   5  -5 -11 110742. 6186.71  16
  -5  -5  11 108262. 6726.53  12
  -5   5  11 99302.3 4764.42   6
   5  -5 -11 105691. 7286.05  11
   5   5 -11 95202.4 6066.55  15
   5  -5 -10 9416.84 2230.69  11
   5   5 -10 8763.76 1793.71  10
  -5   5  10 10870.9 1952.77   3
   5  -5 -10 9260.34 1739.86  16
   5   5 -10 12020.5 2156.24  15
  -5   5  10 11520.9 1597.93  14
  -5  -5  10 12602.6 2314.99  12
  -5   5  10 10231.1 1520.97   6
  -5   5   9 147377. 7115.40   3
   5   5  -9 156860. 7244.44  10
  -5  -5   9 156604. 6195.06   5
   5  -5  -9 163564. 7270.33  16
   5   5  -9 171930. 7993.77  15
  -5   5   9 167807. 6263.31  14
  -5  -5   9 173774. 8577.89  12
   5  -5  -9 161894. 9121.83  11
   5  -5  -8 21.6453 809.243  11
   5   5  -8 488.588 482.955  10
  -5   5   8 1666.19 860.958   3
  -5  -5   8 124.986 444.285   5
   5  -5  -8 17.4624 613.555  16
   5   5  -8 923.354 825.374  15
  -5   5   8 1700.91 699.304  14
  -5  -5   8-2.19802 616.640  12
  -5  -5   7 360371. 9730.34   5
  -5   5   7 358938. 10950.9   3
   5   5  -7 331146. 10220.7  10
   5  -5  -7 344380. 10434.0  16
  -5   5   7 364335. 9455.58  14
  -5  -5   7 379674. 12286.6  12
   5   5  -7 373433. 10725.4   6
   5  -5  -7 348628. 13021.0  11
   5  -5  -6 647.652 999.337  11
   5   5  -6 848.323 627.210  10
  -5  -5   6 1007.68 707.301   5
  -5   5   6 1218.89 754.948   3
   5  -5  -6 1375.21 794.352  16
  -5   5   6 1272.40 644.707  14
  -5  -5   6 1558.01 1030.37  12
   5   5  -6 835.436 625.318   6
   5  -5  -5 136135. 7687.56  11
  -5  -5   5 139997. 6005.01   5
   5   5  -5 131345. 5888.45  10
   5  -5  -5 130648. 6152.46  16
  -5   5   5 129361. 5417.35  14
  -5  -5   5 141885. 7062.03  12
   5   5  -5 126767. 6016.04   6
   5  -5  -4 24374.5 3210.60  11
  -5  -5   4 26573.8 2631.86   5
   5   5  -4 20265.4 2232.67  10
  -5   5   4 22542.1 2200.19   4
   5  -5  -4 23570.7 2591.83  16
  -5   5   4 18472.7 2072.39  14
   5   5  -4 20981.4 2420.93   6
  -5  -5   3 240139. 8338.06   5
   5  -5  -3 246375. 10197.0  11
   5   5  -3 239379. 7750.90  10
  -5   5   3 238029. 7203.11   4
   5  -5  -3 221877. 8136.88  16
  -5   5   3 223806. 7675.10  14
  -5   5   3 218172. 5867.72   8
   5   5  -3 222013. 8235.09   6
   5  -5  -2 3035.29 1282.75   1
   5   5  -2 2439.42 812.786  10
  -5  -5   2 861.469 657.704   5
  -5  -5   2 1444.86 1051.73   9
   5  -5  -2 965.246 652.611  16
  -5   5   2 1061.43 495.830   8
  -5   5   2 1287.67 720.809  14
  -5   5   2 1417.29 583.051   4
   5   5  -2 2091.87 867.640   6
  -5  -5   1 189251. 7679.50   5
  -5  -5   1 207051. 8953.29   9
  -5   5   1 187994. 7567.20  14
   5   5  -1 184899. 8053.94   6
   5  -5  -1 195989. 9028.55   1
  -5   5   1 178421. 6049.96   8
   5  -5   0 2606.66 1173.81   1
  -5  -5   0 2373.09 932.360   5
  -5  -5   0 1591.16 953.346   9
  -5   5   0 1568.03 662.630   8
  -5   5   0 2524.41 995.351  14
  -5  -5   0 2189.90 821.239   2
   5   5   0 1079.70 756.351   6
  -5  -5  -1 80951.3 5192.12   5
  -5  -5  -1 91560.5 6152.16   9
  -5   5  -1 83605.2 4516.09   8
  -5  -5  -1 89686.0 5020.37   2
  -5   5  -1 88387.6 5546.61  14
   5   5   1 77829.4 5554.37   6
   5  -5   1 91591.7 6132.83   1
  -5  -5  -2 2184.75 965.098   5
   5  -5   2 2281.73 1077.96   1
  -5   5  -2 3875.44 1084.88   8
  -5   5  -2 3328.58 1138.96  14
  -5  -5  -2 3560.70 1087.42   2
   5   5   2 4053.73 1350.59   6
  -5  -5  -3 126941. 6814.17   5
   5  -5   3 147759. 7866.20   1
  -5  -5  -3 130224. 6687.43   2
  -5   5  -3 126775. 6163.16   8
  -5   5  -3 130495. 7126.58  14
   5   5   3 118505. 7364.52   6
  -5  -5  -4 1689.09 988.394   5
   5  -5   4 1942.71 1146.82   1
  -5   5  -4-72.7371 422.307   8
  -5   5  -4 1205.60 849.656  14
  -5  -5  -4 104.176 630.506   2
   5   5   4 392.038 606.183   6
  -5  -5  -5 35944.1 3803.05   5
  -5  -5  -5 39084.8 4018.61   2
  -5   5  -5 39860.2 4020.65  14
   5  -6 -15 888.830 925.586   2
   5   6 -14 40956.2 4256.67  10
  -5   6  14 40261.8 3847.52   7
  -5  -6  14 45097.8 4750.63  12
   5  -6 -14 46645.3 4978.40  11
  -5   6  14 39292.7 4082.27   3
   5  -6 -13 6455.78 1902.52  11
   5   6 -13 3979.61 1383.30  10
  -5   6  13 6961.29 1698.99   3
  -5  -6  13 7924.79 2048.55  12
  -5   6  12 41001.0 4019.84   3
   5   6 -12 35643.7 3830.11  10
   5  -6 -12 44424.4 4069.35  16
   5   6 -12 36963.2 3949.91  15
  -5  -6  12 45187.6 4682.58  12
   5  -6 -12 47497.4 5007.97  11
   5  -6 -11 3957.12 1547.22  11
   5   6 -11 5268.98 1418.82  10
  -5   6  11 4313.18 1372.67   3
   5  -6 -11 4556.38 1349.89  16
   5   6 -11 5138.53 1524.14  15
  -5  -6  11 4396.64 1568.20  12
  -5   6  11 3371.65 1029.22   6
  -5   6  10 140947. 7359.56   3
   5   6 -10 142278. 7322.23  10
   5  -6 -10 150825. 7224.37  16
   5   6 -10 143822. 7722.48  15
  -5   6  10 154277. 6478.06  14
  -5  -6  10 156280. 8618.58  12
   5  -6 -10 158161. 9318.54  11
   5  -6  -9 693.431 970.403  11
   5   6  -9 1843.82 928.285  10
  -5   6   9 2234.70 1025.32   3
  -5  -6   9 1690.80 778.593   5
   5  -6  -9 766.023 634.781  16
   5   6  -9 1001.23 745.977  15
  -5   6   9 1435.89 721.697  14
  -5  -6   9 577.241 569.378  12
  -5   6   8 83245.7 5418.59   3
  -5  -6   8 88912.0 5034.30   5
   5   6  -8 83207.4 5281.54  10
   5  -6  -8 84148.0 5129.27  16
  -5   6   8 94384.8 4973.18  14
  -5  -6   8 95639.6 6466.30  12
   5  -6  -8 80396.9 6523.14  11
  -5  -6   7 20341.7 2414.16   5
   5   6  -7 15870.1 2272.97  10
  -5   6   7 17881.3 2456.91   3
  -5   6   7 19047.9 2203.24  14
  -5  -6   7 22878.2 3130.92  12
   5  -6  -7 17940.8 2318.39  16
   5  -6  -7 16581.2 2916.83  11
   5  -6  -6 148276. 8490.90  11
  -5  -6   6 146552. 6548.64   5
   5   6  -6 124003. 6126.75  10
  -5   6   6 151178. 7032.07   3
  -5   6   6 142608. 6021.00  14
   5  -6  -6 142057. 6414.86  16
  -5  -6   6 164113. 8107.66  12
   5   6  -6 137818. 6814.46   6
   5  -6  -5 3287.09 1382.45  11
   5   6  -5 3826.10 1084.90  10
  -5  -6   5 2323.50 952.511   5
   5  -6  -5 3645.29 1058.30  16
  -5   6   5 3915.11 1031.12  14
  -5  -6   5 3778.68 1346.44  12
   5   6  -5 2566.62 972.058   6
   5  -6  -4 151918. 8401.27  11
  -5  -6   4 148282. 6690.82   5
   5   6  -4 130562. 5926.10  10
  -5   6   4 145060. 5740.79   4
   5  -6  -4 129455. 6006.82  16
  -5   6   4 132260. 5823.50  14
   5   6  -4 118750. 6270.85   6
  -5  -6   3 14353.3 2083.59   5
   5  -6  -3 13342.5 2465.24  11
   5   6  -3 11307.9 1691.86  10
  -5   6   3 11275.0 1538.51   4
   5  -6  -3 15516.4 2049.48  16
  -5   6   3 11313.5 1729.12  14
   5   6  -3 11222.5 1936.45   6
   5  -6  -2 51830.9 4854.50  11
  -5  -6   2 43813.5 3695.89   5
  -5  -6   2 58257.6 4810.22   9
   5  -6  -2 44429.6 3468.98  16
  -5   6   2 44610.3 3521.19  14
   5   6  -2 42366.5 3854.97   6
  -5  -6   1 10962.8 1875.89   5
   5  -6  -1 14108.3 2544.10  11
  -5  -6   1 12562.8 2333.65   9
  -5   6   1 10922.5 1470.53   8
  -5   6   1 9439.31 1696.57  14
   5  -6  -1 13563.5 2538.25   1
   5   6  -1 10882.5 2033.23   6
  -5  -6   0 126737. 6483.37   5
  -5  -6   0 141473. 7831.01   9
  -5   6   0 116610. 5185.08   8
  -5   6   0 124096. 6340.83  14
   5   6   0 118507. 6952.94   6
   5  -6   0 125612. 7567.67   1
   5  -6   1 771.917 730.307   1
  -5  -6  -1 1593.99 890.881   5
  -5   6  -1 1584.71 742.911   8
  -5   6  -1 1465.70 847.676  14
  -5  -6  -1 2358.03 960.507   2
   5   6   1 1021.41 796.385   6
  -5  -6  -2 67509.1 4888.10   5
  -5   6  -2 62726.8 4191.76   8
  -5  -6  -2 61569.2 4500.93   2
  -5   6  -2 59626.7 4664.06  14
   5   6   2 62086.7 5338.34   6
   5  -6   2 64750.5 5432.11   1
  -5  -6  -3 4145.01 1314.67   5
   5  -6   3 5206.42 1584.48   1
  -5   6  -3 5396.45 1301.89   8
  -5   6  -3 6734.07 1609.20  14
  -5  -6  -3 6360.01 1549.29   2
   5   6   3 4797.11 1633.81   6
  -5   6  -4 28618.1 3075.61   8
  -5  -6  -4 28166.0 3307.04   2
  -5   7  12 39635.8 4168.94   3
   5   7 -12 35612.9 3914.03  10
   5   7 -12 31057.5 3733.66  15
  -5  -7  12 44220.0 4856.59  12
   5  -7 -12 39144.4 4668.52  11
   5  -7 -11 12559.7 2730.71  11
   5   7 -11 13679.9 2444.17  10
  -5   7  11 13618.4 2407.99   3
   5   7 -11 9641.62 2143.96  15
   5  -7 -11 13531.7 2249.84  16
  -5  -7  11 13446.5 2716.28  12
  -5   7  10 76976.6 5609.39   3
   5   7 -10 73809.4 5410.97  10
   5  -7 -10 86098.4 5478.60  16
   5   7 -10 75662.0 5695.42  15
  -5   7  10 88228.2 5239.58  14
  -5  -7  10 91315.8 6804.42  12
   5  -7 -10 85556.2 7021.76  11
   5  -7  -9 12441.4 2697.89  11
   5   7  -9 14938.7 2381.35  10
  -5  -7   9 15246.3 2264.40   5
  -5   7   9 12156.3 2216.92   3
   5  -7  -9 15411.8 2296.31  16
   5   7  -9 11899.7 2277.70  15
  -5   7   9 17905.0 2344.15  14
  -5  -7   9 16558.8 2895.58  12
  -5   7   8 38102.7 3771.00   3
   5   7  -8 34968.3 3542.97  10
  -5  -7   8 37057.7 3499.06   5
   5  -7  -8 39888.2 3558.54  16
  -5   7   8 41569.0 3506.69  14
  -5  -7   8 39362.3 4259.36  12
   5  -7  -8 36227.2 4490.61  11
   5   7  -7 35597.4 3509.37  10
  -5  -7   7 42587.8 3745.03   5
  -5   7   7 42532.9 3902.64   3
   5  -7  -7 46253.3 3729.10  16
  -5   7   7 46116.6 3625.05  14
  -5  -7   7 46195.9 4517.62  12
   5  -7  -7 45650.8 4966.58  11
  -5  -7   6 94363.4 5606.70   5
   5   7  -6 78207.7 5029.75  10
   5  -7  -6 80949.7 4867.31  16
  -5   7   6 90635.8 5016.15  14
  -5  -7   6 99548.6 6565.33  12
   5   7  -6 82917.9 5576.26   6
   5  -7  -6 88675.4 6797.51  11
   5  -7  -5 8238.81 2094.25  11
   5   7  -5 8582.52 1644.51  10
  -5  -7   5 10481.1 1885.97   5
   5  -7  -5 8075.51 1508.84  16
  -5   7   5 8942.10 1614.17  14
  -5  -7   5 8223.52 1896.53  12
   5   7  -5 7731.55 1693.64   6
   5  -7  -4 108824. 7366.09  11
  -5  -7   4 108477. 6048.74   5
   5   7  -4 89183.6 5096.93  10
   5  -7  -4 98708.5 5134.34  16
  -5   7   4 101506. 5324.93  14
   5   7  -4 93845.4 5888.24   6
   5  -7  -3 17138.6 2953.90  11
  -5  -7   3 19724.2 2612.52   5
  -5   7   3 19359.7 2355.09  14
   5   7  -3 16063.4 2472.32   6
   5  -7  -2 49961.8 4964.51  11
  -5  -7   2 51543.3 4213.87   5
  -5   7   2 49791.3 3846.93  14
   5   7  -2 41885.1 4050.10   6
   5  -7  -1 29096.6 3819.48  11
  -5  -7   1 28015.7 3134.18   5
  -5  -7   1 30218.6 3641.20   9
  -5   7   1 25370.3 2817.49  14
   5   7  -1 23745.7 3119.65   6
   5  -7   0 63566.6 5626.87  11
  -5  -7   0 80485.4 5376.60   5
  -5  -7   0 84449.0 6207.40   9
  -5   7   0 81744.3 5209.39  14
   5   7   0 65763.1 5339.47   6
   5  -7   1 5499.63 1631.13  11
  -5  -7  -1 10001.0 2259.17   9
  -5  -7  -1 7762.95 1752.90   5
  -5   7  -1 7624.78 1648.12  14
  -5  -7  -1 7795.07 1642.57   2
   5  -7   1 8803.65 2114.65   1
   5   7   1 6625.97 1797.04   6
  -5  -7  -2 29341.0 3329.11   5
  -5  -7  -2 30287.2 3262.16   2
   5   7   2 23579.4 3366.40   6
  -5   7  -3 15181.6 2202.71   8
  -5  -7  -3 16241.0 2462.97   2
   5   8 -11 32652.2 3896.17  15
  -5   8  10 723.761 644.012   3
   5   8 -10 624.933 686.462  15
  -5   8  10 779.284 621.603  14
  -5   8   9 34096.6 3744.74   3
   5   8  -9 34803.8 3753.17  10
   5  -8  -9 34872.4 3457.33  16
   5   8  -9 34273.9 3897.27  15
  -5   8   9 39356.7 3691.69  14
  -5  -8   9 39433.2 4419.19  12
   5  -8  -9 39902.9 4857.72  11
   5  -8  -8-172.059 1146.73  11
   5   8  -8 251.897 480.927  10
  -5   8   8 1067.70 783.453   3
  -5  -8   8 463.772 699.204   5
   5  -8  -8 353.864 633.524  16
  -5   8   8 787.144 643.327  14
  -5  -8   8-91.1456 750.172  12
   5   8  -7 73875.5 5254.66  10
  -5  -8   7 90206.9 5848.03   5
  -5   8   7 91260.9 5887.02   3
   5  -8  -7 84183.9 5096.72  16
  -5   8   7 96112.0 5553.52  14
  -5  -8   7 106797. 7096.93  12
   5  -8  -7 89598.2 7206.60  11
   5  -8  -6 1850.23 1028.84  11
   5   8  -6 420.627 571.787  10
  -5  -8   6 1239.26 806.521   5
  -5   8   6 599.738 662.808  14
  -5  -8   6-522.179 845.446  12
   5   8  -5 28410.0 3068.46  10
  -5  -8   5 37046.6 3740.90   5
  -5   8   5 33716.6 3195.58  14
   5   8  -5 31112.7 3531.08   6
   5  -8  -5 34925.4 4384.46  11
   5  -8  -4 2.95882 671.373  11
  -5  -8   4 738.188 806.329   5
  -5   8   4 1024.99 648.022  14
   5   8  -4 1237.81 780.279   6
   5  -8  -3 76499.8 6366.38  11
  -5  -8   3 77065.6 5436.04   5
  -5  -8   3 74956.6 5822.89   9
  -5   8   3 66238.3 4542.58  14
   5   8  -3 58167.8 4914.00   6
   5  -8  -2 2212.27 1136.84  11
  -5  -8   2 2895.15 1226.94   9
  -5  -8   2 2105.01 1032.02   5
  -5   8   2 879.569 674.181  14
   5   8  -2 1619.09 857.404   6
   5  -8  -1 53569.3 5381.05  11
  -5  -8   1 56624.6 4689.65   5
  -5  -8   1 66967.3 5533.16   9
   5   8  -1 48692.6 4636.44   6
   5   8   0-89.2259 523.865   6
   5   9  -4 27479.2 3478.97   6
  -6   0  17-283.163 440.852   1
  -6   0  16 155449. 6049.61   4
  -6   0  16 174100. 6770.47   3
   6   0 -15 238.526 382.217  11
  -6   0  15 298.951 391.864   3
   6   0 -15 841.971 528.231  16
  -6   0  15 175.125 368.090   4
  -6   0  15 485.043 453.463  12
  -6   0  14 89282.4 4582.58   4
   6   0 -14 100407. 5158.93  16
   6   0 -14 102239. 5135.11  15
  -6   0  14 89456.8 4180.58  12
   6   0 -14 104570. 4911.76  11
  -6   0  14 87357.3 4414.14   3
   6   0 -13 199.974 302.457  11
  -6   0  13 592.462 416.431   3
   6   0 -13 317.071 450.852  16
   6   0 -13 548.851 481.105  15
  -6   0  13 718.193 567.088   4
  -6   0  13 840.581 437.503  12
  -6   0  12 270262. 7825.77   3
  -6   0  12 296522. 8602.27   4
   6   0 -12 289813. 8961.05  16
   6   0 -12 308763. 9169.58  15
  -6   0  12 263492. 7092.91  12
   6   0 -12 287492. 7749.71  11
   6   0 -11 751.773 439.894  11
  -6   0  11-56.6899 351.574   3
   6   0 -11 147.308 403.787  16
   6   0 -11 1049.26 611.549  15
  -6   0  11 141.279 341.878   4
  -6   0  11 425.333 369.144  12
  -6   0  10 239629. 7157.66   3
  -6   0  10 254096. 7722.00   4
   6   0 -10 246581. 7952.47  15
   6   0 -10 241885. 8531.83  16
  -6   0  10 226379. 6434.32  12
   6   0 -10 245423. 6811.05  11
   6   0  -9 197.393 331.540  11
  -6   0   9 250.256 355.833   3
   6   0  -9 97.4785 466.693  16
   6   0  -9 37.8495 362.260  15
  -6   0   9 986.881 559.745   4
  -6   0   9 419.044 446.447  12
  -6   0   8 205326. 6752.14   4
   6   0  -8 204492. 6927.76  15
  -6   0   8 205748. 5671.11  13
  -6   0   8 185672. 5462.62  12
   6   0  -8 225490. 6941.46  11
   6   0  -7 499.390 500.689  11
   6   0  -7 342.313 449.634  15
  -6   0   7 11.0907 286.439  13
  -6   0   7 1302.59 666.027   4
   6   0  -7 55.5539 129.161   6
  -6   0   6 633375. 11068.0   9
   6   0  -6 640439. 14998.2  17
   6   0  -6 705941. 13234.8  15
  -6   0   6 658445. 13159.7   4
  -6   0   6 704328. 12876.6  13
   6   0  -5 886.373 549.521   1
  -6   0   5 23.0429 296.018   9
   6   0  -5 321.173 325.705  15
  -6   0   5 404.371 440.289  13
  -6   0   5-164.315 430.568   4
   6   0  -4 278421. 8037.45   1
   6   0  -4 276283. 9402.84  17
   6   0  -4 290290. 7638.61  15
  -6   0   4 288233. 8517.57   4
  -6   0   4 289879. 8426.03  13
   6   0  -3 1060.99 627.698   1
   6   0  -3 1179.81 525.272  15
   6   0  -3 1155.72 811.650  17
  -6   0   3 153.797 437.851  13
  -6   0   3 232.952 422.274   4
   6   0  -2 278991. 7100.76  15
  -6   0   2 265510. 8260.29   4
  -6   0   2 266632. 8651.45  13
   6   0  -1 194.140 278.983  15
  -6   0   1 618.751 560.062  13
   6   0  -1 348.164 443.984   1
  -6   0   1-63.2746 402.776   4
  -6   0   0 299313. 8713.44   4
  -6   0   0 302060. 9864.34  13
  -6   0  -1-52.9795 385.503  13
   6   0   1 149.443 409.134   1
   6   0   2 105192. 5705.76   1
  -6   0  -2 90848.6 5586.04  13
  -6   0  -3 628.415 637.823   8
  -6   0  -3-137.751 590.761  13
   6   0   3 861.800 837.957   6
  -6   0  -4 154539. 7612.09   8
   6   0   4 163573. 7711.66   1
   6   0   4 141168. 6970.76   6
  -6   0  -4 136628. 7399.61  13
   6   0   5 813.411 845.760   1
  -6   0  -5-439.010 461.058   8
   6   0   5 703.535 767.683   6
  -6   1  19 31175.6 3408.66   1
  -6   1  18 5610.60 1465.65   3
  -6   1  18 4785.87 1327.54   1
  -6  -1  17 28601.6 2862.75  12
   6  -1 -17 31651.2 3242.56  11
  -6   1  17 32475.5 3206.20   3
   6   1 -16 26110.4 2602.61  15
  -6   1  16 23026.7 2401.15   7
  -6  -1  16 23350.8 2464.70  12
   6  -1 -16 27314.3 2908.09  11
  -6   1  16 23854.9 2643.78   3
   6   1 -15 51216.2 3442.08  16
   6  -1 -15 54251.7 4026.74  16
  -6  -1  15 49798.0 3284.13   4
   6   1 -15 51882.5 3645.03  15
  -6  -1  15 48648.5 3414.92  12
   6  -1 -15 51402.3 3861.72  11
  -6   1  15 44323.3 3447.72   3
   6  -1 -14 6636.39 1414.42  11
  -6   1  14 6453.33 1287.11   3
   6   1 -14 6134.92 1221.96  16
   6  -1 -14 8471.21 1605.07  16
   6   1 -14 8390.97 1513.08  15
  -6  -1  14 5650.41 1135.46   4
  -6  -1  14 4521.48 1016.98  12
  -6  -1  13 140682. 5174.60   3
   6   1 -13 155019. 6399.07  10
   6   1 -13 157161. 6062.93  16
   6  -1 -13 152372. 6722.82  16
   6  -1 -13 162420. 5373.09   2
  -6  -1  13 161037. 6022.11   4
   6   1 -13 155358. 6427.34  15
  -6  -1  13 139016. 5553.76  12
   6   1 -13 146913. 5159.81  11
   6  -1 -13 150575. 6262.68  11
  -6   1  13 138738. 5863.94   3
  -6   1  12 30820.7 2687.42   3
  -6  -1  12 33469.0 2424.90   3
   6   1 -12 36825.8 3019.24  10
  -6   1  12 29986.3 2635.47   4
   6  -1 -12 37961.7 3294.88  16
   6   1 -12 40110.0 3037.56  16
  -6  -1  12 34536.9 2720.80   4
   6  -1 -12 36556.4 3041.73  15
   6   1 -12 34651.9 2983.56  15
   6  -1 -12 36504.8 2273.83   2
  -6  -1  12 34351.1 2689.53  12
   6   1 -12 34064.0 2246.41  11
   6  -1 -12 35715.2 2943.55  11
  -6   1  11 40755.0 3085.78   3
   6   1 -11 43749.2 3232.28  10
  -6  -1  11 38134.4 2531.38   3
  -6   1  11 41730.9 3110.18   4
   6  -1 -11 40457.9 3427.10  16
   6   1 -11 40541.3 3168.46  16
  -6  -1  11 40910.2 2925.09   4
   6  -1 -11 40718.8 3169.12  15
   6   1 -11 40990.6 3238.70  15
   6  -1 -11 44281.0 2274.72   2
  -6   1  11 37159.7 2151.41  12
  -6  -1  11 41005.9 2966.98  12
   6   1 -11 42783.4 2338.63  11
   6  -1 -11 46960.2 3412.45  11
  -6   1  10 78223.9 4272.85   3
  -6  -1  10 74667.4 3441.39   3
  -6   1  10 80211.9 4319.73   4
   6  -1 -10 84246.1 5053.58  16
   6   1 -10 76512.8 4549.81  16
  -6  -1  10 76676.5 4003.55   4
   6  -1 -10 78632.8 4379.39  15
   6   1 -10 77403.7 4453.16  15
   6  -1 -10 77628.8 2768.92   2
  -6   1  10 83189.4 3104.16  14
  -6  -1  10 75088.7 2717.71  13
  -6   1  10 71727.1 2870.96  12
  -6  -1  10 73502.5 4002.16  12
   6   1 -10 78285.1 2975.13  11
   6  -1 -10 84315.8 4745.01  11
  -6  -1  10 75885.1 2807.79   5
  -6   1   9 152851. 5956.10   3
  -6   1   9 162013. 6175.88   4
   6  -1  -9 156358. 7022.27  16
   6   1  -9 153228. 6708.54  16
  -6  -1   9 145741. 5552.96   4
   6  -1  -9 162539. 6277.25  15
   6   1  -9 151952. 6257.94  15
  -6  -1   9 153146. 4584.71  13
  -6   1   9 136874. 3817.93  12
  -6  -1   9 155161. 5725.87  12
   6   1  -9 158784. 4156.73  11
   6  -1  -9 168404. 6993.64  11
  -6   1   8 16055.4 1879.66   3
  -6   1   8 16008.7 1155.24   9
  -6   1   8 17165.0 1958.99   4
   6  -1  -8 16500.2 1950.32  15
  -6  -1   8 15605.0 1800.73   4
   6   1  -8 16831.0 2022.23  15
   6  -1  -8 18859.2 2476.55  16
  -6  -1   8 17352.1 1648.92  13
  -6  -1   8 15155.6 1730.28  12
   6   1  -8 17862.3 1384.75  11
   6  -1  -8 20685.1 2450.87  11
   6  -1  -7 219039. 8103.30  11
  -6   1   7 193277. 4414.42   9
   6   1  -7 215778. 8069.21  17
  -6   1   7 211266. 6994.95   4
   6  -1  -7 216028. 7021.69  15
   6   1  -7 221974. 7329.18  15
  -6  -1   7 204956. 6803.49   4
   6   1  -7 200521. 4287.68   6
  -6  -1   7 223288. 6573.13  13
   6   1  -7 224294. 5653.80  11
   6   1  -6 70932.9 3321.28  11
   6  -1  -6 67920.1 4339.25  11
   6  -1  -6 74127.5 4784.59  17
   6   1  -6 69622.7 4532.39  17
  -6   1   6 68436.8 3864.35   4
   6  -1  -6 66134.2 3690.09  15
   6   1  -6 73006.5 4030.86  15
  -6  -1   6 66263.3 3869.00   4
   6   1  -6 67342.9 2763.89   6
  -6  -1   6 66452.6 3684.87  13
   6   1  -5 95786.3 5322.97  17
  -6  -1   5 81117.2 4026.31   9
   6  -1  -5 92012.2 5368.61  17
   6  -1  -5 93799.0 4288.32  15
  -6   1   5 84246.3 4324.76   4
   6   1  -5 90751.6 4411.07  15
  -6  -1   5 87535.0 4557.74   4
   6   1  -5 85689.1 3554.44   6
  -6  -1   5 91568.5 4525.36  13
   6  -1  -5 94579.2 5058.08   1
   6   1  -5 93112.8 3688.42   1
   6   1  -4 43519.2 2645.72   1
  -6  -1   4 39562.7 2825.45   9
   6  -1  -4 37905.3 3440.56  17
   6   1  -4 44706.4 3628.28  17
   6  -1  -4 39617.6 2687.62  15
   6   1  -4 38855.6 2801.39  15
  -6  -1   4 38673.0 3032.05   4
   6   1  -4 35263.3 2464.00   6
  -6   1   4 41234.4 3184.74  13
  -6  -1   4 41314.6 3149.68  13
  -6   1   4 36477.1 2867.40   4
   6  -1  -4 41027.0 3345.05   1
   6  -1  -3 226506. 8023.04   1
  -6  -1   3 206937. 6832.18   9
   6   1  -3 246342. 6948.78   1
   6  -1  -3 215580. 8306.73  17
   6  -1  -3 224903. 6464.54  15
   6   1  -3 219052. 6734.68  15
  -6   1   3 215240. 7302.60   4
   6   1  -3 204666. 6662.53   6
  -6  -1   3 211734. 7309.06   4
  -6   1   3 226386. 7875.67  13
  -6  -1   3 220856. 7713.55  13
   6  -1  -2 60381.3 4089.83   1
   6   1  -2 65245.0 3598.62   1
   6  -1  -2 57570.8 4182.04  17
   6   1  -2 53108.1 3143.03  15
  -6   1   2 50320.1 3443.94   4
   6   1  -2 52784.4 3486.87   6
  -6  -1   2 47494.0 3392.66   4
  -6   1   2 54409.8 3909.21  13
  -6  -1   2 51354.3 3762.63  13
   6  -1  -2 58606.1 3069.92  15
   6  -1  -1 83424.4 4897.72   1
   6  -1  -1 77148.2 4889.48  17
   6   1  -1 80572.6 4171.26   1
   6  -1  -1 80319.2 3410.25  15
   6   1  -1 70762.3 3549.44  15
   6   1  -1 66736.5 4155.65   6
  -6   1   1 68723.6 4016.23   4
  -6  -1   1 66056.7 3976.81   4
  -6   1   1 73430.1 4708.95  13
  -6  -1   1 69165.0 4530.65  13
   6  -1   0 104696. 5579.80   1
   6   1   0 82441.0 3712.79  15
   6   1   0 97661.3 4855.71   1
   6   1   0 79114.7 4728.22   6
  -6   1   0 82544.5 4368.09   4
  -6   1   0 87008.1 5291.75  13
  -6  -1   0 81724.0 5086.38  13
  -6  -1   0 83928.8 4552.11   4
   6  -1   1 80018.5 4969.30   1
   6   1   1 74411.4 4488.94   1
   6   1   1 64491.6 4410.85   6
  -6  -1  -1 61742.7 4541.20  13
  -6   1  -1 60018.2 3668.93   4
  -6   1  -2 18164.7 2436.96   8
   6   1   2 18295.9 2385.25   1
   6   1   2 16417.8 2304.82   6
  -6  -1  -2 14264.4 2287.22  13
   6  -1   2 21254.4 2693.07   1
  -6   1  -3 80149.5 5244.17   8
   6  -1   3 87671.4 5568.33   1
   6   1   3 93052.9 5464.78   1
   6   1   3 81821.0 5299.27   6
   6  -1   4 22903.8 2974.35   1
  -6  -1  -4 18978.3 2664.07   8
   6   1   4 23010.4 2825.75   1
   6   1   4 19433.9 2643.64   6
  -6  -1  -4 18031.5 2664.85  13
  -6   1  -4 19786.3 2718.83   8
   6  -1   5 22114.7 2988.44   1
  -6   1  -5 22247.0 2934.89   8
  -6  -1  -5 21654.3 2933.56   8
   6   1   5 21758.7 2884.24   1
   6   1   5 22357.8 2916.67   6
  -6  -1  -5 19495.8 2825.74  13
   6   1   6 12764.2 2302.46   1
  -6   2  18 10250.1 1950.98   3
  -6  -2  18 8914.47 1738.79  12
   6  -2 -18 9291.69 2008.47  11
   6   2 -17 44534.3 3890.04  10
  -6   2  17 40569.2 3450.58   7
  -6  -2  17 37825.0 3407.11  12
   6  -2 -17 48494.8 4259.97  11
  -6   2  17 43180.9 3854.92   3
   6   2 -16 24023.3 2816.73  10
  -6  -2  16 16618.2 2194.09  12
   6  -2 -16 22772.6 2864.33  11
  -6   2  16 18754.3 2448.76   3
   6   2 -15 110362. 5898.00  10
   6  -2 -15 110654. 6054.62  16
   6   2 -15 101823. 5255.34  15
  -6  -2  15 97573.5 5182.09  12
   6  -2 -15 108769. 6126.59  11
  -6   2  15 93684.8 5319.64   3
   6  -2 -14 9775.60 1840.92  11
   6   2 -14 11269.0 1877.52  10
   6  -2 -14 10749.4 1895.42  16
  -6  -2  14 9082.41 1345.42   4
   6   2 -14 10926.0 1755.92  15
   6  -2 -14 9553.30 1517.38   2
  -6  -2  14 8720.42 1525.78  12
  -6   2  14 9503.90 1652.69   3
   6   2 -13 208107. 7993.25  10
   6   2 -13 218603. 6561.44  16
   6  -2 -13 215382. 8369.24  16
  -6  -2  13 189809. 6325.64   4
   6   2 -13 192040. 7422.10  15
   6  -2 -13 201223. 6653.83   2
  -6  -2  13 196152. 7236.29  12
   6  -2 -13 202237. 8112.26  11
  -6   2  13 179274. 7097.41   3
  -6   2  12 69076.4 4269.08   3
   6   2 -12 67338.5 4413.88  10
   6  -2 -12 76215.6 4866.83  16
   6   2 -12 73198.9 3782.31  16
  -6  -2  12 67561.5 3675.12   4
   6   2 -12 65140.1 4298.36  15
   6  -2 -12 68911.8 3609.75   2
  -6  -2  12 72000.9 4334.79  12
   6  -2 -12 74107.0 4910.23  11
  -6   2  11 124575. 5775.44   3
   6   2 -11 131875. 6078.35  10
   6   2 -11 138609. 5540.18  16
   6  -2 -11 127420. 6323.91  16
  -6  -2  11 124567. 5093.97   4
   6   2 -11 118854. 5875.68  15
  -6  -2  11 132425. 5968.64  12
   6  -2 -11 143636. 7067.69  11
  -6  -2  10 59740.0 2656.27   5
  -6   2  10 53955.7 3732.05   3
   6   2 -10 56798.2 3860.87  10
   6  -2 -10 63453.6 4465.89  16
   6   2 -10 55387.6 3720.52  16
   6   2 -10 56782.8 4019.02  15
  -6  -2  10 54724.0 3353.67   4
  -6   2  10 64010.6 2899.62  14
  -6  -2  10 60474.2 4015.49  12
  -6   2  10 53412.3 3516.14   4
   6  -2 -10 56884.1 4567.67  11
   6   2  -9 433520. 11029.9  10
  -6   2   9 431073. 11029.3   3
   6  -2  -9 414425. 12022.5  16
  -6   2   9 403655. 10284.3   4
   6   2  -9 418461. 11312.9  15
  -6  -2   9 399998. 9872.23   4
  -6   2   9 433015. 8885.81  14
  -6  -2   9 391794. 10579.7  12
   6  -2  -9 430219. 13095.5  11
  -6  -2   9 423983. 8586.38   5
   6  -2  -8 36606.0 3646.89  11
   6   2  -8 38598.3 3062.70  10
  -6   2   8 34269.9 2917.51   3
   6  -2  -8 34053.8 2799.52  15
  -6   2   8 33366.3 2796.38   4
   6   2  -8 39357.2 3249.84  15
  -6  -2   8 35786.1 2806.67   4
   6  -2  -8 37217.7 3478.89  16
  -6  -2   8 37589.9 3013.51  12
   6  -2  -7 241938. 9366.45  11
   6   2  -7 238941. 7719.89  10
  -6   2   7 231583. 7534.38   4
   6  -2  -7 238729. 8972.65  16
   6   2  -7 235222. 8015.00  15
   6   2  -7 226045. 8131.06  17
  -6  -2   7 230665. 7468.05   4
  -6  -2   7 237480. 7697.92  12
   6   2  -7 240462. 5729.42   6
   6   2  -6 82457.7 2507.37  11
   6  -2  -6 82152.7 5243.53  11
  -6   2   6 69758.2 4002.34   4
   6   2  -6 69813.7 4457.82  17
   6  -2  -6 64484.6 3692.18  15
   6   2  -6 72268.6 4284.30  15
  -6  -2   6 75476.7 4204.17   4
   6   2  -6 67535.0 3127.70   6
  -6  -2   5 168843. 6547.39   9
   6   2  -5 181359. 7305.98  17
  -6   2   5 170482. 6322.18   4
   6  -2  -5 175598. 6067.31  15
   6   2  -5 180182. 6768.93  15
  -6  -2   5 189121. 6807.21   4
   6   2  -5 168683. 5493.78   6
   6   2  -5 181361. 4174.66   1
   6   2  -4 15328.4 1324.11   1
  -6  -2   4 13129.5 1832.35   9
  -6  -2   4 13780.6 1205.64   2
   6  -2  -4 13086.4 2073.96  17
  -6   2   4 12799.6 1699.46   4
   6   2  -4 13213.7 1797.72  15
  -6  -2   4 13211.3 1787.48   4
   6   2  -4 11347.7 1495.46   6
   6  -2  -4 14866.5 2193.20   1
  -6  -2   3 399198. 10656.2   9
  -6  -2   3 404954. 8368.03   2
   6  -2  -3 400950. 11823.7  17
   6   2  -3 414335. 10371.3  15
  -6   2   3 387024. 9988.39   4
   6   2  -3 383696. 9956.10   6
  -6  -2   3 407268. 10424.6   4
   6  -2  -3 412240. 12009.7   1
   6  -2  -2 31409.0 3177.91   1
  -6  -2   2 28113.4 2743.89   9
  -6  -2   2 29304.7 2274.28   2
   6   2  -2 32469.9 2319.72   1
   6   2  -2 28856.1 2535.14  15
   6  -2  -2 27467.0 2948.61  17
  -6   2   2 28051.3 2560.62   4
   6   2  -2 28100.7 2686.51   6
  -6  -2   2 27860.0 2566.84   4
   6  -2  -1 172361. 7494.20   1
  -6  -2   1 139533. 5510.50   2
   6  -2  -1 153719. 7006.81  17
   6   2  -1 151753. 5793.74  15
   6   2  -1 166322. 5734.48   1
  -6   2   1 141542. 5817.35   4
   6   2  -1 134731. 6285.28   6
  -6  -2   1 142156. 6008.52   4
  -6  -2   1 141097. 6832.44  13
   6  -2   0 43821.8 3796.65   1
  -6  -2   0 30843.6 2728.31   2
   6  -2   0 36540.2 3366.21  17
  -6   2   0 35341.6 3070.45   8
   6   2   0 32541.1 2582.86  15
   6   2   0 36808.3 2817.91   1
   6   2   0 29561.4 3036.00   6
  -6   2   0 28290.3 2521.28   4
  -6  -2   0 34391.9 3451.56  13
   6  -2   1 206166. 8482.05   1
  -6  -2  -1 164363. 6811.79   2
  -6   2  -1 174167. 7233.68   8
   6  -2   1 187907. 7779.37  17
   6   2   1 160839. 7457.94   6
   6   2   1 184038. 6876.13   1
  -6   2  -1 148169. 5677.19   4
  -6  -2  -1 165972. 7914.17  13
   6   2   2 4447.73 1176.09   1
   6  -2   2 5971.54 1529.19  17
  -6   2  -2 4880.99 1296.84   8
   6  -2   2 6011.85 1625.37   1
  -6  -2  -2 3206.21 1175.87  13
   6   2   2 4406.34 1303.89   6
  -6   2  -3 120186. 6426.22   8
   6   2   3 112612. 6592.02   6
   6   2   3 121527. 6082.32   1
   6  -2   3 123998. 6437.38  17
  -6  -2  -3 106513. 6580.11  13
   6   2   4 11111.8 1905.14   1
   6  -2   4 11837.5 2024.15  17
  -6   2  -4 10431.7 1969.88   8
  -6  -2  -4 10390.9 1998.92   8
  -6  -2  -4 8721.10 1904.83  13
   6  -2   4 10988.3 2173.59   1
   6   2   4 9585.35 1998.38   6
   6  -2   5 40160.5 4078.83   1
  -6  -2  -5 29663.0 3460.56   8
   6   2   5 35735.8 3535.69   1
   6   2   5 33784.4 3739.38   6
  -6  -2  -5 30062.0 3590.97  13
  -6   3  18 27737.9 3045.07   7
  -6  -3  18 24243.6 2920.91  12
   6  -3 -18 26201.5 3465.86  11
   6  -3 -17 1924.50 1011.63  11
   6   3 -17 407.890 625.675  10
  -6   3  17 509.856 522.027   3
  -6   3  17 716.244 581.692   7
  -6  -3  17-2.79249 537.756  12
   6   3 -16 116172. 6566.47  10
  -6  -3  16 98526.0 5669.18  12
   6  -3 -16 121240. 7167.48  11
  -6   3  16 101782. 5968.91   3
   6   3 -15 1312.80 813.890  10
  -6   3  15 2290.81 915.945   3
   6  -3 -15 2757.45 1171.15  16
   6   3 -15 1245.15 765.946  15
   6  -3 -15 3172.19 1082.53   2
  -6  -3  15 1252.30 768.722  12
   6   3 -14 56752.3 4422.19  10
   6  -3 -14 61257.0 4635.05  16
   6   3 -14 56631.8 4103.16  15
   6  -3 -14 60084.3 4057.07   2
  -6  -3  14 54540.8 4085.60  12
   6  -3 -14 58708.9 4799.29  11
  -6   3  14 52043.5 4016.76   3
   6  -3 -13 303.738 625.393  11
   6   3 -13-325.194 541.840  10
  -6   3  13 152.058 370.737   3
   6  -3 -13 1240.59 829.042  16
   6   3 -13 277.404 455.484  15
  -6  -3  13 1003.87 600.224  12
  -6   3  12 131191. 6237.83   3
   6   3 -12 137937. 6750.45  10
   6  -3 -12 149913. 7121.39  16
   6   3 -12 133135. 6594.74  15
  -6  -3  12 125737. 5114.87   4
  -6  -3  12 147622. 6835.19  12
   6  -3 -12 152084. 7994.36  11
   6  -3 -11 3992.21 1418.76  11
   6   3 -11 4658.89 1231.93  10
  -6   3  11 4781.58 1225.09   3
   6  -3 -11 5203.02 1358.86  16
   6   3 -11 4210.08 1217.20  15
  -6  -3  11 5322.78 1085.97   4
  -6  -3  11 4782.02 1290.65  12
  -6  -3  10 232380. 6198.06   5
  -6   3  10 230158. 8275.70   3
   6   3 -10 237838. 8585.24  10
   6  -3 -10 244028. 9059.45  16
   6   3 -10 240601. 7396.15  16
   6   3 -10 238113. 8895.15  15
  -6  -3  10 223733. 7196.02   4
  -6   3  10 246868. 6553.95  14
  -6  -3  10 242152. 8976.05  12
   6  -3 -10 249126. 10749.4  11
   6  -3  -9 1046.89 845.353  11
   6   3  -9 854.692 570.448  10
  -6  -3   9 622.465 440.930   5
  -6   3   9 3635.87 1079.94   3
   6  -3  -9 1900.27 897.430  16
   6   3  -9 941.400 626.849  15
  -6   3   9 1875.41 584.343  14
  -6  -3   9 20.6796 387.010   4
  -6  -3   9 2533.79 1060.33  12
   6  -3  -8 88513.3 6087.32  11
  -6  -3   8 86633.1 4046.84   5
   6   3  -8 84979.7 4799.40  10
  -6   3   8 88806.5 4908.35   3
   6   3  -8 86525.5 4734.75  17
  -6   3   8 83625.3 4450.56   4
   6  -3  -8 91314.6 5488.93  16
   6   3  -8 86393.2 5157.78  15
  -6  -3   8 86540.9 4440.81   4
  -6   3   8 85315.6 3994.93  14
  -6  -3   8 92684.3 5168.92  12
   6   3  -8 83810.6 3557.40   6
   6  -3  -7 537.089 763.041  11
   6   3  -7 679.942 549.384  10
  -6  -3   7 1029.36 539.757   5
   6  -3  -7 834.412 740.441  16
   6   3  -7 1184.88 799.293  15
  -6   3   7 620.168 429.439  14
  -6   3   7 892.553 575.479   4
   6   3  -7 2349.39 797.401  17
  -6  -3   7 152.945 381.213   4
  -6  -3   7 675.076 729.199  12
   6   3  -7 1188.84 503.768   6
   6  -3  -6 297159. 10917.1  11
   6   3  -6 278123. 8590.59  10
   6  -3  -6 275139. 9841.93  16
   6   3  -6 273546. 8778.76  17
  -6   3   6 268943. 8304.46   4
   6   3  -6 286991. 9379.80  15
  -6  -3   6 275690. 8270.68   4
  -6   3   6 291260. 8388.58  14
   6   3  -6 276367. 7522.08   6
  -6  -3   6 279668. 8438.82   5
   6  -3  -5 4616.22 1378.42  11
   6   3  -5 8443.80 1429.92  10
   6   3  -5 4658.09 1210.36  15
  -6   3   5 4924.17 1107.45   4
  -6  -3   5 5821.94 1222.76   4
   6   3  -5 5381.18 1066.57   6
  -6  -3   4 143964. 6571.83   9
  -6   3   4 141087. 5711.75   4
   6   3  -4 145900. 6448.96  15
  -6  -3   4 141532. 5822.37   4
   6   3  -4 141296. 5748.78   6
   6  -3  -4 164769. 7865.17   1
   6  -3  -3 4055.19 1311.40   1
  -6  -3   3 7311.82 1563.23   9
  -6   3   3 4285.87 970.382   8
   6   3  -3 4963.05 1177.49  15
  -6  -3   3 3959.39 786.752   2
  -6   3   3 3887.70 965.575   4
  -6  -3   3 5533.99 1188.50   4
   6   3  -3 4687.61 1119.50   6
   6  -3  -3 5272.91 1370.76  17
  -6  -3   2 84194.4 5151.51   9
   6  -3  -2 82135.4 5235.28  17
  -6  -3   2 75123.6 3718.28   2
  -6   3   2 85064.0 4354.15   8
   6   3  -2 83465.2 4717.40  15
  -6   3   2 83037.6 4360.25   4
   6   3  -2 76756.2 4677.74   6
   6  -3  -2 90431.2 5780.11   1
  -6  -3   1 690.229 762.021   9
   6   3  -1 1473.55 553.972   1
   6  -3  -1 1282.93 741.418  17
   6  -3  -1 28.0596 619.410   1
  -6   3   1 127.680 326.964   8
   6   3  -1 446.917 470.320  15
  -6  -3   1 799.759 501.878   2
  -6   3   1 169.250 369.465   4
   6   3  -1 832.364 624.179   6
   6  -3   0 142971. 6880.69  17
  -6  -3   0 129213. 5697.21   2
  -6   3   0 140892. 6213.38   8
   6   3   0 132423. 5808.33  15
  -6   3   0 129886. 5378.17   4
   6   3   0 133034. 6814.59   6
   6   3   0 154394. 5710.99   1
   6   3   1 3772.42 962.312   1
  -6   3  -1 3343.60 1064.49   8
   6  -3   1 4450.50 1397.00   1
  -6  -3  -1 1884.06 830.207   2
   6  -3   1 3987.43 1167.54  17
  -6  -3  -1 3190.55 1212.97  13
   6   3   1 2082.97 950.712   6
   6  -3   2 40145.7 3595.00  17
  -6   3  -2 37957.8 3449.53   8
   6   3   2 32887.2 3615.53   6
  -6  -3  -2 31457.2 3646.67  13
   6   3   2 39859.5 3224.80   1
  -6  -3  -2 32907.9 3175.34   2
   6  -3   3 4698.26 1386.18  17
   6   3   3 4886.97 1216.67   1
   6  -3   3 6977.46 1765.99   1
  -6  -3  -3 2526.67 998.572   2
  -6   3  -3 1155.89 843.842   8
  -6  -3  -3 2430.45 1094.21  13
   6   3   3 2013.33 1058.12   6
   6  -3   4 60928.3 5018.04   1
  -6  -3  -4 39926.1 3890.63   2
  -6   3  -4 50598.6 4292.24   8
   6   3   4 51574.6 4747.02   6
  -6  -3  -4 46013.0 4578.61  13
   6   3   4 44959.0 3775.37   1
   6  -3   4 52490.8 4157.24  17
   6   3   5-52.7778 581.661   1
  -6  -3  -5 578.130 643.053   8
  -6  -3  -5-664.868 845.464  13
   6   4 -17 16341.4 2615.84  10
  -6   4  17 17804.9 2509.38   7
  -6  -4  17 17151.1 2554.54  12
   6  -4 -17 19336.6 3130.98  11
  -6   4  17 18661.6 2690.94   3
   6   4 -16 60905.5 4954.30  10
  -6  -4  16 59232.7 4672.27  12
   6  -4 -16 68983.4 5792.60  11
  -6   4  16 60762.4 4757.22   3
   6   4 -15 70798.4 5261.09  10
   6  -4 -15 72289.1 5298.19  16
   6   4 -15 73308.8 4840.97  15
   6  -4 -15 76606.0 5157.07   2
  -6  -4  15 76406.1 5286.12  12
   6  -4 -15 79387.9 6111.47  11
  -6   4  15 65970.1 4846.85   3
  -6   4  14 38810.1 3636.27   3
   6   4 -14 47661.4 4232.43  10
   6  -4 -14 47790.0 4264.21  16
   6   4 -14 44526.5 3917.85  15
  -6  -4  14 45013.8 4035.25  12
   6  -4 -14 46302.0 4638.53  11
  -6   4  13 85267.4 5311.79   3
   6   4 -13 97414.6 5962.58  10
   6  -4 -13 104870. 6202.09  16
   6   4 -13 90989.5 5741.23  15
  -6  -4  13 95936.8 5926.34  12
   6  -4 -13 96644.0 6818.29  11
  -6   4  12 80790.5 5125.49   3
   6   4 -12 92038.2 5680.55  10
   6  -4 -12 102175. 6021.21  16
   6   4 -12 87743.4 5698.42  15
  -6  -4  12 94287.7 5905.35  12
   6  -4 -12 101243. 7080.43  11
  -6   4  11 37707.8 3449.98   3
   6   4 -11 40051.6 3652.87  10
   6  -4 -11 40143.1 3716.52  16
   6   4 -11 37497.2 3695.48  15
  -6  -4  11 34588.0 2554.45   4
  -6  -4  11 43437.6 4039.91  12
   6  -4 -11 39932.3 4533.72  11
  -6   4  10 128541. 6369.90   3
  -6  -4  10 127947. 5008.07   5
   6   4 -10 136739. 6642.16  10
   6  -4 -10 144586. 7007.73  16
   6   4 -10 140431. 7174.32  15
  -6   4  10 145906. 5366.17  14
  -6  -4  10 116178. 4894.97   4
  -6  -4  10 134319. 7089.58  12
   6  -4 -10 142570. 8589.45  11
  -6  -4   9 170870. 5902.26   5
  -6   4   9 155384. 6985.88   3
   6   4  -9 162835. 7112.58  10
   6  -4  -9 166054. 7497.94  16
   6   4  -9 163819. 7681.48  15
  -6   4   9 178239. 6062.22  14
  -6  -4   9 156356. 5803.60   4
  -6  -4   9 170817. 7880.64  12
   6  -4  -9 176807. 9389.09  11
   6  -4  -8 81557.3 6164.59  11
  -6  -4   8 80992.5 4107.57   5
   6   4  -8 80012.8 4788.48  10
  -6   4   8 79706.4 4877.39   3
   6   4  -8 73972.1 4170.65  17
   6  -4  -8 82646.4 5245.23  16
   6   4  -8 77672.7 5144.97  15
  -6   4   8 80808.4 4053.58  14
  -6  -4   8 73879.9 3988.13   4
  -6  -4   8 89298.7 5475.76  12
   6   4  -8 77888.4 4094.18   6
   6  -4  -7 117662. 7318.06  11
  -6  -4   7 110091. 5049.79   5
   6   4  -7 100314. 5294.48  10
  -6   4   7 104322. 5575.41   3
   6   4  -7 100792. 4961.76  17
  -6   4   7 107824. 5123.19   4
   6  -4  -7 110365. 6076.34  16
   6   4  -7 106591. 5938.50  15
  -6   4   7 98093.5 4617.04  14
  -6  -4   7 103549. 4779.05   4
  -6  -4   7 115091. 6138.91  12
   6   4  -7 106303. 4978.39   6
  -6  -4   6 217242. 7481.33   5
   6  -4  -6 229130. 10126.3  11
   6   4  -6 198954. 7404.86  10
   6   4  -6 192674. 7061.27  17
  -6   4   6 208484. 7266.86   4
   6  -4  -6 209674. 8505.08  16
   6   4  -6 202286. 8152.30  15
  -6   4   6 201826. 6981.78  14
  -6  -4   6 205980. 6898.99   4
  -6  -4   6 224779. 8596.12  12
   6   4  -6 200533. 7002.22   6
  -6  -4   5 93391.6 5028.73   5
   6  -4  -5 98840.1 6522.78  11
   6   4  -5 92925.0 4873.10  10
  -6   4   5 89825.6 4636.95   4
   6  -4  -5 91632.8 5607.87  16
  -6   4   5 81869.4 3533.95   8
   6   4  -5 99492.9 5569.19  15
  -6   4   5 88806.6 4752.74  14
  -6  -4   5 83267.6 4380.15   4
   6   4  -5 86327.1 4607.85   6
   6  -4  -4 101630. 6549.46  11
   6   4  -4 96481.2 4897.27  10
  -6  -4   4 103661. 5891.30   9
  -6   4   4 96640.4 4725.41   4
  -6   4   4 91068.3 4012.31   8
   6   4  -4 105281. 5688.48  15
  -6   4   4 101945. 5371.04  14
   6   4  -4 97162.5 5100.21   6
  -6  -4   4 94031.9 5262.53   5
  -6  -4   3 136823. 6889.91   9
  -6   4   3 121368. 5247.34   4
  -6   4   3 123461. 4987.20   8
   6   4  -3 135939. 6434.30  15
  -6   4   3 127189. 6375.76  14
   6   4  -3 123379. 6027.08   6
   6  -4  -3 146738. 7838.13   1
  -6  -4   3 127307. 6344.30   5
  -6  -4   2 70204.4 5011.46   9
  -6  -4   2 63312.9 3472.97   2
  -6   4   2 60785.7 3672.76   4
  -6   4   2 65063.4 3758.77   8
   6   4  -2 75816.0 4722.82  15
  -6   4   2 70512.7 4931.51  14
   6   4  -2 59937.2 4358.93   6
   6  -4  -2 73009.5 5480.21   1
  -6  -4   2 62531.7 4540.72   5
  -6  -4   1 21670.6 2850.09   9
   6  -4  -1 16515.7 2408.12  17
  -6   4   1 20134.4 2185.87   8
  -6  -4   1 16262.4 1872.57   2
   6   4  -1 23216.2 2582.40  15
  -6   4   1 22370.9 2902.38  14
   6   4  -1 16765.4 2411.82   6
   6  -4  -1 23590.2 3094.00   1
  -6  -4   1 18514.1 2542.87   5
   6  -4   0 105825. 6544.91   1
  -6   4   0 91460.2 4922.14   8
   6  -4   0 86729.0 5463.82  17
   6   4   0 96031.8 5170.74  15
   6   4   0 77540.1 5402.83   6
  -6  -4   0 80995.7 4491.17   2
  -6  -4   0 85348.5 5610.62   5
   6  -4   1 48987.2 4459.46   1
   6  -4   1 42226.5 3779.40  17
  -6   4  -1 42612.3 3500.06   8
  -6  -4  -1 37222.4 3236.02   2
   6   4   1 32100.1 3608.64   6
  -6  -4  -1 34623.8 3662.18   5
   6  -4   2 29537.8 3147.40  17
  -6  -4  -2 26784.4 2886.30   2
  -6   4  -2 27865.9 2957.79   8
  -6   4  -2 33046.9 3806.99  14
   6   4   2 26519.7 3396.18   6
  -6  -4  -2 24448.9 3163.47   5
   6  -4   3 47030.3 4453.71   1
  -6  -4  -3 39018.3 3689.15   2
  -6   4  -3 40740.4 3719.93   8
  -6   4  -3 39911.6 4230.20  14
   6   4   3 38199.9 4176.10   6
  -6  -4  -3 37217.9 4181.90  13
  -6  -4  -3 39140.3 4062.89   5
  -6  -4  -4 31817.0 3467.90   2
  -6   4  -4 37374.6 4130.76  14
   6   4   4 35809.2 4137.07   6
  -6  -4  -4 34119.6 4058.56  13
  -6  -4  -4 36013.2 3965.13   5
   6   5 -16 7816.44 1957.45  10
  -6   5  16 11479.0 2095.64   7
   6  -5 -16 12564.5 2320.71   2
  -6  -5  16 10674.2 2147.68  12
  -6   5  15 46447.6 4226.13   3
   6   5 -15 41480.3 4153.00  10
   6  -5 -15 54245.4 4745.19  16
  -6  -5  15 49506.1 4609.60  12
   6  -5 -15 57059.7 5501.43  11
   6  -5 -14 10368.0 2471.28  11
   6   5 -14 7884.44 1852.70  10
  -6   5  14 9166.37 1864.31   3
   6  -5 -14 12499.0 2295.65  16
   6   5 -14 10138.6 2082.25  15
  -6  -5  14 11767.3 2286.06  12
  -6   5  13 108977. 6307.66   3
   6   5 -13 115664. 6728.06  10
   6  -5 -13 126259. 6984.93  16
   6   5 -13 120094. 7041.57  15
  -6  -5  13 126521. 7345.66  12
   6  -5 -13 132880. 8470.06  11
   6  -5 -12 7367.73 2088.17  11
   6   5 -12 5819.02 1499.76  10
  -6   5  12 6061.07 1516.69   3
   6  -5 -12 7187.24 1652.23  16
   6   5 -12 5673.24 1584.50  15
  -6  -5  12 10654.5 2178.20  12
  -6   5  11 58031.3 4472.49   3
   6   5 -11 60645.3 4654.57  10
   6  -5 -11 67308.9 4909.21  16
   6   5 -11 61874.0 5019.40  15
  -6  -5  11 70650.2 5533.64  12
   6  -5 -11 66034.9 6096.45  11
  -6   5  10 16195.5 2331.37   3
   6   5 -10 16214.7 2369.55  10
  -6  -5  10 14846.9 1849.83   5
   6  -5 -10 17887.0 2481.76  16
   6   5 -10 15705.8 2504.67  15
  -6   5  10 16328.9 1920.49  14
  -6  -5  10 15894.2 2603.53  12
   6  -5 -10 19496.0 3351.25  11
  -6  -5   9 181728. 6660.00   5
   6   5  -9 177653. 7645.59  10
  -6   5   9 179202. 7803.64   3
   6  -5  -9 188095. 8025.03  16
   6   5  -9 175236. 8232.48  15
  -6   5   9 192496. 6757.00  14
  -6  -5   9 161507. 5582.79   4
  -6  -5   9 188901. 8771.70  12
   6  -5  -9 192567. 10216.0  11
   6  -5  -8 10611.1 2414.99  11
  -6  -5   8 11111.1 1639.18   5
  -6   5   8 11303.8 1919.66   3
   6   5  -8 8028.87 1587.06  10
   6  -5  -8 10112.3 1839.18  16
   6   5  -8 10042.6 1960.90  15
  -6   5   8 11257.7 1614.77  14
  -6  -5   8 8230.77 1267.06   4
  -6  -5   8 10516.3 2079.71  12
   6  -5  -7 122448. 7761.29  11
  -6  -5   7 117904. 5483.88   5
   6   5  -7 109310. 5660.38  10
  -6   5   7 108722. 5198.56   4
   6  -5  -7 117067. 6211.39  16
   6   5  -7 113092. 6335.55  15
  -6   5   7 109821. 5069.50  14
  -6  -5   7 119692. 6670.19  12
   6   5  -7 106451. 5496.28   6
   6  -5  -6 23273.3 3386.21  11
  -6  -5   6 21324.8 2383.19   5
   6   5  -6 20570.5 2388.36  10
   6   5  -6 21800.9 2235.03  17
  -6   5   6 24327.6 2444.22   4
   6  -5  -6 23778.1 2794.23  16
   6   5  -6 23874.4 2875.97  15
  -6   5   6 18838.0 2115.39  14
  -6  -5   6 26869.5 3127.59  12
   6   5  -6 20518.6 2398.10   6
   6  -5  -5 60649.6 5368.82  11
  -6  -5   5 58511.0 4090.20   5
   6   5  -5 54448.4 3815.56  10
  -6   5   5 56512.5 3718.57   4
   6  -5  -5 60388.7 4463.33  16
  -6   5   5 52736.2 3697.50  14
   6   5  -5 55303.8 3962.87   6
  -6  -5   4 23431.7 2672.69   5
   6  -5  -4 24782.9 3390.26  11
   6   5  -4 22430.8 2399.06  10
  -6  -5   4 29036.8 3302.16   9
  -6   5   4 23664.7 2358.13   4
   6  -5  -4 21336.2 2692.11  16
  -6   5   4 24721.0 2621.32  14
   6   5  -4 22248.8 2573.51   6
  -6  -5   3 135921. 6632.73   5
   6  -5  -3 142270. 8109.42  11
   6   5  -3 145914. 6071.66  10
  -6  -5   3 163165. 7913.76   9
  -6   5   3 135353. 5128.40   8
   6  -5  -3 135834. 6905.30  16
  -6   5   3 146941. 5768.89   4
  -6   5   3 142935. 6663.86  14
   6   5  -3 136218. 6714.90   6
   6  -5  -2 2175.92 1128.71   1
  -6  -5   2 2622.15 1050.45   5
  -6  -5   2 4592.29 1386.60   9
  -6   5   2 2258.76 727.691   8
  -6   5   2 2816.66 1063.75  14
   6   5  -2 3194.05 1148.30   6
  -6  -5   1 38948.7 3701.80   5
  -6  -5   1 47318.0 4430.27   9
  -6   5   1 43399.2 3205.84   8
  -6   5   1 45142.0 4076.70  14
   6   5  -1 36932.2 3741.88   6
   6  -5  -1 44939.3 4499.91   1
  -6  -5   0 6719.51 1608.28   5
  -6  -5   0 8350.47 1974.68   9
   6  -5   0 8921.04 2028.39   1
  -6   5   0 9479.29 1583.27   8
  -6   5   0 10464.2 2023.06  14
   6   5   0 9111.70 1949.57   6
  -6  -5  -1 55202.6 4583.08   5
  -6   5  -1 50051.2 3800.60   8
  -6   5  -1 54818.6 4767.19  14
   6   5   1 51384.2 4750.26   6
   6  -5   1 61408.9 5243.62   1
  -6  -5  -2 5034.81 1494.61   5
   6  -5   2 7573.24 1929.03   1
  -6   5  -2 7418.26 1540.36   8
  -6   5  -2 7142.15 1835.07  14
  -6  -5  -2 7138.31 1551.09   2
   6   5   2 3902.58 1492.53   6
  -6  -5  -3 41646.0 4165.55   5
  -6   5  -3 38448.6 3586.18   8
  -6   5  -3 44233.7 4395.78  14
   6   5   3 34288.5 4100.21   6
  -6   6  14 25722.5 3238.61   3
   6   6 -14 23848.6 3185.85  10
   6  -6 -14 30186.2 3522.86  16
   6   6 -14 22505.7 3141.87  15
  -6  -6  14 32816.8 4042.67  12
   6  -6 -14 31185.1 4226.65  11
  -6   6  13 25438.0 3162.45   3
   6   6 -13 23528.7 3129.97  10
   6  -6 -13 31134.5 3528.01  16
   6   6 -13 25313.3 3362.52  15
  -6  -6  13 28277.1 3725.86  12
   6  -6 -13 25959.2 3879.35  11
  -6   6  12 95845.7 6086.98   3
   6   6 -12 97946.6 6284.93  10
   6  -6 -12 109155. 6461.65  16
   6   6 -12 88942.7 6347.26  15
  -6  -6  12 100404. 6975.11  12
   6  -6 -12 107299. 7945.15  11
   6  -6 -11 14193.7 2959.34  11
  -6   6  11 13475.0 2277.37   3
   6   6 -11 12930.1 2271.67  10
   6  -6 -11 15547.8 2404.69  16
   6   6 -11 15434.9 2610.53  15
  -6  -6  11 12789.1 2579.62  12
  -6   6  10 115243. 6525.73   3
   6   6 -10 112070. 6481.87  10
   6  -6 -10 122516. 6591.78  16
   6   6 -10 108034. 6773.64  15
  -6   6  10 126416. 5795.23  14
  -6  -6  10 130797. 7736.11  12
   6  -6 -10 125576. 8635.13  11
  -6  -6   9 24593.4 2613.96   5
   6   6  -9 22360.4 2783.00  10
  -6   6   9 22900.9 2832.69   3
   6  -6  -9 25701.6 2937.50  16
   6   6  -9 25643.4 3221.13  15
  -6   6   9 26330.0 2608.74  14
  -6  -6   9 26533.4 3416.29  12
   6  -6  -9 33264.8 4383.91  11
  -6  -6   8 60478.5 4132.01   5
   6   6  -8 56191.1 4273.15  10
  -6   6   8 53675.2 4314.59   3
   6  -6  -8 59914.3 4397.06  16
   6   6  -8 57236.8 4703.15  15
  -6   6   8 60004.4 3924.46  14
  -6  -6   8 61482.8 5096.74  12
   6  -6  -8 57976.0 5646.56  11
   6  -6  -7 37530.1 4463.03  11
  -6  -6   7 32363.4 3047.64   5
   6   6  -7 28158.4 2935.41  10
   6  -6  -7 28980.7 3060.82  16
  -6   6   7 33209.3 2901.19  14
  -6  -6   7 37391.1 3911.13  12
   6   6  -7 30658.5 3148.89   6
   6  -6  -6 146146. 8690.91  11
  -6  -6   6 142877. 6579.28   5
   6   6  -6 117164. 5922.79  10
  -6   6   6 141347. 6022.81   4
   6  -6  -6 132240. 6531.77  16
  -6   6   6 131140. 5891.72  14
   6   6  -6 130426. 6551.98   6
  -6  -6   5 17193.7 2308.31   5
   6  -6  -5 15460.7 2887.53  11
   6   6  -5 16232.3 2139.38  10
  -6   6   5 16397.1 2010.87   4
   6  -6  -5 18217.8 2408.47  16
  -6   6   5 13797.5 1944.37  14
   6   6  -5 12524.6 2041.15   6
   6  -6  -4 65983.9 5772.35  11
  -6  -6   4 63978.7 4523.44   5
   6   6  -4 56375.7 3892.84  10
  -6  -6   4 66457.4 5182.26   9
   6  -6  -4 61461.9 4428.17  16
  -6   6   4 57404.2 4044.68  14
   6   6  -4 53067.0 4234.50   6
   6  -6  -3 25812.8 3623.15  11
  -6  -6   3 22503.1 2737.79   5
  -6  -6   3 26938.4 3330.92   9
   6  -6  -3 24479.4 2823.75  16
  -6   6   3 22065.1 2610.76  14
   6   6  -3 22687.8 2838.17   6
   6  -6  -2 60757.1 5506.00  11
  -6  -6   2 70545.1 4913.07   5
  -6  -6   2 74818.4 5629.77   9
  -6   6   2 64049.5 4606.64  14
   6   6  -2 55637.5 4613.13   6
   6  -6  -1 6989.29 1953.60   1
   6  -6  -1 7158.42 1909.33  11
  -6  -6   1 10828.4 2231.79   9
  -6  -6   1 8360.40 1781.49   5
  -6   6   1 7976.73 1732.27  14
   6   6  -1 7822.32 1830.84   6
  -6  -6   0 94538.6 5972.58   5
  -6  -6   0 107080. 7044.89   9
  -6   6   0 88009.4 4855.93   8
  -6   6   0 92460.0 5986.45  14
   6   6   0 82947.9 6081.69   6
   6  -6   0 92444.7 6751.20   1
   6  -6   1 5321.60 1626.43   1
  -6  -6  -1 7083.10 1700.02   5
  -6   6  -1 7126.56 1488.32   8
  -6   6  -1 5737.19 1557.99  14
   6   6   1 6058.20 1703.43   6
  -6   6  -2 18555.2 2459.13   8
   6   6   2 19227.9 3102.30   6
   6  -7 -13 28807.6 3426.34  16
   6   7 -13 21846.4 3267.55  15
  -6   7  12 38366.2 3982.63   3
   6   7 -12 34492.9 3872.60  10
   6  -7 -12 40918.0 3986.23  16
   6   7 -12 32448.8 3934.76  15
  -6  -7  12 46906.7 4943.22  12
   6  -7 -12 41142.6 5053.12  11
   6  -7 -11 13000.7 2884.83  11
   6   7 -11 15154.0 2534.70  10
  -6   7  11 12770.0 2295.29   3
   6  -7 -11 14659.8 2342.56  16
   6   7 -11 15426.6 2654.45  15
  -6  -7  11 19151.1 3129.60  12
   6   7 -10 27495.9 3351.64  10
  -6   7  10 33905.9 3642.73   3
   6  -7 -10 35075.0 3545.71  16
   6   7 -10 35204.3 3924.13  15
  -6   7  10 37382.4 3328.55  14
  -6  -7  10 40580.6 4463.25  12
   6  -7 -10 35620.5 4742.87  11
   6   7  -9 32506.7 3488.71  10
  -6  -7   9 39129.9 3540.80   5
  -6   7   9 40872.6 3948.67   3
   6  -7  -9 37318.9 3577.17  16
   6   7  -9 33120.2 3755.33  15
  -6   7   9 41523.6 3483.23  14
  -6  -7   9 43621.4 4526.26  12
   6  -7  -9 37816.3 4826.35  11
   6   7  -8 19719.3 2637.60  10
  -6  -7   8 23813.1 2781.99   5
  -6   7   8 26816.7 3176.58   3
   6  -7  -8 19835.4 2582.29  16
   6   7  -8 19283.5 2860.82  15
  -6   7   8 21973.9 2530.03  14
  -6  -7   8 26031.7 3471.01  12
   6  -7  -8 20399.2 3499.20  11
  -6  -7   7 37092.2 3501.34   5
   6   7  -7 31952.8 3232.06  10
   6  -7  -7 35670.7 3368.27  16
  -6   7   7 36591.9 3224.24  14
  -6  -7   7 46378.6 4563.13  12
   6  -7  -7 40176.1 4791.76  11
   6  -7  -6 85472.9 6879.85  11
  -6  -7   6 79948.0 5202.30   5
   6   7  -6 64635.0 4512.13  10
  -6   7   6 83820.4 4646.78   4
   6  -7  -6 76124.7 4834.31  16
  -6   7   6 76405.1 4676.67  14
   6   7  -6 73298.7 5186.06   6
   6  -7  -5 21030.8 3453.25  11
  -6  -7   5 22302.5 2778.43   5
   6   7  -5 20531.4 2489.80  10
   6  -7  -5 20643.1 2506.90  16
  -6   7   5 21219.0 2482.11  14
   6   7  -5 18925.6 2633.18   6
   6  -7  -4 23051.4 3570.56  11
  -6  -7   4 25786.7 3007.53   5
  -6  -7   4 31915.3 3743.83   9
  -6   7   4 22951.0 2644.87  14
   6   7  -4 23056.0 2933.95   6
   6  -7  -3 50227.8 5230.39  11
  -6  -7   3 49424.7 4250.33   5
  -6  -7   3 55786.7 4952.82   9
  -6   7   3 45297.0 3823.06  14
   6   7  -3 40403.8 4003.82   6
  -6  -7   2 22073.7 2901.09   5
   6  -7  -2 19389.8 3279.65  11
  -6  -7   2 28492.7 3616.92   9
  -6   7   2 24306.3 2877.25  14
   6   7  -2 20943.8 2964.13   6
   6  -7  -1 22194.1 3510.84  11
  -6  -7   1 25917.0 3145.06   5
  -6  -7   1 32093.3 3875.95   9
  -6   7   1 26611.9 3115.41  14
   6   7  -1 20757.0 3001.20   6
   6   7   0 25287.4 3420.55   6
   6  -8 -11 22690.8 2929.23  16
   6   8 -11 16679.1 2842.34  15
   6  -8 -10 1847.57 865.835  16
   6   8 -10 1612.09 924.042  15
  -6   8  10 461.135 611.340  14
   6   8  -9 50782.2 4467.02  10
  -6   8   9 66219.2 5174.93   3
   6  -8  -9 56743.6 4419.41  16
   6   8  -9 50027.3 4747.01  15
  -6   8   9 65171.0 4589.24  14
   6   8  -8-59.0553 435.662  10
   6  -8  -8 248.330 489.476  16
   6   8  -8-293.189 512.689  15
  -6   8   8 284.921 485.712  14
   6   8  -7 46851.9 4083.59  10
  -6  -8   7 60026.4 4713.20   5
  -6   8   7 63464.5 4438.43  14
   6  -8  -7 53494.5 5730.33  11
   6  -8  -6 117.644 776.731  11
   6   8  -6 1405.90 698.847  10
  -6  -8   6 833.182 606.930   5
  -6   8   6 48.7239 436.125  14
  -6  -8   5 39839.9 3939.43   5
  -6   8   5 38236.2 3474.30  14
  -6  -8   4-207.773 521.081   5
   6   8  -4 573.398 613.593   6
   6   8  -3 60987.5 5107.13   6
   6   8  -2 254.354 461.251   6
   7   0 -17 182.595 625.565  16
  -7   0  17 1360.49 655.578   4
   7   0 -16 82864.4 4989.90  16
   7   0 -16 81405.9 4908.45  15
   7   0 -15 59.5910 294.143  11
  -7   0  15-804.741 508.830   3
   7   0 -15 1666.61 775.761  16
   7   0 -15 1041.56 760.318  15
  -7   0  15 647.466 504.038   4
  -7   0  14 38222.1 2898.60   3
   7   0 -14 44884.0 3663.93  16
  -7   0  14 43479.0 3364.11   4
   7   0 -14 47420.3 3722.29  15
   7   0 -14 47589.3 3171.29  11
   7   0 -13 901.153 509.457  11
  -7   0  13 544.954 462.105   3
   7   0 -13 213.473 441.879  16
   7   0 -13 198.101 472.440  15
  -7   0  13 25.9229 369.306   4
  -7   0  12 247912. 7554.99   3
   7   0 -12 268423. 9526.02  16
  -7   0  12 264121. 8520.94   4
   7   0 -12 272910. 9067.80  15
  -7   0  12 242980. 6829.50  12
   7   0 -12 248789. 7038.89  11
   7   0 -11 368.970 350.783  11
  -7   0  11 321.390 405.448   3
   7   0 -11-128.670 476.617  16
   7   0 -11-69.7530 420.608  15
  -7   0  11 1615.00 682.353   4
  -7   0  11 333.897 360.402  12
   7   0 -10 104194. 6100.10  16
  -7   0  10 100190. 5012.67   4
   7   0 -10 98583.8 5141.05  15
  -7   0  10 93286.2 3922.04  12
   7   0 -10 104186. 4678.26  11
   7   0  -9 723.562 504.299  11
   7   0  -9-323.467 435.647  15
  -7   0   9 334.009 335.838  13
  -7   0   9 135.919 418.977   4
   7   0  -8 281117. 8473.15  11
  -7   0   8 249531. 6647.36   9
  -7   0   8 258989. 8234.51   4
   7   0  -8 272302. 8346.58  15
  -7   0   8 273994. 7685.13  13
   7   0  -7 715.470 567.121  11
  -7   0   7 954.920 487.539   9
   7   0  -7 530.390 710.994  17
   7   0  -7 281.139 428.927  15
  -7   0   7 361.661 383.440  13
  -7   0   7 297.874 544.440   4
   7   0  -7 972.602 364.059   6
  -7   0   6 302197. 7617.06   9
   7   0  -6 317204. 11103.8  17
  -7   0   6 311300. 9353.78   4
   7   0  -6 322685. 7279.75   6
  -7   0   6 332284. 9334.13  13
   7   0  -5 329.856 354.219   1
   7   0  -5 1800.48 892.231  17
   7   0  -5 537.949 462.053  15
  -7   0   5 149.725 503.596  13
  -7   0   5 535.943 463.101   4
   7   0  -4 56787.9 3769.20   1
   7   0  -4 52540.2 4334.62  17
   7   0  -4 52273.2 3197.22  15
  -7   0   4 45012.7 3482.01   4
  -7   0   4 51941.1 3771.77  13
   7   0  -3 13.4858 450.508  17
   7   0  -3 319.411 509.660   1
   7   0  -3-428.358 463.098  15
  -7   0   3 56.9899 477.854  13
  -7   0   3-14.7594 412.887   4
   7   0  -2 208926. 7668.96   1
   7   0  -2 206268. 8574.48  17
   7   0  -2 192029. 5989.06  15
  -7   0   2 169754. 6868.45   4
  -7   0   2 183619. 7657.85  13
  -7   0   1 7.26125 404.623  13
  -7   0   1-413.614 549.351   4
   7   0   0 82728.6 4861.29   6
  -7   0   0 83127.0 5417.68  13
  -7   0   0 78895.7 4541.17   4
  -7   0  -1 259.336 414.230  13
   7   0   1-102.996 487.308   1
   7   0   1 474.704 478.850   6
  -7   0  -2 36066.2 3592.19   8
   7   0   2 43960.8 3849.73   1
   7   0   2 35007.5 3364.72   6
  -7   0  -2 31245.3 3546.36  13
  -7   0  -3 854.359 733.317   8
   7   0   3 4010.74 1464.80   1
   7   0   3 6272.20 1503.02   6
   7   0   4 65728.0 5026.66   1
  -7   1  18 16371.7 2059.29   4
  -7   1  17 43604.4 3581.74   3
  -7   1  17 43361.8 3347.43   4
   7  -1 -17 54788.0 4312.68  16
   7   1 -17 51032.8 3896.14  15
   7  -1 -17 51198.3 3969.54  11
  -7   1  16 35631.9 3102.89   3
  -7   1  16 37513.6 3104.30   4
   7  -1 -16 43127.7 3774.91  16
  -7  -1  16 39622.5 3091.38   4
   7   1 -16 47728.5 3762.55  15
   7  -1 -16 43175.4 3541.13  11
  -7   1  15 109703. 5380.08   3
  -7   1  15 108749. 5368.31   4
   7   1 -15 133197. 5947.87  16
   7  -1 -15 138660. 6774.57  16
  -7  -1  15 123391. 5549.70   4
   7   1 -15 138603. 6504.05  15
  -7  -1  15 114633. 5220.79  12
   7  -1 -15 122618. 5856.96  11
  -7   1  14 46659.9 3407.49   3
  -7   1  14 45040.2 3442.27   4
   7  -1 -14 55936.5 4256.35  16
  -7  -1  14 49821.6 3504.11   4
   7   1 -14 51627.1 3915.42  15
  -7  -1  14 46649.6 3256.06  12
   7   1 -14 58245.4 3932.25  16
   7  -1 -14 52510.7 3693.78  11
  -7   1  13 125221. 5596.16   3
  -7   1  13 121196. 5708.16   4
   7  -1 -13 136061. 6726.96  16
   7   1 -13 133757. 6174.52  16
  -7  -1  13 132854. 5792.54   4
   7  -1 -13 144347. 6514.40  15
   7   1 -13 131995. 6272.09  15
  -7  -1  13 126159. 5417.28  12
   7  -1 -13 131348. 5859.00  11
  -7   1  12 150574. 6128.29   3
  -7  -1  12 130684. 4927.27   3
  -7   1  12 147793. 6324.53   4
   7  -1 -12 153979. 7292.52  16
   7   1 -12 147518. 6784.35  16
  -7  -1  12 150257. 6126.11   4
   7  -1 -12 161684. 6838.41  15
   7   1 -12 146054. 6573.41  15
  -7  -1  12 138731. 5652.34  12
   7  -1 -12 144247. 6288.35  11
  -7   1  11 130103. 5681.63   3
  -7   1  11 138086. 6087.21   4
   7  -1 -11 142546. 7110.24  16
   7   1 -11 136136. 6721.99  16
   7  -1 -11 140977. 6306.93  15
  -7  -1  11 134300. 5740.36   4
   7   1 -11 128671. 6104.29  15
  -7  -1  11 132148. 5389.60  12
   7  -1 -11 138505. 6408.34  11
  -7   1  10 85166.7 4561.75   3
  -7   1  10 84990.0 4722.93   4
   7  -1 -10 92808.1 5787.18  16
   7   1 -10 91089.8 5626.99  16
   7  -1 -10 92658.6 5026.47  15
  -7  -1  10 83782.5 4498.06   4
   7   1 -10 88433.4 4977.87  15
  -7  -1  10 90018.0 3741.11  13
  -7  -1  10 91508.5 4366.93  12
   7  -1 -10 95380.4 5467.59  11
  -7   1   9 301800. 9124.77   4
   7  -1  -9 297950. 10770.7  16
   7  -1  -9 313935. 9336.01  15
   7   1  -9 315120. 9534.35  15
  -7  -1   9 285541. 8661.99   4
  -7  -1   9 317388. 8019.21  13
  -7  -1   9 292968. 8169.17  12
   7   1  -9 313708. 6788.06  11
   7  -1  -9 325486. 10430.1  11
   7  -1  -8 105691. 5809.68  11
   7   1  -8 96905.3 5893.32  17
  -7   1   8 95234.7 4951.49   4
   7  -1  -8 96334.7 4917.10  15
   7   1  -8 99614.5 5120.28  15
  -7  -1   8 96065.1 4929.40   4
  -7  -1   8 108314. 4777.67  13
   7   1  -8 108597. 4096.81  11
   7   1  -7 189704. 5988.36  11
   7  -1  -7 191972. 7834.16  11
  -7  -1   7 159574. 5978.77   9
   7   1  -7 176518. 8072.83  17
  -7   1   7 174316. 6755.80   4
   7  -1  -7 192548. 6826.46  15
   7   1  -7 192041. 7025.50  15
  -7  -1   7 176953. 6875.02   4
   7   1  -7 174681. 4842.87   6
  -7  -1   7 189039. 6701.97  13
   7  -1  -6 162200. 7207.87  11
  -7  -1   6 134872. 5487.48   9
   7  -1  -6 152523. 7589.64  17
   7   1  -6 145784. 7280.18  17
   7  -1  -6 166957. 6179.44  15
  -7   1   6 145180. 6192.80   4
   7   1  -6 158798. 6238.36  15
  -7  -1   6 151171. 6423.07   4
   7   1  -6 150342. 4985.30   6
  -7  -1   6 156096. 6315.17  13
  -7  -1   5 179823. 6498.12   9
   7  -1  -5 202728. 6685.41  15
   7  -1  -5 196179. 8632.54  17
   7   1  -5 194843. 6815.48  15
  -7   1   5 178985. 7023.74   4
  -7  -1   5 188664. 7225.01   4
   7   1  -5 173023. 5842.47   6
  -7  -1   5 201119. 7426.26  13
   7   1  -5 197518. 8417.59  17
   7  -1  -5 193378. 7705.92   1
   7   1  -5 184628. 5930.06   1
   7   1  -4 93088.9 4315.62   1
  -7  -1   4 77724.4 4266.38   9
   7  -1  -4 90595.3 5775.80  17
   7   1  -4 101760. 5919.45  17
   7  -1  -4 87180.8 4198.96  15
   7   1  -4 86189.9 4367.58  15
  -7   1   4 81058.6 4694.16   4
  -7  -1   4 81693.9 4709.41   4
   7   1  -4 83868.9 4233.60   6
  -7  -1   4 86644.2 4970.81  13
   7  -1  -4 91992.7 5309.65   1
   7  -1  -3 189634. 7730.15   1
   7   1  -3 202686. 6749.37   1
   7  -1  -3 187741. 8320.97  17
   7  -1  -3 187838. 6066.96  15
   7   1  -3 169634. 6095.39  15
  -7   1   3 160239. 6683.61   4
   7   1  -3 164267. 6384.82   6
  -7  -1   3 160519. 6686.95   4
  -7  -1   3 165567. 7185.48  13
   7  -1  -2 123126. 6171.28   1
   7   1  -2 122465. 5335.48   1
   7  -1  -2 112134. 6326.26  17
   7   1  -2 107667. 4681.34  15
   7   1  -2 105780. 5311.06   6
  -7   1   2 95574.8 5060.98   4
  -7  -1   2 89787.8 4901.43   4
  -7  -1   2 101550. 5728.03  13
   7  -1  -1 96144.9 5513.43   1
   7   1  -1 88073.2 4703.70   1
   7  -1  -1 91161.8 5692.94  17
   7   1  -1 77056.4 4714.03   6
  -7   1   1 74146.4 4388.05   4
  -7  -1   1 77051.9 5136.58  13
  -7  -1   1 71760.2 4381.40   4
   7  -1   0 46004.6 3925.36   1
   7  -1   0 42431.6 3919.28  17
   7   1   0 46934.7 3530.71   1
   7   1   0 36396.3 3360.92   6
  -7   1   0 33651.2 2880.96   4
  -7  -1   0 38147.7 3734.03  13
   7  -1   1 119359. 6475.17   1
   7  -1   1 120371. 6677.95  17
   7   1   1 112119. 5758.46   1
  -7   1  -1 99050.9 5734.67   8
   7   1   1 96241.5 5660.37   6
  -7  -1  -1 100386. 6257.72  13
   7  -1   2 18001.3 2667.33   1
   7   1   2 19053.2 2486.77   1
  -7   1  -2 14584.4 2291.79   8
   7   1   2 16743.6 2437.51   6
  -7  -1  -2 13999.1 2465.47  13
   7  -1   3 51349.0 4492.69   1
  -7   1  -3 42004.4 3992.06   8
   7   1   3 49332.9 4123.96   1
  -7  -1  -3 40156.8 3974.29   8
   7   1   3 44197.4 4017.65   6
  -7  -1  -3 37676.9 4027.75  13
   7   1   4 19458.2 2737.49   1
  -7   2  19 23369.9 2603.13   4
   7  -2 -19 33631.4 3650.19  11
  -7   2  19 28756.6 3242.61   3
  -7   2  18 13767.0 1968.43   4
   7  -2 -18 17488.1 2576.40  11
  -7   2  18 13127.6 2149.84   3
  -7   2  17 14047.9 2152.59   3
   7  -2 -17 19218.7 2691.49  16
   7   2 -17 18724.4 2404.92  15
  -7  -2  17 15858.2 2135.10  12
   7  -2 -17 14224.2 2298.86  11
  -7   2  16 10667.2 1818.60   3
   7   2 -16 11109.9 1989.83  10
   7  -2 -16 14882.9 2362.62  16
   7   2 -16 13823.9 2078.80  15
  -7  -2  16 11244.3 1790.42  12
   7  -2 -16 13776.1 2223.49  11
  -7   2  15 109190. 5664.30   3
   7   2 -15 134805. 6677.30  10
  -7   2  15 105142. 5314.02   4
   7  -2 -15 132113. 6861.42  16
   7   2 -15 130370. 6365.93  15
  -7  -2  15 107006. 5453.17  12
   7  -2 -15 128370. 6597.41  11
  -7   2  14 11429.6 1792.22   3
   7   2 -14 14106.4 2125.32  10
  -7   2  14 12282.5 1788.64   4
   7  -2 -14 14861.9 2348.97  16
   7   2 -14 11162.9 1919.74  15
  -7  -2  14 9998.06 1526.20   4
  -7  -2  14 11681.1 1786.14  12
   7  -2 -14 12487.3 2056.99  11
  -7   2  13 77444.4 4594.51   3
   7   2 -13 93989.6 5361.66  10
  -7   2  13 73239.1 4367.86   4
   7  -2 -13 93061.8 5673.56  16
   7   2 -13 85905.4 4571.21  16
   7   2 -13 81357.4 5056.76  15
  -7  -2  13 78661.2 4297.41   4
  -7  -2  13 81782.4 4738.58  12
   7  -2 -13 85065.6 5440.37  11
   7   2 -12 61255.6 4244.61  10
  -7   2  12 57729.2 3944.35   3
  -7   2  12 53307.6 3708.06   4
   7  -2 -12 60065.7 4578.29  16
   7   2 -12 61201.4 4104.65  16
   7   2 -12 57967.8 4280.16  15
  -7  -2  12 53555.6 3552.33   4
  -7  -2  12 52813.2 3789.57  12
   7  -2 -12 65047.7 4915.91  11
   7   2 -11 108080. 5579.25  10
  -7   2  11 98460.5 5166.09   3
  -7   2  11 84517.8 4735.58   4
   7  -2 -11 101330. 6046.06  16
   7   2 -11 92648.6 5363.66  16
   7   2 -11 92301.7 5399.27  15
  -7  -2  11 90026.7 4659.63   4
  -7  -2  11 96139.4 5045.52  12
   7  -2 -11 101520. 6357.14  11
   7  -2 -10 5737.70 1579.82  11
  -7   2  10 6040.81 1342.72   3
   7  -2 -10 6989.45 1645.42  16
   7   2 -10 6458.71 1477.92  15
  -7   2  10 5868.58 1016.55  14
  -7   2  10 7879.20 1455.70   4
  -7  -2  10 5872.27 1028.81  13
  -7  -2  10 5447.77 1185.92   4
  -7  -2  10 6318.41 1295.26  12
  -7  -2  10 7331.93 1103.29   5
   7  -2  -9 234050. 9695.49  11
  -7   2   9 225589. 7905.66   4
   7  -2  -9 228502. 9353.31  16
   7  -2  -9 202153. 7488.27  15
   7   2  -9 237685. 8590.56  15
  -7  -2   9 213564. 7535.29   4
  -7  -2   9 224099. 6981.95  13
  -7  -2   9 225195. 7666.08  12
   7  -2  -8 21780.4 2925.28  11
   7   2  -8 16298.6 2350.18  17
  -7   2   8 15708.7 2050.49   4
   7  -2  -8 16344.7 2544.88  16
   7  -2  -8 16240.2 2024.10  15
   7   2  -8 18446.9 2325.03  15
  -7  -2   8 17997.3 2161.17   4
  -7  -2   8 17808.5 2023.12  13
   7  -2  -7 55698.9 4573.94  11
   7   2  -7 46842.9 4018.84  17
  -7   2   7 45657.2 3459.61   4
   7  -2  -7 47679.3 3385.25  15
   7   2  -7 47579.1 3646.66  15
  -7  -2   7 49280.5 3588.55   4
   7   2  -7 50912.2 2772.19   6
  -7  -2   7 46061.6 3376.91  13
   7  -2  -6 36327.4 3699.82  11
  -7  -2   6 30896.4 2858.89   9
   7   2  -6 35520.1 3464.32  17
   7  -2  -6 35519.5 2843.43  15
  -7   2   6 28681.8 2732.25   4
   7   2  -6 34970.6 3079.64  15
  -7  -2   6 35692.0 3076.40   4
   7   2  -6 31637.4 2380.60   6
  -7  -2   6 38442.6 3194.32  13
  -7  -2   5 170722. 6855.27   9
   7  -2  -5 176039. 8232.03  17
   7   2  -5 194251. 8143.63  17
   7  -2  -5 188096. 6519.82  15
  -7   2   5 171769. 6821.19   4
   7   2  -5 182912. 7066.08  15
  -7  -2   5 177269. 6983.62   4
   7   2  -5 166859. 6073.99   6
  -7  -2   5 179766. 7284.90  13
   7  -2  -5 184526. 8252.08   1
   7  -2  -4 7518.34 1713.59   1
  -7  -2   4 8501.41 1586.02   9
   7   2  -4 7592.25 1402.84  15
   7   2  -4 8038.77 1374.37   6
   7  -2  -4 8394.41 1802.83  17
  -7  -2   4 8611.32 1660.00  13
  -7   2   4 6872.40 1373.27   4
  -7  -2   4 7624.34 1471.95   4
  -7  -2   3 140119. 6378.52   9
   7  -2  -3 154561. 7613.18  17
   7   2  -3 153170. 6202.53  15
  -7   2   3 141092. 6235.83   4
   7   2  -3 138015. 6144.47   6
  -7  -2   3 136217. 6086.49   4
  -7  -2   3 149073. 7052.73  13
   7  -2  -3 164353. 7699.26   1
   7  -2  -2 38340.8 3659.27   1
   7   2  -2 35850.6 2896.96  15
  -7   2   2 33492.4 2960.04   4
   7   2  -2 32272.3 3067.31   6
  -7  -2   2 35357.2 3065.28   4
  -7  -2   2 30853.8 3305.67  13
   7  -2  -2 37061.3 3682.72  17
   7  -2  -1 42641.8 3878.97   1
   7  -2  -1 37131.6 3664.26  17
   7   2  -1 33285.3 2711.66   1
  -7   2   1 30943.1 2954.83   8
  -7   2   1 32457.7 2872.65   4
   7   2  -1 31151.3 3149.45   6
  -7  -2   1 33164.5 3519.20  13
   7  -2   0 18152.4 2556.14   1
   7  -2   0 14860.4 2352.11  17
  -7   2   0 13722.3 2088.62   8
   7   2   0 13966.0 1853.36   1
   7   2   0 13517.9 2160.95   6
  -7   2   0 12243.1 1713.49   4
  -7  -2   0 12381.8 2248.17  13
   7  -2   1 94352.3 5968.99   1
   7  -2   1 88113.7 5654.81  17
  -7   2  -1 72999.8 4934.09   8
   7   2   1 79928.1 4639.66   1
   7   2   1 75490.9 5266.68   6
  -7  -2  -1 76208.4 5643.25  13
   7   2   2 6905.63 1489.76   1
   7  -2   2 8421.50 1797.61  17
  -7   2  -2 5815.08 1466.35   8
   7  -2   2 9572.99 2012.05   1
  -7  -2  -2 3153.04 1249.11  13
   7   2   2 5631.81 1593.47   6
   7  -2   3 26715.6 3319.75   1
   7  -2   3 23196.7 2968.58  17
  -7   2  -3 21977.0 2886.58   8
   7   2   3 21173.5 2909.85   6
  -7  -2  -3 21141.4 3116.19  13
   7  -2   4 13882.2 2358.74  17
  -7   3  18 72647.9 5202.37   3
   7   3 -18 75986.5 5483.31  10
  -7   3  18 64972.2 4632.32   7
  -7  -3  18 63791.4 4670.36  12
   7  -3 -18 79392.2 5953.42  11
   7  -3 -17 5226.35 1637.39  11
   7   3 -17 2429.22 1159.07  10
  -7   3  17 2030.12 927.777   3
   7  -3 -17 3124.90 1254.21  16
  -7  -3  17 2686.73 939.492  12
  -7   3  16 91733.7 5566.68   3
   7   3 -16 107596. 6346.71  10
   7  -3 -16 113154. 6616.95  16
   7   3 -16 106068. 5891.59  15
  -7  -3  16 95405.4 5573.18  12
   7  -3 -16 108699. 6768.78  11
   7  -3 -15 10771.5 2154.26  11
   7   3 -15 10476.8 1960.62  10
  -7   3  15 10385.7 1835.65   3
   7  -3 -15 13007.7 2262.41  16
   7   3 -15 14426.1 2223.54  15
  -7  -3  15 10701.7 1870.07  12
  -7   3  14 73642.6 4759.45   3
   7   3 -14 90885.5 5639.01  10
   7  -3 -14 89911.1 5783.51  16
   7   3 -14 80823.9 5316.20  15
  -7  -3  14 82048.7 5118.90  12
   7  -3 -14 89632.8 6168.67  11
   7  -3 -13 3998.75 1411.69  11
   7   3 -13 3925.27 1232.96  10
  -7   3  13 3884.01 1141.24   3
   7  -3 -13 2096.09 1034.93  16
   7   3 -13 3170.28 1078.83  15
  -7  -3  13 3686.69 929.814   4
  -7  -3  13 3877.48 1182.19  12
  -7   3  12 211508. 8044.98   3
   7   3 -12 241276. 8994.30  10
  -7   3  12 195272. 7282.72   4
   7  -3 -12 237119. 9392.64  16
   7   3 -12 217821. 8925.89  15
  -7  -3  12 205258. 7203.97   4
  -7  -3  12 216862. 8502.14  12
   7  -3 -12 235746. 10671.6  11
   7  -3 -11 13114.3 2528.40  11
   7   3 -11 12761.5 2000.38  10
  -7   3  11 12052.1 1891.92   3
  -7   3  11 12669.8 1820.40   4
   7  -3 -11 15657.4 2413.68  16
   7   3 -11 12492.0 1840.61  16
   7   3 -11 12260.8 2133.75  15
  -7  -3  11 14258.2 1884.19   4
  -7  -3  11 12720.8 2031.75  12
  -7  -3  10 153824. 5351.57   5
   7   3 -10 160733. 7023.91  10
  -7   3  10 156242. 6831.46   3
   7  -3 -10 149822. 7516.94  16
  -7   3  10 143774. 6223.84   4
   7   3 -10 155294. 7373.00  15
  -7  -3  10 144540. 6116.09   4
  -7   3  10 155482. 5504.41  14
  -7  -3  10 154786. 6881.41  12
   7  -3 -10 166811. 8982.36  11
   7  -3  -9 53549.9 4966.08  11
  -7  -3   9 42496.9 2943.89   5
   7   3  -9 49671.0 3790.28  10
  -7   3   9 49158.5 3794.13   3
  -7   3   9 42537.0 3374.91   4
   7  -3  -9 48988.3 4272.12  16
   7   3  -9 49131.8 4048.66  15
  -7  -3   9 46046.0 3428.82   4
  -7   3   9 48353.0 3136.30  14
  -7  -3   9 49834.2 3820.92  12
   7  -3  -8 200881. 9518.18  11
   7   3  -8 188434. 7399.17  10
   7   3  -8 167461. 7420.17  17
  -7   3   8 165356. 6802.19   4
   7  -3  -8 181312. 8392.54  16
   7   3  -8 183022. 7811.95  15
  -7  -3   8 177808. 6921.09   4
  -7   3   8 179559. 6517.96  14
  -7  -3   8 187308. 7475.70  12
  -7  -3   8 172311. 6514.25   5
   7  -3  -7 20402.3 3012.46  11
   7   3  -7 19276.4 2503.07  17
  -7   3   7 16309.5 2114.73   4
   7  -3  -7 18605.2 2699.61  16
   7   3  -7 18655.5 2479.47  15
  -7  -3   7 23842.9 2502.18   4
   7   3  -7 17373.3 1817.58   6
   7  -3  -6 273524. 11047.3  11
  -7  -3   6 255479. 8982.81   9
   7   3  -6 244986. 9003.11  17
  -7   3   6 248389. 8346.78   4
   7   3  -6 264884. 9251.68  15
  -7  -3   6 239241. 8202.12   4
   7   3  -6 250592. 7614.63   6
   7  -3  -5 20026.3 2960.22  11
  -7  -3   5 23923.0 2724.33   9
  -7   3   5 19168.8 2239.41   4
   7   3  -5 21661.3 2576.63  15
  -7  -3   5 22433.3 2429.10   4
   7   3  -5 20355.7 2204.71   6
  -7  -3   4 99208.3 5635.38   9
  -7   3   4 99090.7 5098.98   4
   7   3  -4 105456. 5615.54  15
   7   3  -4 99005.7 5174.64   6
  -7  -3   4 104183. 5245.93   4
   7  -3  -4 113186. 6857.97   1
   7  -3  -3 8128.26 1822.02   1
  -7  -3   3 6182.06 1508.52   9
   7  -3  -3 7163.14 1693.29  17
  -7   3   3 7449.45 1351.95   8
   7   3  -3 6277.71 1355.40  15
  -7   3   3 6507.51 1324.82   4
  -7  -3   3 7864.95 1498.04   4
   7   3  -3 6895.13 1425.75   6
  -7  -3   2 153554. 7282.36   9
   7  -3  -2 161008. 7857.16  17
  -7   3   2 154398. 6484.41   8
   7   3  -2 161291. 6754.24  15
  -7   3   2 160458. 6559.15   4
   7   3  -2 139364. 6773.79   6
   7  -3  -1 4404.96 1403.90   1
   7  -3  -1 5043.14 1436.37  17
  -7   3   1 4108.56 1132.59   8
   7   3  -1 5251.98 1191.50  15
  -7  -3   1 2223.85 1074.00  13
   7   3  -1 3614.06 1171.46   6
   7  -3   0 109228. 6366.41  17
  -7   3   0 99866.6 5572.99   8
   7   3   0 94498.0 6005.47   6
  -7  -3   0 96791.7 6402.35  13
   7  -3   1 10982.9 2006.20  17
  -7   3  -1 11471.3 1956.49   8
   7  -3   1 12836.4 2307.29   1
  -7  -3  -1 9311.54 2074.24  13
   7   3   1 10546.8 2069.42   6
   7  -3   2 64426.8 5202.75   1
   7  -3   2 58995.9 4670.19  17
  -7   3  -2 55115.4 4398.76   8
   7   3   2 48978.4 4541.47   6
  -7  -3  -2 49441.6 4781.29  13
   7  -3   3 1660.52 855.561  17
  -7   4  17 16329.7 2486.75   3
   7  -4 -17 18391.8 3108.56  11
   7   4 -17 19261.7 2818.74  10
   7  -4 -17 19417.7 2901.98  16
  -7  -4  17 16434.8 2480.16  12
  -7   4  16 25169.4 3002.24   3
   7   4 -16 26757.5 3285.18  10
   7  -4 -16 29955.3 3533.52  16
   7   4 -16 25049.0 3009.69  15
  -7  -4  16 24035.3 2990.71  12
   7  -4 -16 29688.5 3860.06  11
  -7   4  15 65030.1 4752.85   3
   7   4 -15 78305.7 5543.07  10
   7  -4 -15 80154.5 5670.04  16
   7   4 -15 67086.8 5112.36  15
  -7  -4  15 73099.0 5195.12  12
   7  -4 -15 82649.8 6404.25  11
  -7   4  14 11988.2 2013.63   3
   7   4 -14 12628.0 2246.73  10
   7  -4 -14 20744.8 2881.33  16
   7   4 -14 14170.8 2408.02  15
  -7  -4  14 14185.0 2376.55  12
   7  -4 -14 18323.1 3144.96  11
  -7   4  13 20736.7 2614.12   3
   7   4 -13 24658.6 3000.07  10
   7  -4 -13 26607.2 3206.00  16
   7   4 -13 23558.4 3092.21  15
  -7  -4  13 26264.0 3140.28  12
   7  -4 -13 27949.6 3878.50  11
  -7   4  12 51349.4 4049.75   3
   7   4 -12 58972.1 4539.89  10
   7  -4 -12 59953.7 4731.91  16
   7   4 -12 55202.3 4698.28  15
  -7  -4  12 47028.2 3249.92   4
  -7  -4  12 62705.0 4812.32  12
   7  -4 -12 59857.3 5768.87  11
   7   4 -11 41615.7 3726.75  10
  -7   4  11 37679.3 3459.36   3
   7  -4 -11 42206.6 3944.14  16
   7   4 -11 40970.3 3992.83  15
  -7  -4  11 36043.5 2899.53   4
  -7  -4  11 41668.3 3878.89  12
   7  -4 -11 43192.2 4895.30  11
  -7  -4  10 28122.6 2365.53   5
   7   4 -10 29931.3 3087.29  10
  -7   4  10 26599.9 2900.64   3
  -7   4  10 25854.2 2609.79   4
   7  -4 -10 27715.0 3232.40  16
   7   4 -10 28574.0 3307.23  15
  -7   4  10 29247.1 2445.32  14
  -7  -4  10 28068.5 2593.98   4
  -7  -4  10 31711.1 3324.15  12
   7  -4 -10 30275.2 4037.10  11
  -7  -4   9 145222. 5683.21   5
   7   4  -9 136770. 6549.38  10
  -7   4   9 132703. 6530.35   3
  -7   4   9 132059. 6004.30   4
   7  -4  -9 140620. 7294.80  16
   7   4  -9 137543. 7141.28  15
  -7   4   9 137753. 5525.72  14
  -7  -4   9 129211. 5725.33   4
  -7  -4   9 143860. 7037.22  12
   7  -4  -9 147982. 8749.48  11
   7  -4  -8 43595.3 4664.04  11
  -7  -4   8 48491.1 3442.83   5
   7   4  -8 46372.2 3677.73  10
  -7   4   8 43112.9 3424.81   4
   7  -4  -8 46271.5 4180.63  16
   7   4  -8 44082.6 3963.67  15
   7   4  -8 40381.5 3434.87  17
  -7   4   8 42208.5 3140.28  14
  -7  -4   8 41582.3 3222.71   4
  -7  -4   8 48862.0 4028.13  12
  -7  -4   7 29277.2 2806.56   5
   7  -4  -7 34309.6 4104.78  11
   7   4  -7 31493.4 3001.06  10
   7   4  -7 32162.0 3064.63  17
  -7   4   7 32716.0 2980.55   4
   7  -4  -7 28974.7 3352.25  16
   7   4  -7 31066.4 3285.42  15
  -7   4   7 32909.8 2889.56  14
  -7  -4   7 28099.7 2674.54   4
  -7  -4   6 59043.2 4200.53   5
   7  -4  -6 59371.4 5387.49  11
   7   4  -6 65296.2 4270.32  10
   7   4  -6 54514.1 4028.18  17
  -7   4   6 65555.7 4189.40   4
   7  -4  -6 57299.9 4750.54  16
   7   4  -6 67383.3 4793.87  15
  -7   4   6 57016.6 4039.11  14
  -7  -4   6 57000.6 3812.54   4
   7   4  -6 56902.6 3774.31   6
   7  -4  -5 71689.3 5870.04  11
  -7  -4   5 67697.9 4852.98   9
  -7   4   5 67942.4 4209.52   4
  -7   4   5 64447.7 3561.84   8
   7   4  -5 71012.9 4863.62  15
  -7   4   5 65633.6 4589.04  14
  -7  -4   5 69639.5 4271.81   4
   7   4  -5 68941.5 4370.51   6
  -7  -4   5 70994.1 4780.59   5
  -7  -4   4 14315.7 2274.15   9
  -7  -4   4 11445.7 2024.23   5
  -7   4   4 12493.0 1673.10   8
  -7   4   4 11546.8 1737.14   4
   7   4  -4 10761.8 1934.24  15
  -7   4   4 11488.3 2056.60  14
   7   4  -4 10938.5 1822.98   6
   7  -4  -4 14471.2 2676.71   1
  -7  -4   3 54981.5 4525.16   9
  -7   4   3 49445.9 3435.92   8
  -7   4   3 51036.9 3614.83   4
   7   4  -3 50969.7 4027.90  15
  -7   4   3 57034.1 4689.81  14
   7   4  -3 45386.0 3858.87   6
   7  -4  -3 63661.3 5376.01   1
  -7  -4   3 51017.0 4313.54   5
  -7  -4   2 42655.7 4071.71   9
  -7   4   2 39687.9 3201.73   8
   7   4  -2 41469.2 3570.36  15
   7   4  -2 39187.3 3723.24   6
   7  -4  -2 47702.3 4621.59   1
  -7  -4   2 35585.9 3703.57   5
   7  -4  -1 19430.4 2735.23  17
  -7   4   1 19518.9 2340.23   8
   7   4  -1 18915.0 2380.01  15
   7   4  -1 15624.0 2443.50   6
   7  -4  -1 20850.0 3072.30   1
  -7  -4   1 14242.7 2405.78   5
   7  -4   0 21645.7 2865.37  17
  -7   4   0 20567.8 2504.35   8
   7   4   0 20382.8 2896.79   6
  -7  -4   0 21252.4 3004.35   5
   7  -4   0 27491.7 3484.25   1
   7  -4   1 61710.0 4813.93  17
  -7   4  -1 53566.2 4216.20   8
   7   4   1 56200.3 4940.48   6
  -7  -4  -1 56604.1 5094.24  13
  -7  -4  -1 50632.0 4703.25   5
  -7  -4  -2 9519.93 2184.90   5
  -7   4  -2 10683.6 1948.77   8
   7   4   2 12431.0 2433.81   6
   7  -5 -16 4254.87 1672.18  11
   7  -5 -16 3615.73 1354.71  16
  -7  -5  16 1604.40 913.250  12
  -7   5  15 99234.1 6101.11   3
   7   5 -15 99759.9 6478.43  10
   7  -5 -15 114552. 6942.32  16
   7   5 -15 97983.0 6565.63  15
  -7  -5  15 103025. 6605.49  12
   7  -5 -15 112138. 7983.44  11
   7  -5 -14 616.427 740.502  11
   7   5 -14 1652.16 906.385  10
  -7   5  14 1210.73 792.425   3
   7  -5 -14 613.018 721.019  16
   7   5 -14 120.223 584.688  15
  -7  -5  14 376.146 727.102  12
  -7   5  13 82081.8 5377.65   3
   7   5 -13 82359.7 5687.60  10
   7  -5 -13 101905. 6366.95  16
   7   5 -13 84557.5 6140.28  15
  -7  -5  13 92495.0 6258.15  12
   7  -5 -13 90352.0 7375.96  11
   7  -5 -12 604.306 997.324  11
   7   5 -12-137.747 579.022  10
  -7   5  12 1152.02 733.084   3
   7  -5 -12 1235.69 795.413  16
   7   5 -12 134.053 605.178  15
  -7  -5  12 530.100 833.587  12
   7   5 -11 79212.3 5319.85  10
  -7   5  11 80272.7 5246.54   3
   7  -5 -11 86918.5 5713.98  16
   7   5 -11 78891.2 5790.89  15
  -7  -5  11 92731.0 6142.37  12
   7  -5 -11 92648.4 7469.16  11
   7  -5 -10 6158.24 1951.11  11
   7   5 -10 3940.83 1164.92  10
  -7  -5  10 4436.88 1074.70   5
  -7   5  10 4794.67 1330.26   3
  -7   5  10 4154.74 1106.74   4
   7  -5 -10 3485.89 1185.71  16
   7   5 -10 2296.74 1106.10  15
  -7   5  10 5351.37 1138.30  14
  -7  -5  10 3793.51 968.706   4
  -7  -5  10 4854.23 1379.45  12
  -7  -5   9 164615. 6443.55   5
   7   5  -9 139074. 6770.52  10
  -7   5   9 159768. 7423.22   3
  -7   5   9 158264. 6616.86   4
   7  -5  -9 166041. 7875.48  16
   7   5  -9 156547. 7887.18  15
  -7   5   9 162783. 6301.23  14
  -7  -5   9 138150. 5689.87   4
  -7  -5   9 178655. 8349.39  12
   7  -5  -9 170503. 9802.41  11
   7  -5  -8 2346.11 1240.90  11
   7   5  -8 3254.77 1017.81  10
  -7  -5   8 4285.30 1159.10   5
   7  -5  -8 3064.51 1174.65  16
   7   5  -8 2711.67 1093.38  15
  -7   5   8 2426.02 802.329  14
  -7   5   8 2362.34 822.995   4
  -7  -5   8 1907.64 940.525  12
  -7  -5   8 2591.74 818.661   4
   7  -5  -7 59395.3 5625.12  11
  -7  -5   7 57103.9 4013.23   5
   7   5  -7 56515.6 4063.40  10
  -7   5   7 59699.2 4062.50   4
   7  -5  -7 59520.4 4705.23  16
   7   5  -7 51969.4 4405.02  15
  -7   5   7 54489.7 3758.45  14
   7  -5  -6 3165.88 1418.22  11
   7   5  -6 5183.79 1246.42  10
  -7  -5   6 2160.03 970.279   5
   7   5  -6 2214.90 845.120  17
   7  -5  -6 3288.95 1140.78  16
   7   5  -6 4087.28 1328.42  15
  -7   5   6 3490.64 1046.80  14
  -7   5   6 3111.12 1003.19   4
   7   5  -6 1401.66 707.543   6
  -7  -5   5 138922. 6775.10   5
   7  -5  -5 134251. 8413.71  11
   7   5  -5 123757. 5957.03  10
  -7  -5   5 143752. 7436.47   9
   7  -5  -5 123377. 6975.33  16
  -7   5   5 121765. 5713.06   4
   7   5  -5 129908. 6827.76  15
  -7   5   5 119848. 6163.80  14
   7   5  -5 114694. 5988.29   6
   7  -5  -4 1062.88 1020.54  11
  -7  -5   4 1407.96 773.941   5
  -7  -5   4 1773.93 1007.77   9
   7  -5  -4 1205.62 897.368  16
   7   5  -4 1417.00 806.838  15
  -7   5   4 2598.13 1092.40  14
  -7   5   4 916.271 612.601   4
   7   5  -4 1247.82 794.115   6
  -7  -5   3 115408. 6501.03   5
   7  -5  -3 110428. 7505.05  11
  -7  -5   3 127581. 7192.90   9
  -7   5   3 102681. 4942.45   8
   7  -5  -3 115636. 6845.26  16
   7   5  -3 113572. 6274.24  15
  -7   5   3 111682. 6520.81  14
   7   5  -3 106951. 6251.06   6
   7  -5  -3 120382. 7824.95   1
   7  -5  -2 1718.32 1140.03   1
  -7  -5   2 968.801 950.469   5
  -7  -5   2 924.871 864.771   9
  -7   5   2 43.9919 361.215   8
   7   5  -2 1391.48 804.403  15
  -7   5   2 792.233 855.913  14
   7   5  -2-386.915 537.804   6
  -7  -5   1 46744.1 4315.24   5
  -7  -5   1 52114.6 4741.47   9
  -7   5   1 40969.2 3396.40   8
   7   5  -1 48769.5 3975.11  15
  -7   5   1 46407.1 4474.53  14
   7   5  -1 38428.3 3996.40   6
   7  -5  -1 52302.9 5071.43   1
   7  -5   0 5292.15 1694.94   1
  -7  -5   0 3820.32 1350.07   5
  -7   5   0 4271.91 1183.89   8
  -7   5   0 4664.83 1563.27  14
   7   5   0 3978.02 1410.87   6
  -7   5  -1 68764.1 4752.38   8
   7   5   1 62985.1 5436.67   6
   7   6 -15 2001.14 982.777  15
  -7   6  14 36051.9 3729.57   3
   7   6 -14 28638.1 3499.48  10
   7  -6 -14 40628.8 4124.65  16
   7   6 -14 34152.4 4018.35  15
  -7  -6  14 36990.4 4196.10  12
   7  -6 -14 37018.3 4837.04  11
   7  -6 -13 2250.03 1378.05  11
   7   6 -13 689.982 701.404  10
  -7   6  13 1736.16 939.584   3
   7  -6 -13 1856.24 965.909  16
   7   6 -13 2420.87 1233.28  15
  -7  -6  13 2664.70 1249.11  12
   7   6 -12 102286. 6369.92  10
  -7   6  12 111349. 6455.13   3
   7  -6 -12 117829. 6831.88  16
   7   6 -12 103284. 6935.07  15
  -7  -6  12 118367. 7353.84  12
   7  -6 -12 117651. 8696.12  11
   7  -6 -11 1718.72 1314.65  11
   7   6 -11 701.323 778.833  10
  -7   6  11 417.670 652.382   3
   7  -6 -11 320.195 530.383  16
   7   6 -11 958.470 823.205  15
  -7  -6  11 1364.34 967.349  12
   7   6 -10 34740.7 3501.33  10
  -7   6  10 45337.3 4026.36   3
   7  -6 -10 42804.2 3974.31  16
   7   6 -10 38209.7 4041.89  15
  -7   6  10 39516.9 3215.26  14
  -7  -6  10 45414.5 4472.67  12
   7  -6 -10 41629.0 5104.14  11
   7  -6  -9 3227.62 1657.16  11
   7   6  -9 3690.99 1135.78  10
  -7  -6   9 2703.80 941.871   5
   7  -6  -9 2018.30 1012.71  16
   7   6  -9 1937.74 1048.20  15
  -7   6   9 3769.97 1035.67  14
  -7   6   9 4038.04 1115.99   4
  -7  -6   9 4316.72 1555.79  12
   7  -6  -8 59636.3 5907.23  11
  -7  -6   8 60053.2 4216.31   5
   7   6  -8 49685.6 3989.25  10
  -7   6   8 54744.7 3894.49   4
   7  -6  -8 59110.4 4608.99  16
   7   6  -8 53683.7 4660.71  15
  -7   6   8 57759.5 3931.36  14
  -7  -6   8 67140.9 5315.61  12
   7  -6  -7 2241.41 1215.17  11
   7   6  -7 1867.39 836.107  10
  -7  -6   7 2030.65 859.470   5
   7  -6  -7 2803.82 1113.38  16
   7   6  -7 3344.46 1206.15  15
  -7   6   7 2729.15 911.305  14
  -7   6   7 273.467 569.251   4
   7  -6  -6 111472. 7959.95  11
  -7  -6   6 108726. 5962.62   5
   7   6  -6 94201.6 5308.92  10
  -7   6   6 110459. 5496.91   4
   7  -6  -6 103906. 6198.30  16
   7   6  -6 94900.7 6086.19  15
  -7   6   6 98552.5 5393.77  14
   7  -6  -5 3806.28 1618.08  11
   7   6  -5 1261.41 669.083  10
  -7  -6   5 1558.31 1061.33   9
  -7  -6   5 1562.85 830.676   5
   7  -6  -5 1485.95 816.651  16
   7   6  -5 2415.25 1048.54  15
  -7   6   5 1798.69 829.273  14
   7   6  -5 2004.24 841.604   6
   7  -6  -4 38608.8 4613.96  11
  -7  -6   4 47529.8 4112.18   5
  -7  -6   4 44371.7 4323.63   9
   7  -6  -4 36156.1 3694.50  16
   7   6  -4 36534.2 3702.71  15
  -7   6   4 41129.2 3719.86  14
   7   6  -4 38323.3 3740.97   6
  -7  -6   3 3101.87 1262.86   9
  -7  -6   3 2978.84 1196.46   5
   7  -6  -3 354.629 670.669  16
   7   6  -3 2779.87 1074.11  15
  -7   6   3 2246.59 973.704  14
   7   6  -3 1322.53 836.032   6
  -7  -6   2 85092.3 5782.17   5
   7  -6  -2 78037.1 6532.78  11
  -7  -6   2 88577.7 6339.40   9
   7   6  -2 67769.0 4965.70  15
  -7   6   2 78449.7 5592.38  14
   7   6  -2 65604.8 5249.32   6
   7  -6  -1 553.028 954.963   1
  -7  -6   1 880.740 903.326   9
  -7  -6   1 1459.88 1016.03   5
   7   6  -1 1576.11 782.610  15
   7   6  -1 709.774 537.052   6
   7   6   0 28917.7 3686.57   6
   7   7 -14 13398.7 2669.40  15
   7   7 -13 12529.2 2541.71  15
   7  -7 -12 55177.5 4664.21  16
   7   7 -12 50588.7 4943.65  15
   7  -7 -11 12058.3 2908.14  11
  -7   7  11 14675.8 2416.93   3
   7   7 -11 12675.9 2239.02  10
   7  -7 -11 14368.3 2370.77  16
   7   7 -11 11617.8 2365.33  15
  -7  -7  11 14802.6 2692.70  12
   7   7 -10 21511.8 2846.30  10
  -7   7  10 28290.4 3321.05   3
   7  -7 -10 26456.8 3138.98  16
   7   7 -10 23103.5 3197.79  15
  -7   7  10 26628.7 2782.39  14
  -7  -7  10 30393.3 3849.23  12
   7  -7 -10 30347.6 4475.48  11
   7   7  -9 24640.0 2960.78  10
  -7  -7   9 25299.8 2824.00   5
  -7   7   9 26610.5 2776.21   4
   7  -7  -9 24133.7 2973.02  16
   7   7  -9 23167.0 3177.00  15
  -7   7   9 27926.9 2839.61  14
  -7  -7   9 33835.4 4021.52  12
   7  -7  -9 27554.9 4216.52  11
  -7  -7   8 58557.5 4413.33   5
   7   7  -8 47694.5 4035.04  10
  -7   7   8 56234.6 3998.43   4
   7  -7  -8 55171.7 4406.58  16
   7   7  -8 52043.7 4700.78  15
  -7   7   8 55283.4 4013.23  14
   7  -7  -8 57201.2 6003.52  11
   7  -7  -7 12141.4 2806.56  11
  -7  -7   7 16786.0 2413.58   5
   7   7  -7 12497.6 2040.03  10
   7  -7  -7 13238.5 2141.98  16
   7   7  -7 13459.0 2420.46  15
  -7   7   7 14753.9 2106.13  14
   7  -7  -6 66721.3 6373.48  11
  -7  -7   6 65715.1 4859.77   5
   7   7  -6 57245.1 4210.41  10
   7  -7  -6 58149.6 4462.69  16
   7   7  -6 54459.1 4762.95  15
  -7   7   6 56374.5 4189.71  14
   7  -7  -5 24322.9 3834.94  11
  -7  -7   5 26417.7 3132.24   5
  -7  -7   5 21607.7 3139.75   9
   7   7  -5 22151.9 3052.30  15
  -7   7   5 24333.0 2827.87  14
  -7  -7   4 17804.2 2631.89   5
   7  -7  -4 14453.0 2974.01  11
  -7  -7   4 17049.8 2813.86   9
   7   7  -4 16721.3 2601.33  15
  -7   7   4 15302.4 2308.47  14
   7   7  -3 19975.2 2823.16  15
   7   7  -3 18287.4 2781.99   6
   7   7  -2 40550.5 3944.42  15
   7   7  -2 38038.4 4106.09   6
   7  -8 -10 311.771 682.056  16
   7  -8  -9 60705.2 4647.13  16
  -7  -8   8 3224.26 1193.46   5
  -8   0  18 129347. 5983.85   4
   8   0 -17 699.195 701.835  15
  -8   0  17 59.4334 389.129   4
   8   0 -16 68652.3 4832.38  16
  -8   0  16 62239.9 4211.42   4
   8   0 -16 72260.3 4898.69  15
   8   0 -15 264.076 426.216  16
   8   0 -15 352.716 508.696  15
  -8   0  15 538.023 516.162   4
   8   0 -14 194291. 8388.20  16
  -8   0  14 183872. 7423.17   4
   8   0 -14 196571. 8108.52  15
  -8   0  13 19.2751 363.419   3
   8   0 -13 174.241 497.099  16
   8   0 -13 810.337 736.928  15
  -8   0  13 314.171 447.047   4
   8   0 -12 317017. 11471.7  16
  -8   0  12 310854. 9782.34   4
   8   0 -12 338961. 10523.5  15
   8   0 -11-448.100 701.912  16
   8   0 -11 1434.35 761.413  15
  -8   0  11 174.421 516.690   4
   8   0 -10 144215. 6415.48  15
  -8   0  10 132245. 6169.69   4
   8   0 -10 147808. 6096.39  11
   8   0  -9 623.338 468.957  11
  -8   0   9 194.648 303.298   9
   8   0  -9 265.627 519.701  15
  -8   0   9 45.0592 401.750  13
  -8   0   9 355.135 481.011   4
   8   0  -8 337012. 9936.03  11
  -8   0   8 307555. 7859.94   9
   8   0  -8 338627. 12416.0  17
   8   0  -8 362703. 9953.78  15
  -8   0   8 318602. 9973.70   4
  -8   0   8 357837. 9915.68  13
   8   0  -7 370.248 431.226  11
   8   0  -7 315.037 772.948  17
   8   0  -7 198.238 397.652  15
  -8   0   7-51.9185 365.439  13
  -8   0   7-40.9428 590.433   4
   8   0  -6 134163. 7641.83  17
   8   0  -6 147161. 5894.43  15
  -8   0   6 129278. 6322.94   4
   8   0  -6 135626. 4997.50   6
  -8   0   6 146059. 6566.01  13
   8   0  -6 138433. 6024.90   1
   8   0  -5-14.7727 369.816   1
   8   0  -5 857.814 740.880  17
   8   0  -5 713.189 535.416  15
  -8   0   5 510.927 552.871  13
  -8   0   5-646.274 646.749   4
   8   0  -5 577.145 437.141   6
   8   0  -4 107071. 5441.11   1
   8   0  -4 100719. 6383.84  17
   8   0  -4 97520.4 4569.49  15
   8   0  -4 90721.7 4589.75   6
  -8   0   4 87995.3 5134.86   4
  -8   0   4 90385.7 5424.25  13
   8   0  -3 603.631 768.752  17
   8   0  -3 903.280 581.242   1
  -8   0   3 18.8723 463.794  13
  -8   0   3-38.7470 467.211   4
   8   0  -3 869.378 613.537   6
   8   0  -2 221811. 8159.39   1
   8   0  -2 226685. 9537.89  17
   8   0  -2 187438. 7295.03   6
  -8   0   2 166707. 7018.19   4
  -8   0   2 188998. 8415.82  13
   8   0  -1 850.228 621.633  17
   8   0  -1 727.289 471.341   1
  -8   0   1 1281.45 756.904  13
  -8   0   1 587.139 583.331   4
   8   0  -1-14.7304 400.731   6
   8   0   0 58685.9 4425.91   1
   8   0   0 59438.7 4947.09  17
   8   0   0 46294.2 3843.05   6
  -8   0   0 48287.2 4472.71  13
  -8   0  -1 1126.33 725.458   8
   8   0   1 2164.65 1048.99   1
   8   0   1 1714.05 1029.03   6
   8   0   2 64707.7 4934.36   1
  -8   1  19 19166.9 2308.85   4
   8  -1 -18 27579.1 3209.88  16
  -8   1  18 18051.5 2244.11   4
   8   1 -18 25155.8 2940.61  15
  -8   1  17 36811.8 3130.57   3
   8  -1 -17 45243.8 4087.30  16
  -8   1  17 36065.6 3195.74   4
  -8  -1  17 39743.0 3260.40   4
   8   1 -17 44899.1 3894.62  15
  -8   1  16 17926.1 2145.92   3
  -8   1  16 20046.9 2388.35   4
   8   1 -16 22673.1 2605.17  16
   8  -1 -16 23930.8 2977.52  16
  -8  -1  16 19522.4 2315.25   4
   8   1 -16 22701.5 2786.76  15
  -8   1  15 65829.9 4079.98   3
  -8   1  15 63698.7 4304.75   4
   8  -1 -15 80841.5 5452.47  16
   8   1 -15 81777.5 5056.87  16
  -8  -1  15 75013.6 4566.18   4
   8   1 -15 76894.5 5087.84  15
   8  -1 -15 72010.3 4391.89  11
  -8   1  14 39177.8 3119.04   3
  -8   1  14 39455.0 3399.48   4
   8  -1 -14 42825.0 3990.43  16
   8   1 -14 47457.5 3956.52  16
   8  -1 -14 42097.6 3716.27  15
  -8  -1  14 40830.1 3370.36   4
   8   1 -14 43972.9 3795.56  15
   8  -1 -14 40965.7 3288.85  11
  -8   1  13 49424.8 3521.76   3
  -8   1  13 49700.0 3817.85   4
   8  -1 -13 59494.8 4794.14  16
   8   1 -13 55500.6 4482.65  16
   8  -1 -13 54954.6 4170.98  15
  -8  -1  13 50838.0 3759.07   4
   8   1 -13 51880.9 4075.97  15
   8  -1 -13 54004.3 3891.96  11
  -8   1  12 34961.2 3014.47   3
   8  -1 -12 44417.9 4210.95  16
  -8   1  12 35675.2 3237.36   4
   8   1 -12 38978.5 3876.55  16
   8  -1 -12 40135.1 3515.67  15
   8   1 -12 41599.9 3599.04  15
  -8  -1  12 34525.0 3074.73   4
  -8  -1  12 38251.1 2838.99  12
   8  -1 -12 43411.1 3633.40  11
   8  -1 -11 130508. 7373.95  16
   8   1 -11 125936. 7179.87  16
  -8   1  11 125907. 6098.04   4
   8  -1 -11 130192. 6288.48  15
   8   1 -11 137789. 6508.05  15
  -8  -1  11 108799. 5541.09   4
  -8  -1  11 123752. 5192.96  12
   8  -1 -11 137943. 6783.14  11
   8  -1 -10 10829.6 1931.70  11
  -8   1  10 10412.2 1760.02   4
   8  -1 -10 11230.8 2210.77  16
   8  -1 -10 11431.2 1828.19  15
   8   1 -10 12807.2 1952.55  15
  -8  -1  10 10571.7 1725.76   4
  -8  -1  10 12599.6 1621.88  13
   8  -1  -9 106321. 5987.41  11
  -8  -1   9 83516.9 4346.48   9
  -8   1   9 89798.8 5122.02   4
   8  -1  -9 111173. 5521.60  15
   8   1  -9 100138. 5351.46  15
  -8  -1   9 89661.8 5064.73   4
  -8  -1   9 99103.7 4848.34  13
   8  -1  -8 53626.9 4270.47  11
  -8  -1   8 46450.8 3233.76   9
   8   1  -8 49057.3 4582.64  17
   8  -1  -8 53846.3 3731.51  15
  -8   1   8 43671.1 3572.10   4
   8   1  -8 53152.6 3816.72  15
  -8  -1   8 45193.4 3628.25   4
  -8  -1   8 54670.1 3751.68  13
   8  -1  -7 55825.8 4415.23  11
  -8  -1   7 50618.1 3445.80   9
   8  -1  -7 60425.5 5139.93  17
   8   1  -7 60002.3 5060.66  17
   8  -1  -7 61167.7 3887.33  15
   8   1  -7 63583.2 4094.36  15
  -8   1   7 52617.1 3951.36   4
  -8  -1   7 53066.9 3977.14   4
  -8  -1   7 59434.4 4047.73  13
  -8  -1   6 24988.3 2477.83   9
   8  -1  -6 28124.4 3505.48  17
   8   1  -6 27751.0 3375.07  17
   8  -1  -6 27628.2 2544.54  15
   8   1  -6 27901.1 2657.67  15
  -8   1   6 27349.7 2871.94   4
  -8  -1   6 24324.0 2692.64   4
   8   1  -6 22367.8 2086.47   6
  -8  -1   6 27390.4 2838.98  13
   8  -1  -6 29066.9 3064.16   1
   8  -1  -5 106511. 6759.20  17
   8   1  -5 110404. 6627.38  17
   8  -1  -5 110077. 5004.33  15
   8   1  -5 101991. 5004.00  15
  -8   1   5 91744.6 5325.06   4
  -8  -1   5 91613.6 5254.59   4
   8   1  -5 95506.1 4628.07   6
  -8  -1   5 97490.0 5543.48  13
   8  -1  -5 104346. 5860.24   1
   8  -1  -4 17276.0 2730.37  17
   8   1  -4 18709.9 2688.14  17
   8  -1  -4 16631.1 1877.40  15
   8   1  -4 15488.7 1897.44  15
  -8   1   4 13408.7 2015.16   4
   8   1  -4 16247.8 1987.35   6
  -8  -1   4 12795.2 1966.13   4
  -8  -1   4 17620.7 2435.83  13
   8  -1  -4 21167.6 2642.08   1
   8  -1  -3 46156.2 3907.44   1
   8  -1  -3 47714.6 4411.54  17
   8   1  -3 49123.8 4333.15  17
   8   1  -3 40786.1 2980.95  15
  -8   1   3 38253.4 3342.38   4
   8   1  -3 39241.3 3240.72   6
  -8  -1   3 38324.6 3326.91   4
  -8  -1   3 38589.8 3684.93  13
   8  -1  -2 22352.9 2726.22   1
   8  -1  -2 20457.6 2853.08  17
   8   1  -2 15437.1 2133.32   6
  -8   1   2 14630.2 2044.29   4
  -8  -1   2 16592.4 2512.15  13
  -8  -1   2 13325.5 1963.02   4
   8  -1  -1 57495.5 4453.67   1
   8  -1  -1 55672.0 4748.12  17
   8   1  -1 45328.9 3778.28   6
  -8   1   1 41523.7 3372.23   4
  -8  -1   1 44084.9 4164.34  13
   8  -1   0 5101.75 1502.60  17
  -8   1   0 3512.48 1119.91   8
   8  -1   0 4583.13 1445.21   1
  -8  -1   0 2461.32 1081.85  13
   8   1   0 3425.23 1100.77   6
   8  -1   1 41720.6 3941.09   1
   8  -1   1 41442.0 4176.75  17
  -8   1  -1 34194.2 3579.52   8
   8  -1   1 36638.3 3488.88   6
   8   1   1 39695.1 3759.97   6
  -8  -1  -1 38058.6 4103.65  13
   8  -1   2 11826.2 2206.17   1
  -8   2  19 32134.1 3316.24   3
   8  -2 -18 14865.4 2360.55  11
  -8   2  18 14491.2 2174.97   3
  -8   2  18 13636.2 2003.86   4
   8  -2 -18 16914.7 2592.90  16
   8   2 -18 17392.5 2470.33  15
  -8   2  17 67810.6 4536.64   3
  -8   2  17 63668.9 4303.28   4
   8  -2 -17 84184.2 5792.18  16
   8   2 -17 82476.3 5412.47  15
   8  -2 -17 84954.9 5516.56  11
   8  -2 -16 5041.61 1419.28  11
  -8   2  16 4386.80 1162.66   3
   8  -2 -16 5040.78 1503.06  16
   8   2 -16 5883.82 1492.22  15
  -8   2  16 4255.36 1149.71   4
  -8   2  15 182914. 7265.87   3
  -8   2  15 168346. 7056.79   4
   8  -2 -15 212587. 9146.04  16
   8   2 -15 195437. 8332.62  15
  -8  -2  15 186076. 7142.52   4
  -8  -2  15 169659. 6991.65  12
   8  -2 -15 202121. 8423.37  11
  -8   2  14 17601.0 2218.40   3
  -8   2  14 17273.4 2247.24   4
   8  -2 -14 21389.0 2871.42  16
   8   2 -14 18960.8 2565.67  15
  -8  -2  14 18888.0 2236.74   4
  -8  -2  14 15811.8 2072.94  12
   8  -2 -14 20013.7 2725.43  11
  -8   2  13 75981.3 4592.83   3
  -8   2  13 71120.0 4542.97   4
   8  -2 -13 86600.2 5823.27  16
   8   2 -13 84179.1 5308.20  16
   8   2 -13 83769.5 5387.22  15
  -8  -2  13 68216.7 4315.23   4
  -8  -2  13 77014.8 4493.04  12
   8  -2 -13 84884.9 5741.52  11
  -8   2  12 27425.9 2767.01   3
  -8   2  12 24701.2 2681.50   4
   8  -2 -12 32772.1 3647.43  16
   8   2 -12 25805.7 3086.68  16
   8   2 -12 27897.0 3113.89  15
  -8  -2  12 24294.3 2580.79   4
  -8  -2  12 29286.6 2727.54  12
   8  -2 -12 33769.5 3719.04  11
  -8   2  11 189611. 7609.67   4
   8  -2 -11 207794. 9354.79  16
   8   2 -11 200122. 8958.81  16
   8   2 -11 212347. 8555.67  15
  -8  -2  11 184326. 7300.66   4
  -8  -2  11 194091. 7176.54  12
   8  -2 -11 223512. 9818.83  11
   8  -2 -10 4470.37 1454.18  11
   8  -2 -10 5188.11 1565.12  16
   8  -2 -10 4194.50 1155.42  15
   8   2 -10 4409.52 1239.63  15
  -8  -2  10 5396.27 1112.63  13
  -8   2  10 3153.77 1044.15   4
  -8  -2  10 5611.46 1287.89   4
   8  -2  -9 185681. 8797.37  11
   8   2  -9 169371. 8349.01  17
   8  -2  -9 188966. 9136.88  16
  -8   2   9 171201. 7248.49   4
   8  -2  -9 187543. 7358.25  15
   8   2  -9 196164. 7972.95  15
  -8  -2   9 164346. 7010.89   4
  -8  -2   9 187960. 6972.21  13
   8  -2  -8 51986.5 4631.76  11
  -8  -2   8 45620.8 3524.36   9
   8   2  -8 47078.2 4365.92  17
   8  -2  -8 53539.2 3770.62  15
  -8   2   8 42980.3 3572.45   4
   8   2  -8 54920.1 4103.54  15
  -8  -2   8 49579.9 3790.44   4
  -8  -2   8 49035.6 3663.19  13
   8  -2  -7 116511. 6969.85  11
  -8  -2   7 100171. 5279.94   9
   8   2  -7 107963. 6602.47  17
   8  -2  -7 117931. 5521.21  15
  -8   2   7 99098.8 5461.98   4
   8   2  -7 117009. 5936.04  15
  -8  -2   7 103873. 5560.21   4
  -8  -2   7 105361. 5615.18  13
   8  -2  -6 36658.5 3931.91  11
  -8  -2   6 28805.0 2864.63   9
   8   2  -6 33377.6 3590.17  17
   8   2  -6 37726.0 3303.73  15
  -8   2   6 28191.0 2914.81   4
  -8  -2   6 33519.5 3152.07   4
  -8  -2   6 37276.9 3407.73  13
  -8  -2   5 217074. 8162.52   9
   8   2  -5 256996. 9920.96  17
   8   2  -5 241362. 8372.97  15
  -8   2   5 216295. 8290.07   4
  -8  -2   5 215734. 8158.25   4
   8   2  -5 210417. 7425.95   6
  -8  -2   5 239258. 9068.73  13
   8  -2  -5 225263. 10011.1  17
   8  -2  -5 260961. 10218.2   1
   8  -2  -4 18668.2 2854.87  17
   8   2  -4 19605.3 2739.71  17
   8   2  -4 20316.2 2343.45  15
  -8   2   4 15835.1 2197.83   4
   8   2  -4 17666.8 2187.10   6
  -8  -2   4 16064.8 2165.25   4
  -8  -2   4 15890.9 2367.36  13
   8  -2  -4 20124.2 2829.71   1
   8  -2  -3 74768.4 5612.50  17
   8   2  -3 70121.7 4244.06  15
  -8   2   3 63381.5 4318.60   4
   8   2  -3 65116.3 4403.58   6
  -8  -2   3 59250.1 4154.49   4
  -8  -2   3 69106.8 5069.41  13
   8  -2  -3 79490.2 5510.74   1
   8  -2  -2 34264.6 3613.00   1
   8  -2  -2 31838.2 3637.72  17
  -8   2   2 28128.7 2912.07   8
  -8   2   2 30397.2 2916.98   4
   8   2  -2 29910.6 3098.97   6
  -8  -2   2 32106.7 3558.46  13
   8  -2  -1 71268.8 5208.11   1
   8  -2  -1 65683.5 5205.58  17
  -8   2   1 55238.5 4220.86   8
   8   2  -1 61477.9 4624.69   6
  -8  -2   1 56621.0 4849.77  13
   8  -2   0 8559.69 1948.52  17
   8  -2   0 5292.77 1520.74   1
  -8   2   0 5929.24 1461.24   8
  -8  -2   0 6563.65 1738.35  13
   8   2   0 5660.85 1495.41   6
   8  -2   1 80888.5 5723.65   1
   8  -2   1 84734.5 5944.38  17
   8   2   1 66879.0 5102.55   6
  -8   3  18 49902.2 4198.83   3
  -8   3  18 53953.1 4130.78   4
   8  -3 -18 65824.4 5291.73  16
   8  -3 -18 61243.9 5238.59  11
   8  -3 -17 1535.45 980.587  11
   8   3 -17 485.591 664.918  10
  -8   3  17-66.0159 486.836   3
   8  -3 -17 1588.43 928.339  16
   8   3 -17 1298.06 756.215  15
  -8   3  17 607.830 470.052   4
  -8  -3  17 893.005 710.592  12
  -8   3  16 31196.7 3133.98   3
   8   3 -16 39566.7 3884.86  10
  -8   3  16 35442.4 3230.93   4
   8  -3 -16 40148.8 4062.33  16
   8   3 -16 34428.7 3594.36  15
  -8  -3  16 33901.0 3327.09  12
   8  -3 -16 41168.3 4195.97  11
   8  -3 -15 2310.46 1088.95  11
   8   3 -15 814.316 703.525  10
  -8   3  15 1618.74 800.226   3
   8  -3 -15 2824.34 1181.35  16
   8   3 -15 365.642 569.155  15
  -8   3  15 790.200 601.721   4
  -8  -3  15 1388.49 792.352  12
   8   3 -14 91784.9 5739.72  10
  -8   3  14 75335.3 4776.69   3
  -8   3  14 75072.1 4635.79   4
   8  -3 -14 87329.0 5910.74  16
   8   3 -14 86576.8 5794.26  15
  -8  -3  14 75025.5 4466.45   4
  -8  -3  14 77803.5 4969.27  12
   8  -3 -14 87988.0 6395.72  11
   8  -3 -13 1437.64 969.203  11
   8   3 -13 245.075 470.130  10
  -8   3  13 157.731 384.588   3
   8  -3 -13 605.848 688.195  16
   8   3 -13 739.437 628.641  15
  -8   3  13 97.0651 400.668   4
  -8  -3  13 663.855 551.742   4
  -8  -3  13 90.1356 463.515  12
   8   3 -12 122823. 6437.49  10
  -8   3  12 105731. 5676.94   3
  -8   3  12 101165. 5420.86   4
   8  -3 -12 120940. 7022.52  16
   8   3 -12 112805. 6558.45  15
  -8  -3  12 103819. 5382.56   4
  -8  -3  12 113352. 5861.20  12
   8  -3 -12 120248. 7840.41  11
   8  -3 -11 7608.14 1997.68  11
   8  -3 -11 7070.52 1791.76  16
   8   3 -11 6643.54 1628.09  15
  -8   3  11 5872.33 1347.57   4
  -8  -3  11 6446.49 1372.79   4
  -8  -3  11 6058.56 1435.76  12
  -8  -3  10 66294.1 3840.50   5
  -8   3  10 64561.0 4373.70   4
   8  -3 -10 68144.0 5340.83  16
   8   3 -10 74445.9 5192.58  15
  -8  -3  10 59554.7 4104.67   4
  -8   3  10 65124.7 3844.38  14
  -8  -3  10 68208.6 4507.56  12
   8  -3 -10 74581.3 6019.51  11
   8  -3  -9 2953.39 1306.74  11
  -8  -3   9 2054.57 795.462   5
   8   3  -9 1416.40 772.751  17
   8  -3  -9 2206.68 1181.13  16
   8   3  -9 1573.42 836.053  15
  -8   3   9 2287.58 847.062  14
  -8   3   9 2041.62 857.621   4
  -8  -3   9 947.547 686.722   4
   8  -3  -8 182919. 9430.56  11
   8   3  -8 163432. 7905.80  17
   8  -3  -8 167920. 8631.08  16
  -8   3   8 150134. 6810.96   4
   8   3  -8 165697. 7602.50  15
  -8  -3   8 151586. 6705.26   4
   8  -3  -7 1938.25 1151.03  11
  -8  -3   7 2646.14 1012.39   9
   8   3  -7 2679.99 1090.98  17
   8   3  -7 1019.95 750.960  15
  -8   3   7 1361.61 692.156   4
  -8  -3   7 1143.44 624.269   4
   8  -3  -6 97484.1 6837.13  11
  -8  -3   6 79482.7 5069.07   9
   8   3  -6 91803.3 5747.63  17
  -8   3   6 80069.5 4903.72   4
   8   3  -6 87004.5 5345.53  15
  -8  -3   6 85238.5 4980.47   4
  -8  -3   5 1430.36 830.360   9
   8   3  -5 1036.39 669.546  17
   8   3  -5 582.580 581.949  15
  -8  -3   5 284.389 489.201  13
  -8   3   5 88.2953 401.121   4
   8  -3  -5 1995.53 1110.98   1
  -8  -3   5 968.024 644.526   4
   8   3  -5 694.881 472.552   6
  -8  -3   4 70488.3 4933.10   9
   8  -3  -4 72159.6 5593.59  17
  -8   3   4 68375.1 4240.63   8
   8   3  -4 74849.8 4795.81  15
  -8   3   4 68132.9 4518.95   4
   8   3  -4 63113.4 4369.76   6
  -8  -3   4 69807.9 4527.04   4
  -8  -3   4 68923.2 5029.37  13
   8  -3  -4 82971.6 6072.30   1
   8  -3  -3 133.230 626.794   1
   8  -3  -3-350.262 869.522  17
  -8   3   3 421.063 505.560   8
   8   3  -3-306.357 550.105  15
  -8  -3   3 773.608 739.409  13
  -8   3   3 109.805 393.949   4
   8   3  -3 7.20981 342.721   6
   8  -3  -2 105123. 6683.32  17
  -8   3   2 90395.8 5274.08   8
   8   3  -2 90447.9 5658.46   6
  -8  -3   2 95599.4 6300.81  13
   8  -3  -1 1330.00 1026.14   1
   8  -3  -1 387.482 535.761  17
  -8   3   1 1357.99 781.733   8
  -8  -3   1-130.813 535.323  13
   8   3  -1 554.448 601.808   6
   8  -3   0 40627.0 4214.52   1
   8  -3   0 38635.6 3984.65  17
  -8   3   0 29040.3 3154.33   8
   8   3   0 31270.7 3533.16   6
  -8  -3   0 29605.5 3714.79  13
   8  -3   1 1882.36 976.936  17
   8   3   1 1534.22 1074.00   6
  -8   4  17 16076.5 2418.57   3
   8  -4 -17 19423.4 2937.69  16
   8   4 -17 17626.3 2691.11  15
  -8  -4  17 16077.4 2463.76  12
   8  -4 -17 22520.7 3462.32  11
  -8   4  16 23015.8 2820.06   3
   8   4 -16 26235.0 3252.18  10
  -8   4  16 23700.5 2750.11   4
   8  -4 -16 24621.3 3268.99  16
   8   4 -16 23979.2 3212.60  15
  -8  -4  16 25649.2 3092.35  12
   8  -4 -16 25680.5 3672.39  11
   8   4 -15 52794.7 4552.05  10
  -8   4  15 46945.3 3925.91   3
  -8   4  15 46214.2 3736.47   4
   8  -4 -15 60111.7 5041.70  16
   8   4 -15 48696.0 4589.41  15
  -8  -4  15 48765.7 4215.46  12
   8  -4 -15 56876.0 5526.85  11
   8   4 -14 56963.4 4636.46  10
  -8   4  14 53312.3 4170.86   3
  -8   4  14 50155.2 3838.53   4
   8  -4 -14 62835.5 5081.58  16
   8   4 -14 56358.9 4945.62  15
  -8  -4  14 53298.4 4380.68  12
   8  -4 -14 59769.3 5798.25  11
   8  -4 -13 19182.8 3367.02  11
   8   4 -13 19029.2 2626.93  10
  -8   4  13 15691.5 2255.26   3
  -8   4  13 15156.6 2094.01   4
   8  -4 -13 20765.2 2963.00  16
   8   4 -13 14974.3 2562.14  15
  -8  -4  13 14626.0 1924.44   4
  -8  -4  13 19365.6 2631.90  12
   8   4 -12 90042.7 5603.21  10
  -8   4  12 84999.3 5249.08   3
  -8   4  12 72916.1 4592.48   4
   8  -4 -12 90978.9 6070.43  16
   8   4 -12 76890.5 5684.98  15
  -8  -4  12 69385.5 4286.30   4
  -8  -4  12 82550.3 5354.55  12
   8  -4 -12 91711.2 7322.16  11
   8   4 -11 106939. 6007.68  10
  -8   4  11 97950.5 5713.35   3
  -8   4  11 87879.8 5073.83   4
   8  -4 -11 102393. 6505.07  16
   8   4 -11 100792. 6397.74  15
  -8  -4  11 90253.0 4954.15   4
  -8  -4  11 101218. 5928.76  12
   8  -4 -11 111323. 7993.45  11
  -8  -4  10 53432.0 3523.22   5
   8   4 -10 53063.9 4141.63  10
  -8   4  10 50050.0 3856.11   4
   8  -4 -10 50379.8 4589.09  16
   8   4 -10 51235.6 4482.97  15
  -8   4  10 51422.9 3466.52  14
  -8  -4  10 43721.7 3488.39   4
  -8  -4  10 52062.3 4215.16  12
   8  -4 -10 57477.1 5673.09  11
   8  -4  -9 90771.7 7002.06  11
  -8  -4   9 94337.6 4983.23   5
   8   4  -9 84988.1 5216.55  10
   8   4  -9 84867.6 5378.37  17
  -8   4   9 81667.4 4964.00   4
   8  -4  -9 87600.4 6105.18  16
   8   4  -9 86173.1 5737.95  15
  -8   4   9 81027.8 4554.35  14
  -8  -4   9 79034.8 4730.58   4
  -8  -4   8 103617. 5526.47   5
   8  -4  -8 114196. 7894.41  11
   8   4  -8 97745.5 5826.15  17
  -8   4   8 105169. 5657.46   4
   8  -4  -8 108448. 6857.89  16
   8   4  -8 104664. 6254.66  15
  -8   4   8 91562.1 5144.85  14
  -8  -4   8 95920.5 5207.38   4
   8  -4  -7 34298.6 4374.56  11
  -8  -4   7 31218.5 3324.47   9
   8   4  -7 27676.5 3060.57  17
   8  -4  -7 32480.8 3780.03  16
  -8   4   7 28519.6 2925.34   4
   8   4  -7 30502.5 3342.88  15
  -8   4   7 28014.6 2991.04  14
  -8  -4   7 24787.3 2639.64   4
  -8  -4   7 30713.7 3155.40   5
   8  -4  -6 57690.1 5544.05  11
  -8  -4   6 59888.7 4625.41   9
   8   4  -6 57634.4 4405.97  17
   8  -4  -6 61571.0 5250.52  16
  -8   4   6 49980.8 3842.57   4
   8   4  -6 59226.5 4605.88  15
  -8   4   6 59668.2 4580.65  14
  -8  -4   6 57184.4 4045.96   4
  -8  -4   6 52770.9 4297.46   5
   8  -4  -5 92222.4 6977.44  11
  -8  -4   5 94191.8 5895.27   9
  -8   4   5 83812.1 4484.24   8
  -8   4   5 79486.3 4834.06   4
   8   4  -5 92671.4 5694.09  15
  -8   4   5 92573.9 5996.78  14
  -8  -4   5 87290.3 5709.61   5
  -8  -4   4 54303.4 4567.70   9
  -8   4   4 48723.7 3551.12   8
   8   4  -4 48949.8 4067.89  15
  -8   4   4 48975.8 3775.73   4
  -8   4   4 53787.2 4729.11  14
   8   4  -4 47807.5 4000.96   6
   8  -4  -4 56378.9 5355.66   1
  -8  -4   4 46414.5 4298.08   5
  -8  -4   3 37928.8 3865.07   9
  -8   4   3 37074.1 3223.23   8
   8   4  -3 38518.3 3554.31  15
   8   4  -3 32323.0 3400.42   6
   8  -4  -3 47018.7 4811.20   1
  -8  -4   3 34648.8 3773.80   5
  -8   4   2 56012.6 4096.73   8
   8   4  -2 54790.9 4587.29   6
  -8  -4   2 62876.2 5133.06  13
  -8  -4   2 58716.0 5029.56   5
   8  -4  -1 40832.6 4146.17  17
  -8   4   1 34012.9 3293.98   8
   8   4  -1 30781.7 3561.27   6
  -8  -4   1 32162.5 3785.12  13
   8  -4  -1 43419.4 4554.10   1
  -8  -4   1 32887.7 3822.65   5
   8  -4   0 19546.3 2865.73  17
  -8   4   0 17090.3 2434.64   8
   8   4   0 19700.5 2925.99   6
   8   5 -16 2732.93 1329.06  15
  -8  -5  16 2325.80 1010.63  12
   8   5 -15 68204.9 5321.13  10
  -8   5  15 66033.4 4839.50   3
   8  -5 -15 83797.5 6036.76  16
   8   5 -15 70814.3 5826.10  15
  -8  -5  15 61797.8 4997.60  12
   8  -5 -15 72419.3 6657.62  11
   8  -5 -14 6142.38 2074.05  11
   8   5 -14 6216.35 1608.59  10
  -8   5  14 7093.22 1584.89   3
  -8   5  14 5261.93 1321.08   4
   8  -5 -14 7540.59 1812.52  16
   8   5 -14 6375.64 1738.39  15
  -8  -5  14 8299.16 1896.36  12
   8   5 -13 23834.2 3027.88  10
  -8   5  13 26666.1 3029.17   3
  -8   5  13 24386.4 2692.59   4
   8  -5 -13 26643.5 3330.01  16
   8   5 -13 26103.0 3492.30  15
  -8  -5  13 25119.9 3158.58  12
   8  -5 -13 29590.9 4425.50  11
   8  -5 -12 10647.8 2724.98  11
   8   5 -12 12390.3 2133.04  10
  -8   5  12 7107.90 1588.46   3
   8  -5 -12 8517.27 1884.58  16
   8   5 -12 8128.89 1963.63  15
  -8   5  12 7559.08 1514.18   4
  -8  -5  12 10828.8 2110.18  12
   8   5 -11 75865.4 5151.85  10
  -8   5  11 72391.3 4628.65   4
   8  -5 -11 81191.8 5736.22  16
   8   5 -11 76663.1 5768.66  15
  -8  -5  11 71585.0 4222.82   4
  -8  -5  11 84120.8 5745.07  12
   8  -5 -11 92225.3 7633.11  11
  -8  -5  10 15113.6 1971.21   5
   8  -5 -10 14977.2 3074.35  11
   8   5 -10 14693.4 2227.92  10
  -8   5  10 15128.2 2158.64   4
   8  -5 -10 13663.4 2422.88  16
   8   5 -10 14935.4 2555.36  15
  -8   5  10 15434.1 1958.49  14
  -8  -5  10 14035.9 1917.50   4
  -8  -5  10 17702.9 2624.34  12
   8  -5  -9 83932.8 7094.43  11
  -8  -5   9 74799.3 4527.64   5
   8   5  -9 72173.0 4835.43  10
  -8   5   9 74293.5 4726.03   4
   8  -5  -9 79725.0 5763.02  16
   8   5  -9 69247.3 5311.25  15
  -8   5   9 71331.4 4347.06  14
  -8  -5   9 62951.4 4090.45   4
   8  -5  -8 10192.6 2467.95  11
   8   5  -8 8117.38 1618.14  10
  -8  -5   8 8092.48 1641.73   5
   8  -5  -8 10992.6 2214.81  16
   8   5  -8 10221.6 2127.56  15
  -8   5   8 9922.67 1699.03  14
  -8   5   8 8478.98 1616.51   4
  -8  -5   8 9171.65 1629.46   4
   8  -5  -7 63285.8 6128.40  11
  -8  -5   7 51822.8 4143.40   5
  -8  -5   7 59863.4 4832.42   9
   8  -5  -7 53896.1 4830.73  16
  -8   5   7 50135.8 3884.73   4
   8   5  -7 49427.5 4403.78  15
  -8   5   7 48657.4 3896.39  14
   8  -5  -6 5212.08 1778.48  11
  -8  -5   6 4834.73 1440.65   5
  -8  -5   6 7750.60 1889.32   9
   8   5  -6 3274.79 1099.36  17
   8  -5  -6 6091.55 1683.67  16
   8   5  -6 5136.58 1510.56  15
  -8   5   6 5428.65 1441.20  14
  -8   5   6 4810.85 1255.13   4
  -8  -5   5 123034. 6804.67   5
   8  -5  -5 126683. 8535.02  11
  -8  -5   5 131260. 7301.36   9
   8  -5  -5 111176. 7100.16  16
   8   5  -5 113979. 6570.52  15
  -8   5   5 123542. 6862.37  14
   8  -5  -4 6421.52 1984.79  11
  -8  -5   4 6602.27 1656.58   5
  -8  -5   4 8949.76 1977.54   9
   8  -5  -4 8997.93 2079.60  16
   8   5  -4 6194.67 1607.92  15
  -8   5   4 8158.77 1835.96  14
  -8  -5   3 35962.1 3850.22   5
   8  -5  -3 44650.0 4969.88  11
  -8  -5   3 40939.1 4217.70   9
   8   5  -3 37158.3 3636.39  15
  -8   5   3 42398.0 4304.30  14
   8   5  -3 36727.5 3799.79   6
[truncated: 41,691 more chars]
