# Supplementary material for: Crystal structure of hexa­aqua­dichlorido­ytterbium(III) chloride
Source: Acta Crystallogr E Crystallogr Commun. 2015 May 7;71(Pt 6):i5. doi: 10.1107/S2056989015008488 (PMC4459311; doi:10.1107/S2056989015008488)
Supplement: Supplementary file 2 [file e-71-000i5-Isup2.hkl]

#
# h,k,l, Fc-squared, Fo-squared, sigma(Fo-squared), status flag
#
data_I
_shelx_title 
;
14KK022 in P2/c #13
;

_shelx_refln_list_code          4
_shelx_F_calc_maximum      181.18
_exptl_crystal_F_000       362.00
_reflns_d_resolution_high  0.6412

loop_
 _space_group_symop_operation_xyz
 'x, y, z'
 '-x, y, -z+1/2'
 '-x, -y, -z'
 'x, -y, z-1/2'

_cell_length_a     7.8158
_cell_length_b     6.4651
_cell_length_c    12.7250
_cell_angle_alpha  90.000
_cell_angle_beta  131.453
_cell_angle_gamma  90.000

_shelx_F_squared_multiplier     1.000

loop_
 _refln_index_h
 _refln_index_k
 _refln_index_l
 _refln_F_squared_calc
 _refln_F_squared_meas
 _refln_F_squared_sigma
 _refln_observed_status
   2   0   0       8544.40       9196.70       160.87 o
   3   0   0       6496.70       6769.19        83.06 o
   4   0   0      11351.62      12045.18       119.84 o
   5   0   0       4676.14       4820.87        94.95 o
   6   0   0       6557.75       6389.27       138.84 o
   7   0   0       1712.49       1611.21        56.02 o
   8   0   0        966.99       1037.77        66.51 o
   1   1   0       6993.49       7648.63        58.76 o
   2   1   0       1085.55       1102.02        15.84 o
   3   1   0       3088.11       3181.47        32.35 o
   4   1   0        458.42        452.69        12.61 o
   5   1   0       2522.08       2572.88        54.08 o
   6   1   0       1707.25       1726.96        50.28 o
   7   1   0        792.96        790.24        39.59 o
   8   1   0         70.18         72.16        10.50 o
   9   1   0        312.09        372.77        52.41 o
   0   2   0       2699.59       2859.79        34.00 o
   1   2   0       7016.86       7491.25        49.38 o
   2   2   0       4741.97       4901.57        40.99 o
   3   2   0        350.36        397.18        12.07 o
   4   2   0        797.65        786.57        19.35 o
   5   2   0       1483.36       1515.49        39.36 o
   6   2   0        691.09        662.83        24.37 o
   7   2   0        261.98        271.78        15.31 o
   8   2   0        126.63        123.15        13.90 o
   0   3   0      11882.16      12232.51       168.04 o
   1   3   0      14149.86      14790.43       121.13 o
   2   3   0       3006.86       3060.20        36.40 o
   3   3   0       3020.93       2941.23        43.26 o
   4   3   0       3296.48       3283.26        48.40 o
   5   3   0       6712.54       6631.19        98.86 o
   6   3   0       2907.08       2776.99        60.56 o
   7   3   0       1956.46       1987.70        60.07 o
   8   3   0        642.51        655.72        44.81 o
   0   4   0       9457.07       9308.46        80.54 o
   1   4   0       2662.34       2639.96        28.83 o
   2   4   0       2826.33       2781.14        32.79 o
   3   4   0        460.03        443.94        13.13 o
   4   4   0       2732.22       2654.49        36.02 o
   5   4   0       1493.36       1446.65        29.64 o
   6   4   0       1887.02       1763.13        59.67 o
   7   4   0        462.03        429.56        25.24 o
   8   4   0        402.83        362.46        30.44 o
   0   5   0        719.15        726.16        23.26 o
   1   5   0         28.95         37.32         3.68 o
   2   5   0        117.97        121.92         7.12 o
   3   5   0          5.36         13.92         3.06 o
   4   5   0        310.20        313.99        15.46 o
   5   5   0         44.21         37.19         6.28 o
   6   5   0        185.98        172.38        14.48 o
   7   5   0         72.71         84.41        12.19 o
   0   6   0       5154.48       5247.39        89.66 o
   1   6   0       4896.85       4904.52        73.01 o
   2   6   0       2949.58       2858.75        39.75 o
   3   6   0       1106.47       1088.90        26.18 o
   4   6   0       1573.81       1558.24        37.10 o
   5   6   0       2480.99       2484.35        53.32 o
   6   6   0       1776.72       1826.18        48.29 o
   7   6   0        698.87        563.75        71.87 o
   0   7   0       2861.56       2909.28       108.60 o
   1   7   0       2954.68       2972.69        75.12 o
   2   7   0        713.07        690.10        24.28 o
   3   7   0        845.54        899.67        34.98 o
   4   7   0        964.85        977.66        37.56 o
   5   7   0       1418.42       1495.14        81.41 o
   6   7   0        513.88        491.93        66.54 o
   0   8   0         44.61         39.31         9.65 o
   1   8   0         84.77         73.35         9.65 o
   2   8   0         11.78          7.44         5.58 o
   3   8   0        105.15         83.25        11.35 o
   4   8   0          0.27          4.08         5.23 o
   5   8   0          9.26         -1.73        10.13 o
   0   9   0       1674.76       1571.85        80.82 o
   1   9   0        877.69        871.83        47.62 o
   2   9   0        650.48        665.38        32.61 o
   3   9   0        405.30        378.24        45.94 o
  -9   1   1       1181.14       1282.65        56.76 o
  -8   1   1        923.59        945.08        59.74 o
  -7   1   1       1570.67       1616.91        65.89 o
  -6   1   1       1419.83       1462.87        35.91 o
  -5   1   1       6740.22       7027.93        90.12 o
  -4   1   1      10968.54      11500.38        73.08 o
  -3   1   1      18924.03      19871.03       214.55 o
  -2   1   1       4262.79       4460.33        63.39 o
   1   1   1      19132.25      20590.54       167.82 o
   2   1   1      10013.01      10255.65       139.06 o
   3   1   1       9591.86       9569.58       175.09 o
   4   1   1       1342.03       1356.16        24.78 o
   5   1   1       1439.63       1462.03        31.46 o
   6   1   1       1267.40       1335.71        70.89 o
   7   1   1       1992.48       2140.63        83.08 o
   8   1   1        705.74        751.91        30.38 o
  -9   2   1        901.58       1094.09        53.84 o
  -8   2   1       1177.53       1213.76        49.96 o
  -7   2   1        673.15        665.20        23.91 o
  -6   2   1       3007.87       3024.95        75.15 o
  -5   2   1       2567.94       2577.65        36.92 o
  -4   2   1      10786.56      10591.74        80.99 o
  -3   2   1       9176.40       9307.01        68.16 o
  -2   2   1       9991.18      10520.44       174.36 o
  -1   2   1        262.91        293.65         5.18 o
   0   2   1      11879.14      12330.58        88.27 o
   1   2   1      12310.17      12689.49        79.66 o
   2   2   1      21904.12      22353.32       210.78 o
   3   2   1       4859.32       5080.75        76.80 o
   4   2   1       3425.18       3523.34       109.90 o
   5   2   1       1280.99       1287.97        43.06 o
   6   2   1       3399.59       3499.18       108.16 o
   7   2   1       1523.09       1597.80        58.64 o
   8   2   1       1304.85       1517.83        99.31 o
  -9   3   1         77.05         66.69        23.54 o
  -8   3   1          9.57         11.21         5.51 o
  -7   3   1         89.81         80.23         9.59 o
  -6   3   1          9.19         11.08         3.17 o
  -5   3   1        106.09        103.50         7.62 o
  -4   3   1        162.82        193.90        10.72 o
  -3   3   1        736.77        737.70        18.16 o
  -2   3   1        799.71        879.67        14.45 o
  -1   3   1        509.34        504.99         8.93 o
   0   3   1        715.24        754.77        11.37 o
   1   3   1        178.52        197.37         7.50 o
   2   3   1          5.67         39.18         6.26 o
   3   3   1       1470.37       1441.81        26.23 o
   4   3   1         23.87         20.98         3.94 o
   5   3   1         60.71         49.18         6.24 o
   6   3   1         67.23         61.58         7.62 o
   7   3   1        217.53        214.83        17.97 o
   8   3   1          8.02         33.19        13.97 o
  -8   4   1        706.78        692.00        36.88 o
  -7   4   1        352.80        353.14        20.05 o
  -6   4   1        405.21        382.55        17.77 o
  -5   4   1       2456.02       2308.49        35.37 o
  -4   4   1       4268.42       4189.67        48.13 o
  -3   4   1       2292.55       2221.46        27.47 o
  -2   4   1       1872.41       1848.61        26.39 o
  -1   4   1       1964.30       2040.00        21.21 o
   0   4   1       2730.44       2636.00        25.45 o
   1   4   1       5307.92       5494.55        46.11 o
   2   4   1       5654.36       5576.40        46.52 o
   3   4   1       2966.31       2988.40        36.23 o
   4   4   1       1764.31       1708.11        28.68 o
   5   4   1        901.32        890.38        24.51 o
   6   4   1        792.11        775.56        43.52 o
   7   4   1       1123.12       1093.64        41.41 o
  -8   5   1        726.29        694.63        49.74 o
  -7   5   1        913.12        902.09        32.59 o
  -6   5   1        857.78        835.04        30.84 o
  -5   5   1       3799.98       3854.15        63.92 o
  -4   5   1       4168.97       4073.82        49.29 o
  -3   5   1       6273.78       6197.62        55.58 o
  -2   5   1       3922.35       3992.69        62.09 o
  -1   5   1       3174.68       3275.79        30.18 o
   0   5   1       1884.97       1860.59        24.81 o
   1   5   1      10419.12      10407.56        86.14 o
   2   5   1       7367.98       7299.62        60.05 o
   3   5   1       3551.77       3432.77        42.39 o
   4   5   1       1100.31       1070.70        32.34 o
   5   5   1       1725.05       1703.70        40.10 o
   6   5   1       1045.44       1061.12        39.87 o
   7   5   1       1373.04       1304.60        70.32 o
  -7   6   1         21.14         19.49         6.68 o
  -6   6   1        160.55        159.44        14.93 o
  -5   6   1        259.65        222.68        14.35 o
  -4   6   1       1042.43        995.24        25.36 o
  -3   6   1        203.31        198.29        10.56 o
  -2   6   1       1021.34       1037.41        20.40 o
  -1   6   1        102.94        123.50         7.04 o
   0   6   1        656.38        656.87        15.89 o
   1   6   1        396.34        370.46        13.33 o
   2   6   1       1044.46        971.06        22.72 o
   3   6   1         25.01         24.44         4.56 o
   4   6   1        260.79        239.26        15.87 o
   5   6   1         29.57         27.62         6.45 o
   6   6   1        117.15        123.22        13.93 o
  -6   7   1        476.25        498.15        31.22 o
  -5   7   1        509.80        527.39        28.25 o
  -4   7   1       1317.58       1357.64        43.89 o
  -3   7   1       1022.70        983.33        34.77 o
  -2   7   1        898.32        906.47        28.58 o
  -1   7   1        351.94        365.37        13.96 o
   0   7   1       1259.39       1225.22        23.23 o
   1   7   1        979.04        926.19        22.46 o
   2   7   1       1509.89       1408.70        37.26 o
   3   7   1        668.65        656.92        30.16 o
   4   7   1        433.97        420.48        25.01 o
   5   7   1        143.03        149.32        13.15 o
  -5   8   1       1037.37       1106.33        60.27 o
  -4   8   1       2167.14       2336.02       119.19 o
  -3   8   1       2043.15       2043.95        77.37 o
  -2   8   1       1102.35       1085.85        40.06 o
  -1   8   1        965.81       1026.27        41.77 o
   0   8   1       1673.61       1638.85        34.88 o
   1   8   1       2062.51       2027.89        43.63 o
   2   8   1       2176.66       2184.25        64.13 o
   3   8   1       1439.37       1510.79        67.46 o
   4   8   1        565.63        599.84        34.94 o
  -3   9   1        362.24        406.69        30.76 o
  -2   9   1        137.04        113.15        13.86 o
  -1   9   1        131.82        107.04        17.46 o
   0   9   1         93.72         71.72        14.45 o
   1   9   1        510.67        547.65        29.46 o
   2   9   1        315.01        284.95        28.69 o
   3   9   1        203.64        164.21        65.89 o
  -9   0   2       1308.59       1209.04        51.82 o
  -8   0   2       3889.22       4005.39       208.04 o
  -7   0   2       3699.02       3911.36       126.87 o
  -6   0   2       5673.31       5757.81        96.93 o
  -5   0   2       2077.51       2121.33        47.97 o
  -4   0   2      12616.71      13120.94       193.39 o
  -3   0   2      13492.45      13900.14       134.54 o
  -2   0   2      26281.69      25437.29      1168.24 o
   0   0   2      16848.10      17068.30       177.82 o
   2   0   2       9685.23       9004.86        94.14 o
   3   0   2      11921.59      11826.67       184.41 o
   4   0   2       7959.72       8516.70       120.76 o
   5   0   2       1261.94       1220.76       147.04 o
   6   0   2       1896.87       1953.18       142.36 o
   7   0   2        701.04        717.65        42.84 o
   8   0   2       1001.89       1265.95        96.54 o
  -9   1   2        452.32        440.01        29.43 o
  -8   1   2        346.12        327.52        23.96 o
  -7   1   2       2075.18       2138.67        68.48 o
  -6   1   2       1057.56       1090.29        28.27 o
  -5   1   2        469.09        479.05        12.88 o
  -4   1   2        650.39        649.05        13.05 o
  -3   1   2      14263.47      14821.49       225.34 o
  -2   1   2       4695.65       4772.70        78.00 o
  -1   1   2       5875.69       6256.92        47.61 o
   0   1   2       3019.45       2685.05        32.48 o
   1   1   2       4305.59       4383.89        40.95 o
   2   1   2       1632.08       1733.19        23.02 o
   3   1   2       5329.78       5315.16        99.39 o
   4   1   2       1582.21       1527.34        30.74 o
   5   1   2       1463.18       1484.45        37.57 o
   6   1   2        338.17        344.40        20.93 o
   7   1   2        313.59        322.13        21.37 o
   8   1   2        194.17        229.18        42.75 o
  -9   2   2        195.00        180.93        16.81 o
  -8   2   2        612.55        602.40        25.80 o
  -7   2   2        732.22        678.57        23.60 o
  -6   2   2        610.90        571.04        16.97 o
  -5   2   2        758.34        763.08        18.06 o
  -4   2   2        762.85        761.49        17.15 o
  -3   2   2       2246.76       2230.11        25.52 o
  -2   2   2       6270.12       6717.31        53.01 o
  -1   2   2        765.61        816.29         9.78 o
   1   2   2       1406.71       1455.80        19.05 o
   2   2   2        859.13        867.68        21.88 o
   3   2   2        359.60        332.56        13.95 o
   4   2   2       1035.92       1003.53        43.84 o
   5   2   2        558.87        558.00        20.36 o
   6   2   2         85.73         92.63        10.44 o
   7   2   2         95.99        127.99        14.86 o
  -9   3   2       1095.97       1133.32        72.44 o
  -8   3   2       1912.97       1877.38        58.48 o
  -7   3   2       3195.84       3135.84        56.96 o
  -6   3   2       1693.33       1626.94        32.54 o
  -5   3   2       3473.36       3355.91        50.94 o
  -4   3   2       2945.40       2984.19        46.90 o
  -3   3   2      12244.31      12495.14       143.09 o
  -2   3   2      17165.29      17339.89       146.01 o
  -1   3   2      19591.82      19371.96       243.91 o
   0   3   2       4317.99       4225.67        42.55 o
   1   3   2       7380.20       7521.84        59.33 o
   2   3   2       6407.96       6303.20        55.28 o
   3   3   2      10315.24      10501.35        91.01 o
   4   3   2       5839.04       5743.59        99.26 o
   5   3   2       3285.42       3235.44        71.04 o
   6   3   2        708.29        708.26        30.13 o
   7   3   2        993.24       1087.80        49.85 o
  -8   4   2       1222.37       1135.47        45.69 o
  -7   4   2        823.38        797.68        29.88 o
  -6   4   2       1358.52       1304.29        34.12 o
  -5   4   2        471.90        468.34        16.70 o
  -4   4   2       2602.41       2572.29        37.11 o
  -3   4   2       2330.03       2312.41        29.08 o
  -2   4   2       8785.05       9032.49       122.40 o
  -1   4   2       3203.80       3359.48        28.01 o
   0   4   2       3532.26       3479.76        32.06 o
   1   4   2        702.09        758.54        15.38 o
   2   4   2       4195.48       4232.82        41.54 o
   3   4   2       2486.86       2405.50        41.53 o
   4   4   2       3067.74       2992.85        43.79 o
   5   4   2        539.68        501.22        19.51 o
   6   4   2        574.11        545.01        25.34 o
   7   4   2        224.69        210.90        24.20 o
  -8   5   2        143.92        104.18        15.11 o
  -7   5   2         12.44         10.80         5.03 o
  -6   5   2         63.79         55.16         8.08 o
  -5   5   2         30.15         28.81         4.57 o
  -4   5   2        447.43        442.41        14.03 o
  -3   5   2         57.67         47.59         4.36 o
  -2   5   2        892.58        922.84        21.30 o
  -1   5   2        522.25        522.92        11.81 o
   0   5   2        772.52        747.41        17.25 o
   1   5   2         50.82         57.14         4.72 o
   2   5   2        655.46        635.99        16.11 o
   3   5   2        329.38        310.34        14.93 o
   4   5   2        490.17        476.61        18.48 o
   5   5   2         69.85         61.74         8.70 o
   6   5   2        129.31        125.59        12.77 o
  -8   6   2       1005.85        908.10        80.08 o
  -7   6   2       1433.55       1513.89        62.92 o
  -6   6   2       1271.68       1283.12        59.35 o
  -5   6   2        941.87        918.02        41.74 o
  -4   6   2       1585.52       1588.53        36.85 o
  -3   6   2       4195.25       4342.25       100.94 o
  -2   6   2       6356.57       6660.62       147.09 o
  -1   6   2       3344.91       3343.28        48.10 o
   0   6   2       1625.50       1659.89        28.23 o
   1   6   2       1988.15       1991.60        30.85 o
   2   6   2       2418.46       2393.78        40.29 o
   3   6   2       2395.67       2386.86        42.12 o
   4   6   2       2417.00       2371.23        47.62 o
   5   6   2       1218.09       1236.84        38.28 o
   6   6   2        388.51        365.58        37.43 o
  -7   7   2        787.14        768.58        55.51 o
  -6   7   2        432.63        450.28        26.88 o
  -5   7   2        995.24        948.56        41.25 o
  -4   7   2        732.50        698.52        30.16 o
  -3   7   2       1772.66       1712.20        46.73 o
  -2   7   2       2242.99       2265.55        77.69 o
  -1   7   2       2722.98       2750.44        54.71 o
   0   7   2        502.76        473.34        16.76 o
   1   7   2        750.43        751.44        19.74 o
   2   7   2        840.20        817.22        24.82 o
   3   7   2       1771.28       1799.47        41.84 o
   4   7   2        914.19        932.54        33.21 o
   5   7   2        492.41        546.80        37.26 o
  -6   8   2          0.31          4.92         8.92 o
  -5   8   2         32.24         34.72         7.94 o
  -4   8   2          1.91         -3.49         6.46 o
  -3   8   2         59.69         48.58         9.07 o
  -2   8   2         30.51         19.49         6.59 o
  -1   8   2         85.74         88.62         9.46 o
   0   8   2          0.88          9.22         4.54 o
   1   8   2          0.87         -2.30         4.19 o
   2   8   2         32.52         33.48        10.05 o
   3   8   2         60.68         60.88        10.20 o
   4   8   2          2.63          1.85        14.90 o
  -4   9   2        612.81        653.94       144.14 o
  -3   9   2       1016.24       1058.08        46.52 o
  -2   9   2       1285.18       1263.35        44.40 o
  -1   9   2        782.63        773.76        32.34 o
   0   9   2        716.34        692.91        37.50 o
   1   9   2        313.07        298.89        28.64 o
   2   9   2        659.81        819.82        80.29 o
 -10   1   3        506.00        388.39        48.72 o
  -9   1   3        908.22        917.15        39.65 o
  -8   1   3        803.06        816.77        28.96 o
  -7   1   3       3535.39       3608.46        99.83 o
  -6   1   3       4533.48       4601.80        55.28 o
  -5   1   3       7719.30       7645.87        57.31 o
  -4   1   3       2064.88       2056.49        23.94 o
  -3   1   3       2742.70       2598.60        28.15 o
  -2   1   3       1610.76       1589.64        16.29 o
  -1   1   3      20090.48      19366.89       189.77 o
   0   1   3       9576.13       9846.86        69.29 o
   1   1   3       5963.23       5792.31        89.88 o
   2   1   3       1475.36       1371.94        26.65 o
   3   1   3       3295.31       3282.39        56.41 o
   4   1   3       2002.55       1996.70        48.52 o
   5   1   3       3406.34       3492.18       101.55 o
   6   1   3       1590.28       1693.77        53.45 o
   7   1   3        824.60        865.55        36.80 o
  -9   2   3        375.54        390.38        26.48 o
  -8   2   3       1365.70       1341.12        43.25 o
  -7   2   3       3053.70       2959.53        62.80 o
  -6   2   3       8797.88       8884.58        80.47 o
  -5   2   3       3674.34       3732.23        51.19 o
  -4   2   3       8366.28       8598.43        80.07 o
  -3   2   3       5173.64       5582.19        47.57 o
  -2   2   3      12865.56      12873.91       163.62 o
  -1   2   3      12901.40      13120.58       138.60 o
   0   2   3      32826.59      32357.71       459.07 o
   1   2   3       7092.64       7120.27        73.99 o
   2   2   3       4626.65       4419.74        91.27 o
   3   2   3       1669.50       1709.37        58.74 o
   4   2   3       4816.87       4871.39       134.99 o
   5   2   3       2665.32       2693.12        78.35 o
   6   2   3       2210.47       2338.51        57.75 o
   7   2   3        419.41        444.16        26.32 o
  -9   3   3         83.39         61.50        11.81 o
  -8   3   3          3.45          2.07         3.66 o
  -7   3   3        151.57        136.52        10.09 o
  -6   3   3         93.08         92.17         7.07 o
  -5   3   3        663.53        663.49        15.69 o
  -4   3   3        108.70        106.52         5.15 o
  -3   3   3        457.26        469.74         8.33 o
  -2   3   3          3.85         15.05         2.48 o
  -1   3   3       3883.23       4089.50        30.15 o
   0   3   3        520.23        562.12        11.46 o
   1   3   3        104.73        128.08         5.84 o
   2   3   3         55.87         53.80         4.19 o
   3   3   3        734.94        740.42        23.71 o
   4   3   3          1.47          8.83         3.88 o
   5   3   3        106.25        106.13        10.74 o
   6   3   3         48.56         64.72        13.29 o
   7   3   3         28.80         32.12        16.55 o
  -9   4   3        353.91        323.78        35.05 o
  -8   4   3        773.85        732.99        29.36 o
  -7   4   3       1049.64       1025.15        29.96 o
  -6   4   3       2681.84       2593.85        51.86 o
  -5   4   3       4739.25       4622.66        60.45 o
  -4   4   3       2054.98       2089.66        32.13 o
  -3   4   3       1150.32       1106.88        17.03 o
  -2   4   3       6541.13       6611.61        44.77 o
  -1   4   3       9924.77       9672.23        52.85 o
   0   4   3       6248.18       5983.56        67.13 o
   1   4   3       4095.86       4147.58        42.91 o
   2   4   3       2159.27       2135.60        34.05 o
   3   4   3       1151.34       1101.84        28.23 o
   4   4   3       1553.98       1483.55        32.75 o
   5   4   3       1359.00       1372.83        34.97 o
   6   4   3        778.00        785.38        29.87 o
  -8   5   3        759.32        774.99        30.64 o
  -7   5   3       2281.12       2247.81        43.07 o
  -6   5   3       2871.31       2862.87        43.98 o
  -5   5   3       4927.34       4778.34        76.65 o
  -4   5   3       1709.81       1658.35        38.67 o
  -3   5   3       2931.12       2958.21        41.46 o
  -2   5   3       3983.43       4050.64        38.45 o
  -1   5   3       7912.20       7890.05        73.88 o
   0   5   3       5895.92       5917.28        69.83 o
   1   5   3       6632.78       6701.00        63.76 o
   2   5   3       1205.47       1207.52        29.28 o
   3   5   3       1292.17       1268.81        31.45 o
   4   5   3       1956.63       1938.04        41.34 o
   5   5   3       2557.45       2595.49        56.58 o
   6   5   3        803.14        775.56        39.31 o
  -8   6   3        154.78         69.57        24.84 o
  -7   6   3         30.87         36.85         8.10 o
  -6   6   3        479.10        464.34        23.33 o
  -5   6   3        256.30        242.78        13.70 o
  -4   6   3        260.65        264.80        15.53 o
  -3   6   3         20.44         20.52         4.36 o
  -2   6   3        705.93        700.50        17.24 o
  -1   6   3        175.43        173.19        10.41 o
   0   6   3        613.96        628.44        17.27 o
   1   6   3         68.42         67.07         6.43 o
   2   6   3        236.45        223.54        12.43 o
   3   6   3         15.27         19.15         4.98 o
   4   6   3        440.82        425.89        21.77 o
   5   6   3        108.92        106.49        11.69 o
  -7   7   3        402.44        372.17        38.50 o
  -6   7   3        913.91        935.88        42.80 o
  -5   7   3        388.61        355.04        24.99 o
  -4   7   3        638.04        616.35        28.03 o
  -3   7   3        331.75        318.03        15.43 o
  -2   7   3        722.59        746.55        23.29 o
  -1   7   3        916.04        868.81        23.01 o
   0   7   3       1810.51       1781.30        36.42 o
   1   7   3        483.89        489.73        16.87 o
   2   7   3        429.98        429.40        17.15 o
   3   7   3        238.87        238.45        16.49 o
   4   7   3        431.74        437.06        22.96 o
   5   7   3        295.80        304.03        31.86 o
  -6   8   3       1285.40       1197.19       100.25 o
  -5   8   3       1348.24       1377.64        66.89 o
  -4   8   3        944.28        985.78        38.02 o
  -3   8   3        649.40        630.25        27.62 o
  -2   8   3       1260.96       1358.63        49.50 o
  -1   8   3       2480.06       2427.90        46.73 o
   0   8   3       2371.23       2359.88        61.49 o
   1   8   3       1158.23       1190.85        38.10 o
   2   8   3        739.22        789.06        34.44 o
   3   8   3        645.97        683.15        32.80 o
  -4   9   3        129.76         80.17        20.92 o
  -3   9   3        280.04        264.57        22.81 o
  -2   9   3        170.70        170.11        16.86 o
  -1   9   3        475.51        474.09        25.62 o
   0   9   3        384.11        359.55        24.15 o
   1   9   3        356.87        335.40        30.04 o
 -10   0   4       2106.76       2144.65       320.37 o
  -9   0   4       1823.38       1843.72        71.44 o
  -8   0   4       1826.26       1897.91        53.56 o
  -7   0   4        933.56       1016.77        32.10 o
  -6   0   4       6116.74       6139.46        80.35 o
  -5   0   4       6341.67       6276.92        67.28 o
  -4   0   4      19650.56      20152.86       212.14 o
  -3   0   4       6956.80       6400.38       174.37 o
  -2   0   4       7147.00       6608.09       106.60 o
  -1   0   4       4550.64       4504.32        57.60 o
   0   0   4      16810.12      16115.77       243.61 o
   1   0   4       9019.87       8387.94       156.47 o
   2   0   4      17731.69      18044.14       222.54 o
   3   0   4       4361.88       4483.91        88.46 o
   4   0   4       1971.45       1925.30        60.47 o
   5   0   4       1188.70       1246.26        51.59 o
   6   0   4       2797.50       2985.39       116.50 o
   7   0   4       1059.88       1286.83        98.41 o
 -10   1   4        438.50        443.83        48.97 o
  -9   1   4        744.81        771.07        59.13 o
  -8   1   4        327.73        319.12        14.08 o
  -7   1   4       1751.53       1729.98        31.12 o
  -6   1   4        725.71        779.38        16.70 o
  -5   1   4       2726.77       2761.92        37.44 o
  -4   1   4       6954.00       7137.40        99.41 o
  -3   1   4      12161.37      11937.57       196.87 o
  -1   1   4       2784.81       2946.19        27.26 o
   0   1   4       5658.60       5384.08        47.60 o
   1   1   4       5234.40       5169.16        70.42 o
   2   1   4       1476.53       1299.48        35.17 o
   3   1   4       2044.14       1977.59        43.50 o
   4   1   4        232.03        253.06        15.74 o
   5   1   4        576.46        605.96        25.47 o
   6   1   4        372.79        396.14        21.74 o
   7   1   4        385.74        377.94        53.17 o
 -10   2   4        145.41        119.95        17.33 o
  -9   2   4        216.25        220.97        16.53 o
  -8   2   4        360.48        348.76        16.60 o
  -7   2   4        151.72        152.57        10.45 o
  -6   2   4        245.05        263.79        10.51 o
  -5   2   4       1335.92       1322.00        24.93 o
  -4   2   4       1587.05       1488.49        37.22 o
  -3   2   4       1141.80       1119.99        16.26 o
  -2   2   4        873.49        954.19        10.90 o
  -1   2   4        173.73        156.41         4.40 o
   0   2   4       1576.92       1588.09        24.99 o
   1   2   4       3675.91       3698.88        40.83 o
   2   2   4       1372.56       1395.21        50.30 o
   3   2   4        512.16        529.37        29.75 o
   4   2   4        590.39        623.17        24.81 o
   5   2   4        306.57        341.20        19.43 o
   6   2   4        188.84        203.43        14.59 o
   7   2   4        230.27        269.13        45.73 o
 -10   3   4       1037.58       1299.14       109.94 o
  -9   3   4       2123.94       2128.80        85.10 o
  -8   3   4       1443.34       1389.23        31.61 o
  -7   3   4       2069.38       2049.33        44.97 o
  -6   3   4       2994.12       2949.60        51.79 o
  -5   3   4      12010.63      12433.74       119.06 o
  -4   3   4      10438.76      10590.19       152.16 o
  -3   3   4      12866.28      13071.71        87.46 o
  -2   3   4       5157.97       5327.71        33.02 o
  -1   3   4       6183.26       6183.73        52.20 o
   0   3   4       5267.65       5338.37        44.13 o
   1   3   4      13550.16      13354.51       109.61 o
   2   3   4       6112.07       5956.56        96.52 o
   3   3   4       3276.75       3264.48        86.21 o
   4   3   4        896.49        884.70        41.66 o
   5   3   4       1218.80       1235.42        36.47 o
   6   3   4        930.71        965.17        40.31 o
  -9   4   4        564.88        544.60        24.97 o
  -8   4   4       1010.51        984.54        29.08 o
  -7   4   4        264.59        234.37        13.49 o
  -6   4   4       1958.43       1950.50        34.14 o
  -5   4   4       2553.71       2447.38        37.42 o
  -4   4   4       6009.58       5873.42       101.00 o
  -3   4   4       2061.82       1984.04        23.82 o
  -2   4   4       3601.47       3620.08        39.04 o
  -1   4   4        817.03        796.65        11.33 o
   0   4   4       3998.08       3964.95        41.89 o
   1   4   4       2834.31       2895.79        35.09 o
   2   4   4       3853.61       3749.28        50.44 o
   3   4   4        531.00        500.91        18.11 o
   4   4   4        678.82        683.69        26.51 o
   5   4   4        298.44        307.26        17.57 o
   6   4   4        694.60        680.60        34.23 o
  -9   5   4         59.00         42.88        15.25 o
  -8   5   4        145.04        146.72        14.48 o
  -7   5   4         20.43         27.02         5.71 o
  -6   5   4        451.10        463.07        18.50 o
  -5   5   4        423.59        432.19        17.76 o
  -4   5   4        789.37        797.11        22.75 o
  -3   5   4        110.41        121.36         8.23 o
  -2   5   4        901.95        956.78        19.44 o
  -1   5   4        121.09        116.57         5.71 o
   0   5   4        264.68        267.07        11.13 o
   1   5   4        107.46        118.67         8.12 o
   2   5   4        562.86        551.18        20.17 o
   3   5   4         33.31         29.77         5.88 o
   4   5   4         46.76         57.58         8.08 o
   5   5   4          4.56         12.19         6.36 o
  -8   6   4        772.75        771.31        78.93 o
  -7   6   4        751.67        789.90        29.12 o
  -6   6   4       1181.91       1180.39        35.46 o
  -5   6   4       2777.65       2737.98        82.57 o
  -4   6   4       4462.14       4592.92       119.82 o
  -3   6   4       3401.64       3427.30        72.69 o
  -2   6   4       1647.61       1617.46        29.53 o
  -1   6   4       1276.29       1240.16        27.67 o
   0   6   4       3096.33       3040.50        37.98 o
   1   6   4       4290.63       4313.23        53.41 o
   2   6   4       2632.22       2647.93        44.80 o
   3   6   4       1184.90       1200.15        38.94 o
   4   6   4        797.80        803.65        30.84 o
   5   6   4        549.14        552.91        43.83 o
  -7   7   4        285.86        317.31        22.88 o
  -6   7   4        463.41        490.05        26.99 o
  -5   7   4       2024.07       1974.20        54.86 o
  -4   7   4       1277.87       1268.78        34.99 o
  -3   7   4       1446.27       1433.87        31.60 o
  -2   7   4        844.97        834.29        26.44 o
  -1   7   4       1132.99       1126.06        26.53 o
   0   7   4        804.48        775.24        20.66 o
   1   7   4       2434.13       2438.63        37.47 o
   2   7   4       1443.51       1433.45        33.96 o
   3   7   4        777.07        784.71        29.94 o
   4   7   4        242.52        248.37        20.80 o
  -6   8   4          0.28          2.92         7.68 o
  -5   8   4         18.36         14.23         6.93 o
  -4   8   4          8.76          7.47         5.32 o
  -3   8   4         29.69         32.48         6.26 o
  -2   8   4         13.13         17.23         4.85 o
  -1   8   4         72.88         57.20         9.54 o
   0   8   4          6.75          8.46         4.41 o
   1   8   4          7.30          8.15         4.09 o
   2   8   4          5.35         16.48         6.24 o
   3   8   4         89.53         24.44        19.43 o
  -5   9   4        549.94        534.74        67.70 o
  -4   9   4       1244.16       1293.98        95.57 o
  -3   9   4        780.10        819.73        43.16 o
  -2   9   4        452.95        433.80        27.44 o
  -1   9   4        369.88        337.50        19.18 o
   0   9   4        929.72        888.75        33.55 o
 -10   1   5        512.00        485.40        31.70 o
  -9   1   5       1888.39       1980.67        78.74 o
  -8   1   5       1982.42       2006.00        43.92 o
  -7   1   5       3986.40       3898.27        54.19 o
  -6   1   5       1712.49       1792.25        26.25 o
  -5   1   5       3324.69       3287.79        37.15 o
  -4   1   5       4147.12       4011.74        51.76 o
  -3   1   5      20152.95      18385.16       287.51 o
  -2   1   5      15290.11      14463.45       120.36 o
  -1   1   5      14565.84      13878.98       114.85 o
   0   1   5       2604.63       2694.03        38.54 o
   1   1   5       5321.62       5151.01        60.06 o
   2   1   5       5006.11       4907.19        59.44 o
   3   1   5       6118.95       6141.94       101.29 o
   4   1   5       1983.72       2024.67        45.94 o
   5   1   5       1249.08       1319.86        38.97 o
   6   1   5        391.98        420.09        23.10 o
 -10   2   5       1071.72       1066.52        54.44 o
  -9   2   5       1355.14       1371.49        44.09 o
  -8   2   5       4808.39       4747.65       116.57 o
  -7   2   5       3752.69       3663.73        46.14 o
  -6   2   5       3639.39       3655.11        47.18 o
  -5   2   5       1124.10       1061.41        16.08 o
  -4   2   5      13153.79      13524.97       188.71 o
  -3   2   5      11082.55      11107.75       102.66 o
  -2   2   5      12340.83      12624.40       108.77 o
  -1   2   5       4647.04       4785.84        37.44 o
   0   2   5       6260.47       6234.93        47.41 o
   1   2   5        984.91        960.15        20.47 o
   2   2   5       5229.50       5150.88       114.69 o
   3   2   5       3884.58       3957.37        72.17 o
   4   2   5       3072.40       3038.05        58.67 o
   5   2   5        545.73        517.56        22.97 o
   6   2   5        600.01        661.21        31.90 o
 -10   3   5         43.57         52.47        12.26 o
  -9   3   5        165.37        138.56        11.01 o
  -8   3   5          2.67         14.07         3.89 o
  -7   3   5        454.31        413.74        19.73 o
  -6   3   5        110.22        111.49         9.61 o
  -5   3   5        180.12        195.77         9.95 o
  -4   3   5          2.00         10.78         2.98 o
  -3   3   5        831.86        836.03        14.81 o
  -2   3   5         53.58         53.81         3.56 o
  -1   3   5        572.87        584.58        12.51 o
   0   3   5        174.27        169.22         9.17 o
   1   3   5         63.49         76.82         7.34 o
   2   3   5        106.37         92.77         9.78 o
   3   3   5        263.10        269.72        17.73 o
   4   3   5         10.49         16.56         6.53 o
   5   3   5         56.65         76.02        13.91 o
   6   3   5         16.31          0.10         7.43 o
  -9   4   5       1136.09       1136.62        36.22 o
  -8   4   5       1781.88       1743.57        41.17 o
  -7   4   5       1376.53       1347.18        29.49 o
  -6   4   5       1829.85       1779.49        31.20 o
  -5   4   5       2078.84       2132.66        30.40 o
  -4   4   5       1517.56       1501.11        22.93 o
  -3   4   5       4317.06       4313.10        33.26 o
  -2   4   5       7872.14       7969.31        72.68 o
  -1   4   5       2024.10       2004.14        20.03 o
   0   4   5        392.64        451.88        16.13 o
   1   4   5       1377.82       1355.83        29.49 o
   2   4   5       1909.86       1861.09        37.50 o
   3   4   5       1450.11       1384.39        34.42 o
   4   4   5       1092.17       1092.84        32.49 o
   5   4   5        453.42        448.86        20.65 o
  -9   5   5       1395.29       1413.41        44.83 o
  -8   5   5       2300.70       2417.79        57.86 o
  -7   5   5       2495.81       2538.88        55.27 o
  -6   5   5       1066.89       1110.76        30.22 o
  -5   5   5       2662.35       2686.36        47.28 o
  -4   5   5       2717.47       2787.35        44.32 o
  -3   5   5       8103.27       8125.24        68.39 o
  -2   5   5       6305.31       6299.57        52.61 o
  -1   5   5       4313.78       4297.24        44.97 o
   0   5   5       1400.82       1355.12        27.02 o
   1   5   5       2869.45       2864.81        46.33 o
   2   5   5       1994.27       1959.15        42.45 o
   3   5   5       3083.68       3155.67        54.23 o
   4   5   5       1696.35       1711.29        41.39 o
   5   5   5        743.53        746.85        44.41 o
  -9   6   5         33.70         38.10        22.13 o
  -8   6   5        286.65        301.69        20.51 o
  -7   6   5         39.46         35.62         6.05 o
  -6   6   5        308.68        305.29        16.12 o
  -5   6   5         58.10         64.60         7.95 o
  -4   6   5        381.41        384.55        16.95 o
  -3   6   5        275.98        241.84        13.16 o
  -2   6   5       1646.80       1631.99        29.81 o
  -1   6   5        130.45        133.19         7.70 o
   0   6   5        340.65        334.31        13.57 o
   1   6   5        180.78        161.58        10.24 o
   2   6   5        657.36        626.65        23.09 o
   3   6   5        168.41        161.90        13.73 o
   4   6   5        265.29        259.11        17.98 o
  -7   7   5        423.86        463.88        27.38 o
  -6   7   5        417.59        403.96        21.20 o
  -5   7   5        177.51        167.57        12.70 o
  -4   7   5       1102.45       1133.64        30.41 o
  -3   7   5       1053.18       1049.15        30.16 o
  -2   7   5       1422.84       1362.71        34.33 o
  -1   7   5        809.95        770.58        23.41 o
   0   7   5        729.92        724.81        21.06 o
   1   7   5        210.60        218.27        13.14 o
   2   7   5        719.22        694.43        25.44 o
   3   7   5        605.22        629.55        25.73 o
  -6   8   5        697.36        759.52        50.81 o
  -5   8   5        632.47        640.18        30.52 o
  -4   8   5       1229.11       1283.35        44.08 o
  -3   8   5       2228.41       2250.41        67.87 o
  -2   8   5       2482.93       2531.62        45.76 o
  -1   8   5       1444.67       1403.20        35.66 o
   0   8   5        727.81        746.11        25.18 o
   1   8   5        760.66        743.43        32.42 o
   2   8   5       1209.08       1244.34        75.78 o
  -4   9   5        185.57        159.19        19.25 o
  -3   9   5        414.00        399.04        20.71 o
  -2   9   5        172.42        149.42        13.95 o
  -1   9   5        230.80        222.52        15.89 o
   0   9   5         68.25         61.47        11.04 o
 -10   0   6       1866.89       1861.64       259.20 o
  -9   0   6        689.53        717.90        37.59 o
  -8   0   6       2761.42       2796.03        50.10 o
  -7   0   6       7005.16       6841.56        90.40 o
  -6   0   6      16436.35      16736.40       367.13 o
  -5   0   6       4976.36       4881.78        51.54 o
  -4   0   6      10438.55      10255.92       202.81 o
  -3   0   6       7392.40       6800.32       102.37 o
  -2   0   6      20835.70      18597.41       120.51 o
  -1   0   6      17572.58      16347.62       105.08 o
   0   0   6      17420.05      16347.44       173.16 o
   1   0   6       3666.78       3548.92        61.15 o
   2   0   6       4126.09       4213.74        84.62 o
   3   0   6       1533.18       1516.68        53.41 o
   4   0   6       2745.91       2748.14        67.69 o
   5   0   6       1738.39       1849.10        66.94 o
 -10   1   6        238.90        202.86        18.23 o
  -9   1   6        480.67        485.73        19.87 o
  -8   1   6        540.39        514.51        16.79 o
  -7   1   6       3134.93       3100.47        46.99 o
  -6   1   6       1317.62       1364.86        23.56 o
  -5   1   6       2749.95       2586.59        32.02 o
  -4   1   6       1842.48       1890.00        24.11 o
  -3   1   6       1906.12       1728.33        18.26 o
  -2   1   6        195.06        195.00         4.64 o
  -1   1   6       9573.90       9098.05        95.78 o
   0   1   6       3350.70       3292.93        40.71 o
   1   1   6        830.66        833.55        21.70 o
   2   1   6        264.12        251.60        13.21 o
   3   1   6       1308.81       1336.55        33.38 o
   4   1   6        501.65        529.05        23.85 o
   5   1   6        686.53        704.18        29.24 o
   6   1   6        229.96        247.46        44.64 o
 -10   2   6         58.17         48.46         8.20 o
  -9   2   6        226.39        234.44        14.42 o
  -8   2   6        691.99        654.27        24.28 o
  -7   2   6        669.14        664.00        19.34 o
  -6   2   6       1464.43       1475.86        42.03 o
  -5   2   6       2579.02       2588.04        33.68 o
  -4   2   6       1126.98       1134.87        18.57 o
  -3   2   6       1142.80       1164.82        11.79 o
  -2   2   6       3164.50       3149.17        28.59 o
  -1   2   6       3060.36       2959.97        24.16 o
   0   2   6       2440.12       2348.82        34.31 o
   1   2   6       1115.12       1080.04        33.03 o
   2   2   6        232.04        242.95        14.25 o
   3   2   6        277.04        290.89        16.90 o
   4   2   6        469.47        497.22        21.96 o
   5   2   6        218.15        224.94        16.99 o
 -10   3   6        642.69        639.31        25.59 o
  -9   3   6       1261.46       1242.27        41.14 o
  -8   3   6       1682.89       1703.33        46.49 o
  -7   3   6       5335.60       5283.80        77.19 o
  -6   3   6       5917.58       5952.24        58.65 o
  -5   3   6       6961.75       7159.12        64.50 o
  -4   3   6       1265.12       1267.42        18.05 o
  -3   3   6       4073.88       3873.79        47.74 o
  -2   3   6       5902.77       6080.80        52.73 o
  -1   3   6      11185.73      10878.43       156.11 o
   0   3   6       5493.02       5555.73        48.74 o
   1   3   6       4301.84       4294.38        55.57 o
   2   3   6        969.02       1003.37        27.69 o
   3   3   6       1852.84       1743.44        39.21 o
   4   3   6       1780.64       1787.02        42.69 o
   5   3   6       1759.24       1842.00        45.57 o
 -10   4   6        517.14        522.95        32.85 o
  -9   4   6        261.19        274.63        16.30 o
  -8   4   6       1097.52       1118.66        29.42 o
  -7   4   6       1163.90       1178.40        26.46 o
  -6   4   6       4076.15       4265.27        55.76 o
  -5   4   6       1327.97       1365.71        25.64 o
  -4   4   6       1595.69       1668.54        26.67 o
  -3   4   6        699.58        692.37        14.24 o
  -2   4   6       4556.93       4659.12        43.92 o
  -1   4   6       2433.15       2514.54        30.94 o
   0   4   6       3809.07       3802.80        50.88 o
   1   4   6        837.61        802.36        25.27 o
   2   4   6        947.41        931.03        29.49 o
   3   4   6        390.60        378.71        18.45 o
   4   4   6       1189.02       1196.51        32.54 o
   5   4   6        507.91        496.87        25.30 o
  -9   5   6         21.78         15.69         6.21 o
  -8   5   6        121.14        101.35         9.92 o
  -7   5   6         64.15         58.52         6.51 o
  -6   5   6        443.32        433.37        15.61 o
  -5   5   6         21.04         20.93         5.03 o
  -4   5   6         61.15         57.98         6.85 o
  -3   5   6          3.73         14.80         4.79 o
  -2   5   6        420.52        406.02        13.27 o
  -1   5   6         16.87         19.56         3.77 o
   0   5   6        248.72        268.55        13.01 o
   1   5   6         84.74        102.08         9.56 o
   2   5   6        144.14        145.11        11.10 o
   3   5   6          2.64         13.00         4.72 o
   4   5   6        102.77         96.40        10.54 o
  -9   6   6        485.11        492.29        67.25 o
  -8   6   6       1235.95       1271.66        41.56 o
  -7   6   6       1920.40       2038.31        50.92 o
  -6   6   6       2603.33       2681.66        62.27 o
  -5   6   6       2700.89       2887.05        60.39 o
  -4   6   6       1762.16       1847.12        40.76 o
  -3   6   6       1385.57       1389.90        28.81 o
  -2   6   6       2936.45       2932.08        53.08 o
  -1   6   6       4509.61       4520.00        59.45 o
   0   6   6       3559.40       3570.24        52.09 o
   1   6   6       1436.44       1420.86        35.12 o
   2   6   6        679.18        678.76        24.76 o
   3   6   6        804.04        816.93        28.45 o
   4   6   6        980.78       1032.09        60.23 o
  -7   7   6       1155.68       1161.73        37.42 o
  -6   7   6       1517.56       1514.32        40.93 o
  -5   7   6       1644.72       1727.62        50.38 o
  -4   7   6        369.47        375.01        18.88 o
  -3   7   6       1251.29       1262.25        30.64 o
  -2   7   6       1818.20       1772.95        36.61 o
  -1   7   6       2311.20       2255.08        41.05 o
   0   7   6       1093.01       1070.39        26.09 o
   1   7   6       1116.75       1118.11        32.53 o
   2   7   6        306.37        277.32        16.62 o
   3   7   6        393.23        400.15        25.99 o
  -6   8   6          2.60         10.59         5.78 o
  -5   8   6         19.59         12.67         6.37 o
  -4   8   6          0.34          1.13         4.76 o
  -3   8   6         96.60         82.84         9.85 o
  -2   8   6          0.28          4.76         3.97 o
  -1   8   6         74.36         69.08         8.35 o
   0   8   6          0.96          2.96         3.78 o
   1   8   6         47.37         32.00         7.47 o
   2   8   6          4.37          3.14         9.78 o
  -4   9   6        623.54        576.17        72.82 o
  -3   9   6        380.98        352.71        19.59 o
  -2   9   6        692.50        688.95        27.77 o
  -1   9   6        978.52        944.82        34.75 o
   0   9   6       1002.11       1015.04        97.10 o
 -11   1   7       1127.02        985.84        85.93 o
 -10   1   7       1665.90       1718.32        59.37 o
  -9   1   7       2323.20       2368.94        53.19 o
  -8   1   7       1123.16       1125.84        27.24 o
  -7   1   7       3725.61       3727.11        63.94 o
  -6   1   7       4460.84       4413.57        64.65 o
  -5   1   7      11659.78      11332.61       150.58 o
  -4   1   7       9736.63       9330.31       111.01 o
  -3   1   7       9664.77       9220.05        84.34 o
  -2   1   7       1619.91       1674.07        12.83 o
  -1   1   7       4257.25       4021.14        34.78 o
   0   1   7       3972.78       3921.94        50.47 o
   1   1   7       6391.33       6133.66        67.97 o
   2   1   7       2109.48       2050.01        41.07 o
   3   1   7       1111.67       1099.74        32.39 o
   4   1   7        306.00        295.04        18.45 o
   5   1   7        648.76        692.24        27.38 o
 -11   2   7        676.12        624.75        68.59 o
 -10   2   7       2147.37       2167.61        81.08 o
  -9   2   7       1360.79       1369.25        46.23 o
  -8   2   7       2206.82       2163.57        48.72 o
  -7   2   7        951.06        956.47        24.34 o
  -6   2   7       4760.46       4961.13        53.55 o
  -5   2   7       6609.90       6579.53        50.37 o
  -4   2   7      15348.14      15463.59       185.09 o
  -3   2   7       2452.57       2343.10        21.35 o
  -2   2   7       3340.20       3321.88        27.88 o
  -1   2   7       3741.23       3523.25        44.86 o
   0   2   7       8417.66       8321.36        82.43 o
   1   2   7       3812.37       3781.96        56.97 o
   2   2   7       4614.73       4473.24        62.46 o
   3   2   7       1112.08       1108.94        31.88 o
   4   2   7        836.00        826.89        29.29 o
   5   2   7        520.12        527.52        36.60 o
 -10   3   7         74.83         58.68         8.33 o
  -9   3   7         41.59         39.22         6.92 o
  -8   3   7         37.12         32.22         6.45 o
  -7   3   7        382.86        371.29        17.36 o
  -6   3   7          5.53         16.47         3.29 o
  -5   3   7         66.17         69.79         5.51 o
  -4   3   7         62.25         66.59         3.94 o
  -3   3   7        705.27        716.01        11.06 o
  -2   3   7         26.99         28.12         3.06 o
  -1   3   7        284.98        309.74         9.98 o
   0   3   7         79.88         83.63         5.27 o
   1   3   7        511.95        474.89        16.53 o
   2   3   7         60.22         73.84         7.80 o
   3   3   7         74.10         70.41         8.62 o
   4   3   7          2.53          5.97         4.15 o
   5   3   7         99.02         78.13        12.82 o
 -10   4   7        701.63        707.99        25.54 o
  -9   4   7        755.43        744.57        23.50 o
  -8   4   7        560.05        572.25        20.75 o
  -7   4   7        589.39        606.97        19.93 o
  -6   4   7       2095.68       2118.88        30.94 o
  -5   4   7       3102.34       3182.19        38.48 o
  -4   4   7       2456.82       2395.56        31.01 o
  -3   4   7       2911.94       2943.41        33.69 o
  -2   4   7       1984.24       1984.39        36.56 o
  -1   4   7        745.81        767.23        21.52 o
   0   4   7       2374.19       2327.64        35.07 o
   1   4   7       3754.88       3703.93        49.55 o
   2   4   7       1587.97       1599.20        34.05 o
   3   4   7        524.62        539.86        21.01 o
   4   4   7        457.40        478.88        21.45 o
  -9   5   7       1800.53       1858.55        46.49 o
  -8   5   7        988.83       1039.01        34.33 o
  -7   5   7       1066.91       1115.50        31.74 o
  -6   5   7       2173.86       2257.22        38.89 o
  -5   5   7       7216.90       7676.52        98.34 o
  -4   5   7       4114.24       4283.34        57.56 o
  -3   5   7       3617.05       3721.43        53.53 o
  -2   5   7       1415.31       1438.36        28.40 o
  -1   5   7       2619.06       2635.74        43.16 o
   0   5   7       2977.25       2973.25        51.39 o
   1   5   7       4276.16       4254.94        65.48 o
   2   5   7       1486.56       1501.25        39.97 o
   3   5   7        967.43        971.60        31.19 o
   4   5   7        431.86        410.15        30.92 o
  -9   6   7         98.69        104.83        21.87 o
  -8   6   7        283.87        266.37        15.66 o
  -7   6   7         29.72         37.89         6.36 o
  -6   6   7        644.80        627.55        23.91 o
  -5   6   7        368.15        362.63        18.19 o
  -4   6   7        688.00        668.76        22.63 o
  -3   6   7        146.67        131.17         9.04 o
  -2   6   7        530.16        517.68        18.52 o
  -1   6   7         15.75         11.51         3.95 o
   0   6   7        456.30        469.99        18.59 o
   1   6   7        213.72        207.27        13.71 o
   2   6   7        175.92        180.82        14.57 o
   3   6   7          3.10         16.11         4.66 o
  -8   7   7        333.75        308.59        33.91 o
  -7   7   7        305.12        271.37        18.07 o
  -6   7   7        692.41        728.40        28.98 o
  -5   7   7        810.24        850.27        28.95 o
  -4   7   7       1549.58       1627.60        40.69 o
  -3   7   7        486.98        490.01        19.48 o
  -2   7   7        492.43        494.44        19.19 o
  -1   7   7        383.94        367.77        17.49 o
   0   7   7        709.73        680.13        22.37 o
   1   7   7        458.97        454.39        21.11 o
   2   7   7        600.05        612.68        27.28 o
  -6   8   7       1104.78       1106.96        65.45 o
  -5   8   7       1661.73       1771.39        54.03 o
  -4   8   7       1967.45       2069.69        56.23 o
  -3   8   7       1236.84       1244.64        32.20 o
  -2   8   7        656.23        668.90        24.95 o
  -1   8   7        711.88        689.13        25.12 o
   0   8   7       1198.07       1231.84        33.57 o
   1   8   7       1220.18       1220.92        38.62 o
  -4   9   7        213.78        208.76        28.83 o
  -3   9   7        140.06        134.27        14.17 o
  -2   9   7         49.37         40.25         8.79 o
  -1   9   7        234.31        185.66        35.70 o
 -11   0   8        733.81        704.25        99.07 o
 -10   0   8       2814.49       3117.22       109.18 o
  -9   0   8       2388.55       2521.64        80.75 o
  -8   0   8       7141.08       7186.45       158.15 o
  -7   0   8       5735.53       5647.32       112.16 o
  -6   0   8       4312.68       4278.65        89.50 o
  -5   0   8       1099.63       1067.18        19.18 o
  -4   0   8      15278.12      14880.72       157.43 o
  -3   0   8      11272.98      10639.89        86.78 o
  -2   0   8       9260.51       9055.12       152.42 o
  -1   0   8       2080.18       2045.38        36.02 o
   0   0   8       2892.47       2939.60        45.28 o
   1   0   8       1446.34       1369.13        40.51 o
   2   0   8       4144.02       4234.97        80.13 o
   3   0   8       1971.52       2015.08        67.58 o
   4   0   8       1366.49       1456.94        60.28 o
 -11   1   8        215.68        200.84        17.48 o
 -10   1   8        378.22        387.84        20.92 o
  -9   1   8       1405.69       1410.41        38.49 o
  -8   1   8       1010.06        981.35        28.69 o
  -7   1   8       1909.25       2030.60        39.40 o
  -6   1   8        309.26        328.91        10.17 o
  -5   1   8       2269.72       2248.69        24.45 o
  -4   1   8       2916.62       2878.41        19.71 o
  -3   1   8       4536.51       4214.86        37.16 o
  -2   1   8       1862.21       1950.74        15.81 o
  -1   1   8       3820.35       3664.25        35.65 o
   0   1   8        338.74        341.75        14.04 o
   1   1   8        840.28        809.49        23.76 o
   2   1   8       1187.02       1163.57        31.23 o
   3   1   8       1275.00       1233.14        36.84 o
   4   1   8        183.99        160.96        14.19 o
 -11   2   8        110.90         85.58        13.54 o
 -10   2   8        219.83        207.26        14.72 o
  -9   2   8        935.21        880.88        29.03 o
  -8   2   8        999.22        968.10        26.92 o
  -7   2   8        332.44        339.72        15.48 o
  -6   2   8        727.74        709.79        19.91 o
  -5   2   8       1062.78       1084.33        20.57 o
  -4   2   8        564.13        551.20        10.67 o
  -3   2   8       1223.62       1244.60        15.05 o
  -2   2   8       1508.45       1516.40        20.72 o
  -1   2   8        313.05        320.12         9.50 o
   0   2   8        133.15        132.61         8.20 o
   1   2   8        250.62        292.92        14.54 o
   2   2   8        328.07        334.45        16.90 o
   3   2   8        359.22        343.07        18.40 o
   4   2   8        201.42        203.43        15.98 o
 -11   3   8        650.87        689.42        57.58 o
 -10   3   8        806.83        781.39        28.94 o
  -9   3   8       3181.80       3172.67        57.91 o
  -8   3   8       3276.69       3276.58        82.38 o
  -7   3   8       3631.66       3666.59        53.65 o
  -6   3   8       1716.29       1725.61        26.40 o
  -5   3   8       4282.14       4465.36        50.89 o
  -4   3   8       5200.46       5346.19        48.04 o
  -3   3   8      13439.08      13359.59       127.81 o
  -2   3   8       7612.58       7408.19       100.97 o
  -1   3   8       4322.82       4229.98        42.15 o
   0   3   8       1570.51       1553.97        27.22 o
   1   3   8       3353.15       3279.93        49.56 o
   2   3   8       2501.80       2476.02        43.82 o
   3   3   8       2552.91       2572.71        45.34 o
   4   3   8        938.72        950.33        30.56 o
 -10   4   8        648.11        617.67        22.14 o
  -9   4   8        720.23        708.37        24.12 o
  -8   4   8       2026.01       2019.24        44.78 o
  -7   4   8        832.43        869.35        22.54 o
  -6   4   8       1583.71       1574.64        27.51 o
  -5   4   8        516.72        526.08        17.17 o
  -4   4   8       3674.56       3671.82        44.38 o
  -3   4   8       3170.39       3183.53        33.62 o
  -2   4   8       3936.61       4060.44        54.77 o
  -1   4   8        621.56        613.46        18.05 o
   0   4   8       1314.59       1261.10        29.72 o
   1   4   8        673.53        681.09        23.26 o
   2   4   8       1425.10       1461.93        36.65 o
   3   4   8        638.83        637.37        24.16 o
   4   4   8        511.56        503.30        36.07 o
  -9   5   8         15.78         11.31         5.04 o
  -8   5   8        176.31        179.46        12.39 o
  -7   5   8         58.86         53.40         6.25 o
  -6   5   8        192.59        194.87        11.19 o
  -5   5   8         12.39         10.47         4.32 o
  -4   5   8        500.07        488.25        17.19 o
  -3   5   8        365.90        366.42        13.25 o
  -2   5   8        665.02        657.63        18.30 o
  -1   5   8         82.42         87.61         7.65 o
   0   5   8        326.05        320.23        15.70 o
   1   5   8         89.02        108.87        10.02 o
   2   5   8        155.32        149.57        12.04 o
   3   5   8         59.14         48.47         7.91 o
  -9   6   8       1458.23       1508.72        53.94 o
  -8   6   8       1883.80       1987.17        45.22 o
  -7   6   8       1104.04       1125.24        30.75 o
  -6   6   8       1084.41       1147.19        31.07 o
  -5   6   8       1686.04       1733.15        40.97 o
  -4   6   8       2334.97       2281.64        40.66 o
  -3   6   8       3123.42       3209.02        47.82 o
  -2   6   8       3201.05       3294.81        48.54 o
  -1   6   8       1450.05       1449.30        32.90 o
   0   6   8        635.99        632.57        22.04 o
   1   6   8        797.50        782.19        25.71 o
   2   6   8       1188.20       1211.39        38.10 o
   3   6   8        939.71        939.58        65.58 o
  -8   7   8        828.16        835.78        37.40 o
  -7   7   8        991.79       1068.16        32.54 o
  -6   7   8        415.20        432.26        19.79 o
  -5   7   8        727.72        748.73        27.70 o
  -4   7   8        881.73        856.38        27.37 o
  -3   7   8       2341.32       2343.06        43.49 o
  -2   7   8       1055.03       1045.08        28.17 o
  -1   7   8        481.95        487.99        20.37 o
   0   7   8        247.09        235.35        14.20 o
   1   7   8        713.18        720.18        27.13 o
   2   7   8        435.70        379.55        52.25 o
  -7   8   8         77.74         62.40        23.10 o
  -6   8   8          3.86          0.90         4.62 o
  -5   8   8          5.09          7.76         4.92 o
  -4   8   8          0.21          8.32         5.61 o
  -3   8   8         46.24         29.76         6.15 o
  -2   8   8          9.74         13.55         4.38 o
  -1   8   8         24.78         16.96         5.06 o
   0   8   8          3.22          1.68         4.26 o
  -4   9   8        825.47        856.83        59.37 o
  -3   9   8        704.83        698.82        71.21 o
  -2   9   8        715.45        636.23        64.82 o
 -11   1   9       1199.77       1223.14        38.92 o
 -10   1   9        625.74        598.60        26.08 o
  -9   1   9       1170.35       1186.97        41.91 o
  -8   1   9       1917.05       1923.07        66.40 o
  -7   1   9       6490.13       6586.21        83.98 o
  -6   1   9       3199.93       3140.41        35.77 o
  -5   1   9       3050.26       3015.56        27.00 o
  -4   1   9       1174.67       1163.61        12.75 o
  -3   1   9       3291.01       3288.60        33.63 o
  -2   1   9       2964.55       2961.74        21.61 o
  -1   1   9       6407.96       6250.52        53.20 o
   0   1   9       2412.01       2415.57        41.93 o
   1   1   9       1428.77       1409.12        33.11 o
   2   1   9        490.69        484.47        20.81 o
   3   1   9       1063.24       1091.03        35.70 o
   4   1   9        764.90        751.37        74.79 o
 -11   2   9        638.00        575.15        29.75 o
 -10   2   9       1453.73       1405.18        45.86 o
  -9   2   9        859.68        866.83        26.45 o
  -8   2   9       3710.56       3702.03        75.77 o
  -7   2   9       4564.42       4632.57        65.95 o
  -6   2   9       9061.00       9344.17        91.89 o
  -5   2   9       3366.34       3453.98        39.68 o
  -4   2   9       4486.56       4483.48        32.88 o
  -3   2   9       2021.58       2028.07        20.42 o
  -2   2   9       9282.14       9158.90        58.69 o
  -1   2   9       6394.60       6148.59        57.80 o
   0   2   9       4179.90       4151.33        56.07 o
   1   2   9        766.23        722.39        21.98 o
   2   2   9       1393.84       1390.22        35.84 o
   3   2   9        733.71        746.03        27.99 o
   4   2   9        967.44        832.53        77.51 o
 -11   3   9        110.95         87.05        13.42 o
 -10   3   9         10.79          8.42         4.08 o
  -9   3   9         12.45         14.38         4.35 o
  -8   3   9         44.21         35.66         5.87 o
  -7   3   9        962.74        931.65        22.61 o
  -6   3   9          4.87         23.54         5.83 o
  -5   3   9        181.54        189.69         8.97 o
  -4   3   9        288.00        271.70         8.27 o
  -3   3   9        570.41        562.57        12.45 o
  -2   3   9          7.38         11.14         2.30 o
  -1   3   9        562.15        530.29        14.89 o
   0   3   9         64.99         84.35         7.77 o
   1   3   9         67.12         56.88         7.03 o
   2   3   9          1.46          8.82         3.47 o
   3   3   9         65.43         56.64         8.22 o
 -10   4   9        300.03        274.42        14.55 o
  -9   4   9        626.64        621.74        22.17 o
  -8   4   9       1671.72       1686.83        34.83 o
  -7   4   9       2650.83       2770.37        40.98 o
  -6   4   9       3255.49       3387.72        47.12 o
  -5   4   9       1982.83       2020.83        38.87 o
  -4   4   9       1387.56       1380.38        24.88 o
  -3   4   9       2493.74       2519.93        31.55 o
  -2   4   9       2967.76       2948.51        63.17 o
  -1   4   9       2404.34       2390.03        40.85 o
   0   4   9       2183.59       2136.57        40.86 o
   1   4   9        899.75        908.40        29.55 o
   2   4   9        251.22        261.13        17.73 o
   3   4   9        365.72        410.09        42.59 o
 -10   5   9        429.93        428.53        22.92 o
  -9   5   9       1296.71       1359.31        35.31 o
  -8   5   9       1376.77       1428.39        34.46 o
  -7   5   9       3170.65       3190.09        63.57 o
  -6   5   9       3639.40       3670.26        55.81 o
  -5   5   9       3234.67       3287.31        52.25 o
  -4   5   9        633.34        635.99        18.81 o
  -3   5   9       2501.07       2491.87        38.08 o
  -2   5   9       3447.93       3433.31        75.83 o
  -1   5   9       4028.82       4011.64        74.63 o
   0   5   9       1592.22       1587.76        34.41 o
   1   5   9       1038.31       1067.14        33.51 o
   2   5   9        389.16        409.24        22.67 o
  -9   6   9         33.57         18.93         6.81 o
  -8   6   9        260.87        266.06        16.25 o
  -7   6   9         67.29         61.61         7.71 o
  -6   6   9        495.25        496.55        20.55 o
  -5   6   9         20.00         23.38         5.15 o
  -4   6   9        101.57        103.62         8.23 o
  -3   6   9         54.67         52.79         5.93 o
  -2   6   9        500.05        507.74        19.83 o
  -1   6   9         53.53         48.88         6.21 o
   0   6   9        252.91        231.86        14.57 o
   1   6   9         33.92         37.98         7.15 o
   2   6   9         70.36         42.78        20.57 o
  -8   7   9        463.52        448.11        23.99 o
  -7   7   9        545.00        515.07        21.45 o
  -6   7   9        715.77        747.66        26.33 o
  -5   7   9        307.74        287.16        16.43 o
  -4   7   9        425.76        409.75        17.90 o
  -3   7   9        201.00        203.89        13.69 o
  -2   7   9        690.85        694.87        24.60 o
  -1   7   9        586.63        584.78        22.69 o
   0   7   9        482.25        488.70        24.73 o
   1   7   9        150.96        106.61        21.26 o
  -7   8   9       1273.94       1191.25        91.19 o
  -6   8   9       1118.79       1140.60        62.80 o
  -5   8   9        719.39        712.06        28.80 o
  -4   8   9        635.15        639.68        29.09 o
  -3   8   9        683.35        651.05        25.04 o
  -2   8   9       1088.72       1098.79        37.79 o
  -1   8   9       1303.56       1362.24        53.87 o
   0   8   9        835.78        895.84        82.46 o
 -11   0  10       1591.54       1663.04       186.36 o
 -10   0  10       3051.59       3222.84       357.04 o
  -9   0  10        931.99        972.36        89.27 o
  -8   0  10       2768.25       2857.66        85.81 o
  -7   0  10       1999.53       1986.51        43.10 o
  -6   0  10       5296.65       5114.72        63.37 o
  -5   0  10       6311.29       6391.31        90.34 o
  -4   0  10      13100.45      12980.52       106.11 o
  -3   0  10       1919.10       1906.00        30.10 o
  -2   0  10       2446.90       2434.20        39.15 o
  -1   0  10       3173.65       3190.30        51.91 o
   0   0  10       6427.54       6225.42       111.30 o
   1   0  10       2783.27       2650.46        74.24 o
   2   0  10       2156.24       2195.18       106.47 o
   3   0  10        546.49        546.61        37.06 o
 -11   1  10        725.62        725.53        40.86 o
 -10   1  10        931.25        924.17        60.40 o
  -9   1  10        933.29        942.99        31.63 o
  -8   1  10        223.12        223.05        13.48 o
  -7   1  10       1778.94       1779.59        29.99 o
  -6   1  10       1565.99       1539.14        17.56 o
  -5   1  10       4044.80       3970.37        32.09 o
  -4   1  10       1725.68       1690.04        21.11 o
  -3   1  10       1270.70       1336.92        21.34 o
  -2   1  10        435.43        452.41        12.53 o
  -1   1  10       1741.16       1693.09        26.94 o
   0   1  10        660.23        691.08        27.07 o
   1   1  10       1123.79       1054.54        33.04 o
   2   1  10        422.45        423.33        24.17 o
   3   1  10        194.82        170.91        14.97 o
 -11   2  10        177.18        162.20        17.12 o
 -10   2  10        299.66        288.54        18.99 o
  -9   2  10        382.57        372.12        17.28 o
  -8   2  10         88.15         90.78         9.02 o
  -7   2  10        110.53        124.04         7.72 o
  -6   2  10       1151.35       1149.30        21.23 o
  -5   2  10       1201.08       1174.99        17.78 o
  -4   2  10        484.60        479.93        10.80 o
  -3   2  10        639.61        677.22        13.83 o
  -2   2  10        594.75        588.41        14.19 o
  -1   2  10        360.04        368.76        13.17 o
   0   2  10        677.84        664.09        18.92 o
   1   2  10        693.82        693.23        26.92 o
   2   2  10        293.39        287.68        18.68 o
   3   2  10        124.05        101.09        20.16 o
 -11   3  10       1706.68       1660.87        54.92 o
 -10   3  10       1777.97       1756.25        37.97 o
  -9   3  10       2734.37       2654.57        48.72 o
  -8   3  10       1330.01       1318.18        31.32 o
  -7   3  10       2998.34       3105.25        42.01 o
  -6   3  10       4833.51       4956.23        51.94 o
  -5   3  10       9113.58       9287.51       104.00 o
  -4   3  10       4586.57       4601.96        49.16 o
  -3   3  10       3860.31       3842.38        46.93 o
  -2   3  10       1221.92       1229.24        24.32 o
  -1   3  10       2529.64       2518.54        40.88 o
   0   3  10       2773.33       2705.05        76.65 o
   1   3  10       2914.86       2990.55        79.19 o
   2   3  10        794.18        816.52        35.80 o
 -10   4  10       1094.17       1036.83        32.66 o
  -9   4  10        511.16        514.25        22.39 o
  -8   4  10       1013.83       1002.09        26.29 o
  -7   4  10        527.30        554.77        17.76 o
  -6   4  10       2712.96       2698.31        55.25 o
  -5   4  10       1977.42       1937.10        30.95 o
  -4   4  10       3125.68       3111.03        50.68 o
  -3   4  10        546.58        539.80        16.38 o
  -2   4  10        931.23        913.14        25.96 o
  -1   4  10        598.85        617.36        22.28 o
   0   4  10       1812.54       1797.51        43.36 o
   1   4  10        658.53        665.76        31.24 o
   2   4  10        497.92        501.67        28.56 o
 -10   5  10        119.25        113.98        12.51 o
  -9   5  10         43.47         37.06         7.42 o
  -8   5  10        298.33        292.38        14.55 o
  -7   5  10         86.03         82.95         7.25 o
  -6   5  10        311.87        317.36        15.94 o
  -5   5  10        200.55        205.83        12.70 o
  -4   5  10        578.39        587.02        20.31 o
  -3   5  10         50.18         51.75         5.69 o
  -2   5  10         96.56         96.43         8.59 o
  -1   5  10         15.07         21.75         6.05 o
   0   5  10        160.18        165.00        15.54 o
   1   5  10         30.97         38.33         9.63 o
   2   5  10         53.90         32.25        20.22 o
  -9   6  10        914.87        934.14        40.77 o
  -8   6  10        553.37        549.28        23.96 o
  -7   6  10        762.63        798.58        29.02 o
  -6   6  10       2311.49       2393.68        57.93 o
  -5   6  10       2876.98       2998.85        57.54 o
  -4   6  10       1807.21       1767.51        36.23 o
  -3   6  10       1157.38       1167.54        28.04 o
  -2   6  10        985.49       1040.13        32.26 o
  -1   6  10        898.36        919.48        31.47 o
   0   6  10       1267.36       1320.74        41.83 o
   1   6  10       1241.78       1263.07       104.63 o
  -8   7  10        293.20        304.50        25.56 o
  -7   7  10        502.14        513.06        23.95 o
  -6   7  10        672.91        682.34        27.75 o
  -5   7  10       1585.33       1627.35        48.60 o
  -4   7  10        899.22        856.59        32.12 o
  -3   7  10        739.51        730.54        32.71 o
  -2   7  10        262.44        251.67        15.60 o
  -1   7  10        680.10        703.13        30.83 o
  -7   8  10         31.34          6.03        13.19 o
  -6   8  10         28.12         23.14         8.50 o
  -5   8  10         11.75         13.77         7.25 o
  -4   8  10          7.95         11.32         4.94 o
  -3   8  10         25.15         34.17         7.81 o
  -2   8  10         12.14          6.62        10.98 o
 -11   1  11        759.31        800.24        58.72 o
 -10   1  11        976.54        993.52        45.40 o
  -9   1  11       3002.79       3122.78        99.62 o
  -8   1  11       2609.51       2553.35        49.41 o
  -7   1  11       2792.50       2735.67        41.17 o
  -6   1  11        822.39        811.30        14.83 o
  -5   1  11       3991.09       3977.02        47.67 o
  -4   1  11       5167.43       5189.32        41.57 o
  -3   1  11       6630.99       6618.22        64.11 o
  -2   1  11       2653.92       2652.61        39.37 o
  -1   1  11       2245.87       2238.19        44.68 o
   0   1  11        807.34        788.59        27.80 o
   1   1  11       1415.53       1403.06        39.95 o
   2   1  11       1086.28       1104.82        48.27 o
 -11   2  11        600.70        608.68        35.39 o
 -10   2  11       2703.16       2693.73       159.07 o
  -9   2  11       2227.09       2221.37        89.87 o
  -8   2  11       4177.06       4101.43        90.70 o
  -7   2  11       1915.69       1905.67        39.42 o
  -6   2  11       2640.04       2624.09        48.75 o
  -5   2  11       1475.94       1472.02        26.68 o
  -4   2  11       6329.44       6092.49        52.35 o
  -3   2  11       3962.40       4018.79        44.96 o
  -2   2  11       3974.19       3970.03        50.32 o
  -1   2  11        660.52        653.90        23.16 o
   0   2  11        977.60        968.11        31.02 o
   1   2  11        882.81        860.48        31.30 o
   2   2  11       1568.68       1628.14        49.52 o
 -11   3  11         92.05         75.25        16.01 o
 -10   3  11          9.72          7.38         5.11 o
  -9   3  11        148.32        155.78        15.37 o
  -8   3  11        133.50        126.18        12.24 o
  -7   3  11        235.73        253.95        13.09 o
  -6   3  11         96.59         92.56         9.14 o
  -5   3  11        262.82        272.98        12.70 o
  -4   3  11        179.98        175.31         9.85 o
  -3   3  11         83.11         87.57         7.51 o
  -2   3  11         17.96         57.09        10.11 o
  -1   3  11        148.35        150.21        11.38 o
   0   3  11          1.11          5.27         4.32 o
   1   3  11         35.17         17.73         6.60 o
   2   3  11         19.48         24.10        12.20 o
 -11   4  11        362.96        380.40        40.88 o
 -10   4  11        646.69        623.04        28.78 o
  -9   4  11       1857.61       1897.83        54.49 o
  -8   4  11       1885.68       1955.22        46.29 o
  -7   4  11        783.04        781.57        27.39 o
  -6   4  11        770.10        752.40        25.96 o
  -5   4  11       1198.92       1159.06        38.03 o
  -4   4  11       1933.79       1926.08        38.48 o
  -3   4  11       2169.14       2173.61        44.36 o
  -2   4  11       1101.41       1135.64        31.59 o
  -1   4  11        422.91        446.98        20.32 o
   0   4  11        430.99        417.72        27.08 o
   1   4  11        415.47        426.48        26.23 o
 -10   5  11        924.20        919.96        38.47 o
  -9   5  11       2492.34       2547.97        91.14 o
  -8   5  11       1512.48       1529.66        44.41 o
  -7   5  11       1607.90       1669.17        49.95 o
  -6   5  11       1171.58       1252.84        40.38 o
  -5   5  11       1989.91       2050.52        45.29 o
  -4   5  11       2033.38       2072.61        59.62 o
  -3   5  11       4238.43       4487.71        87.59 o
  -2   5  11       1788.68       1890.72        84.63 o
  -1   5  11        818.60        836.23        31.37 o
   0   5  11        487.96        513.30        28.09 o
   1   5  11       1048.71       1182.87        69.67 o
  -9   6  11        125.75        103.63        16.61 o
  -8   6  11        285.94        254.59        18.58 o
  -7   6  11         17.20         15.11         5.92 o
  -6   6  11        276.50        273.60        19.70 o
  -5   6  11         79.33         85.12         9.96 o
  -4   6  11        529.74        515.08        26.04 o
  -3   6  11        280.35        295.48        17.86 o
  -2   6  11        310.43        319.22        18.78 o
  -1   6  11         19.26         18.27         6.14 o
   0   6  11        206.46        186.45        19.95 o
  -8   7  11        519.21        482.63        69.05 o
  -7   7  11        274.60        261.57        19.56 o
  -6   7  11        292.99        291.04        20.55 o
  -5   7  11        269.94        248.38        19.17 o
  -4   7  11        800.85        765.52        29.58 o
  -3   7  11        562.96        594.44        26.41 o
  -2   7  11        581.52        625.59        27.32 o
  -6   8  11        403.14        389.60        58.39 o
  -5   8  11        758.57        637.00        76.01 o
  -4   8  11       1284.91       1198.64        96.09 o
 -11   0  12        940.59        968.86        61.70 o
 -10   0  12       1520.92       1591.09        83.69 o
  -9   0  12       1360.77       1406.22        96.61 o
  -8   0  12       6807.85       6849.40       167.81 o
  -7   0  12       5498.16       5356.48       102.85 o
  -6   0  12       6207.26       6046.17       126.76 o
  -5   0  12       2927.78       3002.62        61.74 o
  -4   0  12       4438.92       4371.94        62.93 o
  -3   0  12       1990.75       2062.46        37.88 o
  -2   0  12       6024.36       6145.53        95.41 o
  -1   0  12       3824.45       3822.76        87.03 o
   0   0  12       1957.10       1900.73        63.73 o
   1   0  12        363.19        340.33        28.48 o
   2   0  12        719.51        646.58        67.48 o
 -11   1  12        674.40        704.17        33.37 o
 -10   1  12        296.07        286.72        19.24 o
  -9   1  12        418.66        417.15        21.99 o
  -8   1  12        741.47        758.14        21.97 o
  -7   1  12       2972.24       2955.97        40.38 o
  -6   1  12        714.69        684.25        14.73 o
  -5   1  12        793.04        772.96        17.75 o
  -4   1  12        327.88        343.26        10.75 o
  -3   1  12       1236.67       1286.75        25.13 o
  -2   1  12        979.90        982.06        24.41 o
  -1   1  12       1292.02       1297.79        35.36 o
   0   1  12        240.31        220.72        14.26 o
   1   1  12        297.39        268.91        19.96 o
   2   1  12        143.61        136.09        31.70 o
 -11   2  12        153.99        140.04        17.25 o
 -10   2  12        200.84        174.36        18.55 o
  -9   2  12        385.41        350.97        20.73 o
  -8   2  12        559.24        544.07        20.44 o
  -7   2  12       1125.32       1134.77        26.66 o
  -6   2  12       1422.48       1388.95        27.48 o
  -5   2  12        444.04        450.79        13.85 o
  -4   2  12        292.49        302.99        13.20 o
  -3   2  12        856.70        875.56        25.44 o
  -2   2  12        817.62        787.79        25.10 o
  -1   2  12        412.12        405.46        22.67 o
   0   2  12        297.78        286.91        20.25 o
   1   2  12        125.57        139.78        15.12 o
 -11   3  12       1012.29        978.87        57.02 o
 -10   3  12        604.85        587.55        30.57 o
  -9   3  12       1857.27       1886.56        73.22 o
  -8   3  12       2198.93       2223.29        53.05 o
  -7   3  12       4589.12       4492.45       100.59 o
  -6   3  12       2792.61       2782.40        70.17 o
  -5   3  12       2014.14       1978.80        45.00 o
  -4   3  12        793.98        773.70        20.18 o
  -3   3  12       2723.03       2748.05        48.27 o
  -2   3  12       2555.51       2599.73        48.37 o
  -1   3  12       2839.18       2838.84        61.71 o
   0   3  12       1080.17       1057.71        47.54 o
   1   3  12        629.01        655.51        35.84 o
 -11   4  12        236.01        215.64        53.10 o
 -10   4  12        482.28        490.98        28.40 o
  -9   4  12        374.54        395.20        22.05 o
  -8   4  12       1603.15       1603.48        54.80 o
  -7   4  12       1105.98       1087.54        37.24 o
  -6   4  12       1882.68       1836.28        54.96 o
  -5   4  12        373.98        363.01        20.40 o
  -4   4  12        850.85        865.08        27.54 o
  -3   4  12        578.67        600.67        21.68 o
  -2   4  12       1799.48       1811.94        41.64 o
  -1   4  12        793.58        805.02        30.99 o
   0   4  12        621.98        631.64        31.56 o
 -10   5  12         35.91         19.45         9.58 o
  -9   5  12         28.44         20.08         5.73 o
  -8   5  12        182.85        177.77        13.87 o
  -7   5  12         11.69         10.26         5.68 o
  -6   5  12        133.88        136.68        13.42 o
  -5   5  12         26.74         12.19         5.47 o
  -4   5  12         59.94         70.91         8.77 o
  -3   5  12          2.20          9.27         4.53 o
  -2   5  12        138.04        132.95        12.21 o
  -1   5  12         68.30         57.16         8.98 o
   0   5  12         93.14         86.52        19.39 o
  -9   6  12        660.36        671.10        49.33 o
  -8   6  12       1268.35       1337.32        40.63 o
  -7   6  12       2055.80       2210.36        56.65 o
  -6   6  12       1883.30       1975.52        53.40 o
  -5   6  12        800.39        811.49        34.22 o
  -4   6  12        647.90        666.82        29.07 o
  -3   6  12       1278.96       1355.98        39.50 o
  -2   6  12       1576.13       1725.80        42.59 o
  -1   6  12       1059.40       1000.27       107.80 o
  -7   7  12       1020.19       1039.54        66.40 o
  -6   7  12        744.51        757.78        34.41 o
  -5   7  12        736.55        734.72        36.68 o
  -4   7  12        310.68        311.80        20.82 o
  -3   7  12        710.13        663.91        43.18 o
 -11   1  13       1852.32       1973.46        78.03 o
 -10   1  13       1518.34       1559.07        61.87 o
  -9   1  13       1907.04       1937.18        67.80 o
  -8   1  13       1026.67       1037.58        27.84 o
  -7   1  13       2673.99       2635.74        39.99 o
  -6   1  13       3029.78       3051.16        44.60 o
  -5   1  13       5268.81       5315.53        62.45 o
  -4   1  13       1843.10       1905.37        30.71 o
  -3   1  13       1104.45       1131.55        25.70 o
  -2   1  13        569.40        557.70        20.92 o
  -1   1  13       1460.38       1454.36        36.16 o
   0   1  13        925.85        889.87        31.91 o
   1   1  13        799.60        770.48        45.14 o
 -11   2  13       1414.28       1421.31        59.43 o
 -10   2  13       2196.47       2151.02        72.37 o
  -9   2  13        470.71        468.28        23.74 o
  -8   2  13       1572.32       1545.04        43.99 o
  -7   2  13       1645.66       1641.84        37.69 o
  -6   2  13       4157.38       4115.52        70.81 o
  -5   2  13       2816.74       2791.47        37.81 o
  -4   2  13       3544.75       3594.81        52.93 o
  -3   2  13        743.07        757.79        24.59 o
  -2   2  13       1327.69       1338.80        40.16 o
  -1   2  13       1139.82       1194.98        41.09 o
   0   2  13       1915.69       2035.46        68.36 o
 -11   3  13         62.11         63.42        14.37 o
 -10   3  13          5.73         10.37         5.27 o
  -9   3  13         70.84         62.29         9.10 o
  -8   3  13          1.96          7.74         3.46 o
  -7   3  13         68.74         67.89         8.18 o
  -6   3  13          3.93          7.03         4.10 o
  -5   3  13        409.51        400.46        17.37 o
  -4   3  13         18.09         33.23         7.53 o
  -3   3  13         18.36         32.70         7.02 o
  -2   3  13         22.74         20.72         5.72 o
  -1   3  13        234.66        212.84        17.76 o
   0   3  13         15.43          8.79         6.12 o
 -11   4  13        435.51        435.40        71.16 o
 -10   4  13        634.84        599.35        31.24 o
  -9   4  13        781.21        765.79        30.72 o
  -8   4  13        347.18        330.55        16.79 o
  -7   4  13        487.86        480.99        24.58 o
  -6   4  13       1835.73       1882.22        48.10 o
  -5   4  13       1917.50       2010.79        48.42 o
  -4   4  13        982.24       1004.19        28.86 o
  -3   4  13        569.95        585.72        25.65 o
  -2   4  13        517.07        523.35        22.96 o
  -1   4  13        676.58        725.98        36.77 o
   0   4  13        794.44        850.80        58.50 o
 -10   5  13        959.22        865.88        79.77 o
  -9   5  13       1101.84       1138.86        39.53 o
  -8   5  13        502.14        501.28        23.61 o
  -7   5  13       1674.18       1753.11        52.64 o
  -6   5  13       2299.83       2409.65        60.75 o
  -5   5  13       2622.84       2683.02        86.71 o
  -4   5  13       1188.68       1249.09        36.11 o
  -3   5  13       1196.30       1293.84        35.47 o
  -2   5  13        513.89        519.89        24.38 o
  -1   5  13        921.09        957.52        60.83 o
  -8   6  13        147.37        146.55        13.48 o
  -7   6  13         54.96         34.59         7.86 o
  -6   6  13        504.20        518.20        27.26 o
  -5   6  13        125.52        121.79        16.46 o
  -4   6  13        179.70        171.08        15.57 o
  -3   6  13         17.93         31.43         6.58 o
  -2   6  13         86.75         76.00        19.01 o
  -7   7  13        263.69        243.01        49.30 o
  -6   7  13        506.71        498.79        67.70 o
 -11   0  14        932.07        964.23        54.74 o
 -10   0  14       3268.59       3671.40       126.37 o
  -9   0  14       2826.83       2875.63        98.63 o
  -8   0  14       3770.74       3891.45        93.31 o
  -7   0  14        889.26        865.13        29.09 o
  -6   0  14       1850.92       1889.42        60.88 o
  -5   0  14       2132.11       2105.25        49.47 o
  -4   0  14       4252.81       4335.47       110.90 o
  -3   0  14       1746.38       1757.23        70.63 o
  -2   0  14       1820.59       1856.65        61.17 o
  -1   0  14        448.26        412.36        30.14 o
   0   0  14        554.72        589.75        38.10 o
 -12   1  14         85.46        108.63        38.52 o
 -11   1  14        660.69        660.80        30.42 o
 -10   1  14        413.38        431.48        23.62 o
  -9   1  14        877.76        830.74        31.16 o
  -8   1  14        841.15        819.43        24.49 o
  -7   1  14       1004.40        991.72        27.94 o
  -6   1  14        112.02        125.75         9.30 o
  -5   1  14       1176.11       1200.64        22.77 o
  -4   1  14       1230.55       1265.48        33.52 o
  -3   1  14       1200.61       1210.54        37.88 o
  -2   1  14        287.98        281.06        17.47 o
  -1   1  14        329.80        342.21        21.98 o
   0   1  14        145.70        156.42        17.25 o
 -11   2  14        179.69        169.51        17.41 o
 -10   2  14        360.00        350.30        23.33 o
  -9   2  14        542.74        516.06        22.29 o
  -8   2  14        371.62        357.01        17.44 o
  -7   2  14        253.33        234.63        12.86 o
  -6   2  14        204.96        191.22        11.26 o
  -5   2  14        168.07        193.07        11.68 o
  -4   2  14        418.75        436.70        20.53 o
  -3   2  14        473.05        472.51        24.24 o
  -2   2  14        122.43        116.93        12.89 o
  -1   2  14         41.11         39.00         8.04 o
   0   2  14         90.70         76.10        16.94 o
 -11   3  14        855.33        718.76        71.08 o
 -10   3  14       1457.81       1460.49        75.41 o
  -9   3  14       3134.09       3069.07        78.17 o
  -8   3  14       1636.99       1603.16        47.09 o
  -7   3  14       1663.61       1661.16        49.99 o
  -6   3  14       1114.64       1120.80        31.72 o
  -5   3  14       2656.79       2678.03        46.48 o
  -4   3  14       2784.21       2838.21        56.98 o
  -3   3  14       3180.07       3235.17        61.41 o
  -2   3  14       1079.48       1120.29        44.21 o
  -1   3  14        755.08        790.93        35.26 o
 -10   4  14        963.89        938.60        42.50 o
  -9   4  14        810.92        780.12        29.15 o
  -8   4  14       1076.42       1088.32        33.95 o
  -7   4  14        290.84        293.24        23.60 o
  -6   4  14        880.24        877.52        32.63 o
  -5   4  14        614.06        640.73        27.88 o
  -4   4  14       1595.28       1638.20        41.61 o
  -3   4  14        763.13        724.30        30.09 o
  -2   4  14        634.82        641.76        31.22 o
  -1   4  14        133.51        117.32        22.03 o
  -9   5  14         75.09         73.55        10.28 o
  -8   5  14        127.41        129.44        12.24 o
  -7   5  14         13.83         13.59         5.73 o
  -6   5  14        183.53        199.21        16.65 o
  -5   5  14         70.60         80.26        11.88 o
  -4   5  14        169.30        176.31        14.50 o
  -3   5  14        102.63         98.62        12.01 o
  -2   5  14        194.27        223.97        31.06 o
  -8   6  14       1058.63       1127.73       108.96 o
  -7   6  14        667.87        692.42        31.88 o
  -6   6  14        544.92        534.25        32.08 o
  -5   6  14        799.40        822.52        37.75 o
  -4   6  14       1331.78       1354.37        64.09 o
  -3   6  14       1129.63       1039.23        95.43 o
  -7   7  14        289.58        259.93        51.79 o
 -12   1  15        542.19        627.89        84.21 o
 -11   1  15        762.21        765.43        44.16 o
 -10   1  15        445.85        471.37        24.55 o
  -9   1  15       1272.34       1245.13        39.70 o
  -8   1  15       1458.92       1442.91        45.78 o
  -7   1  15       2525.30       2459.35        73.87 o
  -6   1  15        960.73        982.54        26.40 o
  -5   1  15        873.20        911.25        26.48 o
  -4   1  15        418.51        412.58        24.27 o
  -3   1  15       1311.86       1329.90        47.72 o
  -2   1  15       1176.95       1186.10        53.80 o
  -1   1  15        979.20        949.63        43.21 o
 -11   2  15        669.19        672.02        43.56 o
 -10   2  15        932.80        906.99        41.25 o
  -9   2  15        909.75        878.71        31.00 o
  -8   2  15       3939.78       3794.72       106.44 o
  -7   2  15       2469.36       2395.89        98.37 o
  -6   2  15       2015.57       2054.63        54.35 o
  -5   2  15        751.88        737.24        25.08 o
  -4   2  15       1602.88       1650.94        41.71 o
  -3   2  15       1072.21       1097.88        42.43 o
  -2   2  15       1835.80       1920.16        96.37 o
  -1   2  15        820.01        781.12        49.23 o
 -11   3  15         72.05         58.41        21.84 o
 -10   3  15         21.39         10.71         5.86 o
  -9   3  15        108.62         90.47         9.49 o
  -8   3  15         40.45         24.19         5.55 o
  -7   3  15        217.20        225.34        16.07 o
  -6   3  15         28.77         36.50         6.98 o
  -5   3  15        137.96        137.26        11.86 o
  -4   3  15          4.93          7.98         5.07 o
  -3   3  15         89.64         91.75        11.93 o
  -2   3  15         51.37         37.39         9.19 o
  -1   3  15         45.26         81.79        26.97 o
 -10   4  15        532.24        474.74        36.51 o
  -9   4  15        916.94        944.94        32.08 o
  -8   4  15        985.70        995.55        34.27 o
  -7   4  15       1404.60       1453.54        52.66 o
  -6   4  15       1383.98       1443.90        38.81 o
  -5   4  15        502.47        530.43        23.69 o
  -4   4  15        394.91        374.17        20.32 o
  -3   4  15        781.21        798.32        35.47 o
  -9   5  15       1139.16       1184.77        65.51 o
  -8   5  15       1314.02       1377.30        45.38 o
  -7   5  15       2012.98       2061.36        54.28 o
  -6   5  15        931.86        965.55        45.99 o
  -5   5  15        629.98        646.69        29.70 o
  -4   5  15        512.46        569.25        26.06 o
  -3   5  15       1154.82       1031.70        96.65 o
  -8   6  15        121.91        158.12        39.44 o
  -7   6  15         42.45         38.71        19.01 o
  -5   6  15          3.20         17.19        17.90 o
 -11   0  16       1419.57       1535.57        65.82 o
 -10   0  16       1825.47       1900.05       106.17 o
  -9   0  16        435.54        457.27        32.50 o
  -8   0  16       1299.51       1325.95        52.40 o
  -7   0  16       1479.99       1619.36        68.99 o
  -6   0  16       3582.14       3325.80       188.82 o
  -5   0  16       2032.92       2133.55        80.88 o
  -4   0  16       1505.93       1580.70       105.75 o
  -3   0  16        486.37        579.07        67.01 o
  -2   0  16       1088.40       1122.73        98.55 o
 -11   1  16        828.43        842.21        41.02 o
 -10   1  16        225.79        226.48        17.19 o
  -9   1  16        437.53        426.88        21.35 o
  -8   1  16        425.02        406.15        19.76 o
  -7   1  16        787.22        798.75        30.97 o
  -6   1  16        475.24        479.67        22.51 o
  -5   1  16       1140.69       1202.49        42.83 o
  -4   1  16        291.75        290.51        22.27 o
  -3   1  16        174.19        142.20        18.93 o
  -2   1  16        132.05        119.58        21.61 o
 -11   2  16        131.68         69.74        22.03 o
 -10   2  16        146.04        126.35        15.52 o
  -9   2  16        138.28        123.56        12.87 o
  -8   2  16        105.49         94.21        11.40 o
  -7   2  16        227.05        242.33        15.94 o
  -6   2  16        400.92        395.49        32.05 o
  -5   2  16        330.45        328.27        17.27 o
  -4   2  16        246.56        243.63        19.99 o
  -3   2  16        136.63        116.71        15.04 o
  -2   2  16         90.58         65.35        16.02 o
 -10   3  16       1210.73       1156.00        72.10 o
  -9   3  16       1218.20       1197.04        52.51 o
  -8   3  16        689.08        705.86        26.32 o
  -7   3  16       2038.03       2048.72        61.82 o
  -6   3  16       2178.54       2157.65       106.41 o
  -5   3  16       2109.38       2170.89        47.32 o
  -4   3  16        735.35        735.06        32.83 o
  -3   3  16        599.40        573.26        47.45 o
 -10   4  16        737.97        780.73        92.15 o
  -9   4  16        207.60        182.04        15.37 o
  -8   4  16        489.40        478.65        22.90 o
  -7   4  16        512.76        516.84        25.71 o
  -6   4  16       1225.04       1218.56        48.99 o
  -5   4  16        458.15        469.66        22.67 o
  -4   4  16        454.10        449.44        22.58 o
  -8   5  16         72.13         48.41        15.57 o
  -7   5  16         42.77         55.46        15.50 o
  -6   5  16        179.69        208.25        20.53 o
  -5   5  16         36.86         16.03        20.92 o
  -4   5  16         57.13         42.54        21.22 o
 -11   1  17        917.58       1080.50       104.22 o
 -10   1  17       1069.32       1079.39        48.49 o
  -9   1  17       1615.45       1564.18        67.92 o
  -8   1  17        845.39        783.89        34.46 o
  -7   1  17        946.27        948.25        42.26 o
  -6   1  17        620.76        600.59        34.75 o
  -5   1  17       1494.87       1509.13        50.36 o
  -4   1  17       1221.31       1289.17        55.93 o
  -3   1  17       1056.75       1113.84        64.11 o
 -10   2  17       1616.82       1568.47        75.19 o
  -9   2  17       1300.62       1329.77       110.89 o
  -8   2  17       1543.88       1490.34        87.73 o
  -7   2  17        315.18        318.52        20.07 o
  -6   2  17        829.14        833.09        32.62 o
  -5   2  17       1046.23       1049.43        58.44 o
  -4   2  17       1523.80       1637.17        74.16 o
  -3   2  17        511.00        528.50        44.21 o
 -10   3  17         23.65         12.33        13.14 o
  -9   3  17         37.54         38.16         8.38 o
  -8   3  17          4.61         14.97         4.70 o
  -7   3  17         53.23         56.63         9.62 o
  -6   3  17          0.83         11.38         5.24 o
  -5   3  17         52.28         46.18         7.87 o
  -4   3  17          6.41         16.84         8.18 o
  -9   4  17        702.24        651.67        59.74 o
  -8   4  17        361.73        350.20        23.67 o
  -7   4  17        351.89        347.03        23.68 o
  -6   4  17        366.68        345.80        23.24 o
  -5   4  17        330.13        271.65        33.93 o
 -11   0  18        739.83        839.75        88.50 o
 -10   0  18       1057.24       1074.14        52.01 o
  -9   0  18       1066.85       1038.76       116.52 o
  -8   0  18       2999.70       2592.31       119.93 o
  -5   0  18        474.27        438.22        56.25 o
  -4   0  18        904.67        840.00        82.22 o
 -10   1  18         92.82         89.79        18.14 o
  -9   1  18        563.12        557.83        58.51 o
  -8   1  18        492.16        449.07        53.17 o
  -7   1  18        439.12        318.26        40.03 o
  -6   1  18        136.32        100.52        19.06 o
  -5   1  18        294.22        280.06        32.14 o
  -4   1  18        114.68         63.09        24.30 o
 -10   2  18        182.24        186.98        29.31 o
  -9   2  18        320.27        305.51        25.87 o
  -8   2  18        315.97        297.95        19.89 o
  -7   2  18        313.80        284.37        24.55 o
  -6   2  18        216.72        183.71        21.13 o
  -5   2  18        103.70         76.14        14.77 o
  -9   3  18       1081.41       1038.15       102.67 o
  -8   3  18       1081.87       1117.21        65.62 o
  -7   3  18       1386.50       1390.33        56.06 o
  -6   3  18        512.54        507.34        35.03 o
 -10   1  19        495.29        506.35        67.43 o
  -9   1  19        549.54        483.17        53.12 o
  -8   1  19        508.63        372.83        44.91 o
  -6   1  19        744.32        608.06        66.48 o
  -9   2  19        310.51        331.56        36.43 o
  -8   2  19        713.62        626.54        64.66 o
  -7   2  19        656.87        546.27        50.43 o
                                                
